# Supplementary material for: Adaptation of Enterococcus faecalis to intestinal mucus revealed by a human colonic organoid model
Source: mSystems. 2026 Mar 10;11(4):e01304-25. doi: 10.1128/msystems.01304-25 (PMC13098192; doi:10.1128/msystems.01304-25)
Supplement: Table S1 — Pairwise comparison of Tn-seq conditions, including a list of enzymes classified with CAZy. [file msystems.01304-25-s0003.xlsx]

## Sheet: Info
Sheet number	Description
1	Overall information
2	Comparative analysis of Mucus Vs. BHI
3	Comparative analysis of Mucus Vs. DMEM
4	Comparative analysis of DMEM Vs. BHI
5	Comparative analysis of Library Vs. Inoculum
6	Enzymes classified with CAZy database (http://www.cazy.org/)
Abbreviations/Definitions:
BHI	Brain heart infusion medium
DMEM	Organoid medium
CAZy	Carbohydrate-active enzymes database

## Sheet: Mucus_vs_BHI
#Orf	Value	Name	Desc	Sites	Mean Ctrl	Mean Exp	log2FC	Sum Ctrl	Sum Exp	Delta Mean
OG1RF_RS13035	OG1RF_12546		DUF3114 domain-containing protein	984	113.8	0.6	-7.46	112016	637.77	-113.2
OG1RF_RS13090	OG1RF_12557	mnmE	tRNA uridine-5-carboxymethylaminomethyl(34) synthesis GTPase MnmE	1395	74.6	0.5	-7.35	104062	637.77	-74.1
OG1RF_RS06255	OG1RF_11207		V-type ATPase subunit F	321	128	0	-7.01	41094.7	0	-128
OG1RF_RS04625	OG1RF_10884		hypothetical protein	285	204.7	2.2	-6.52	58328	637.77	-202.4
OG1RF_RS05360	OG1RF_11031		hypothetical protein	549	77.3	0	-6.29	42420.4	0	-77.3
OG1RF_RS11215	OG1RF_12192	bgsB	cell wall glycolipid biosynthesis glucosyltransferase BgsB	1221	6705.3	87.8	-6.26	8187133	107145	-6617.5
OG1RF_RS09945	OG1RF_11944	yqeB	selenium-dependent molybdenum cofactor biosynthesis protein YqeB	828	68.8	0	-6.13	57002.4	0	-68.8
OG1RF_RS04030	OG1RF_10780		YceD family protein	567	56.1	0	-5.84	31815.3	0	-56.1
OG1RF_RS00210	OG1RF_10041	ispF	2-C-methyl-D-erythritol 2,4-cyclodiphosphate synthase	471	40.8	0	-5.39	19221.7	0	-40.8
OG1RF_RS05955	OG1RF_11148	dhaK	dihydroxyacetone kinase subunit DhaK	981	40.5	0	-5.38	39769.1	0	-40.5
OG1RF_RS01110			tRNA-Arg	71	37.3	0	-5.26	2651.3	0	-37.3
OG1RF_RS04575	OG1RF_10874		DUF378 domain-containing protein	201	33	0	-5.09	6628.2	0	-33
OG1RF_RS05315	OG1RF_11022	trpX	tryptophan ABC transporter substrate-binding protein	987	11263.2	414.2	-4.77	1.11168e+07	408809	-10849
OG1RF_RS05320	OG1RF_11023		ABC transporter permease	885	6119.6	229.2	-4.74	5.41589e+06	202810	-5890.5
OG1RF_RS04015	OG1RF_10777	dnaE	DNA polymerase III subunit alpha	3327	5	0.2	-4.7	16570.5	637.77	-4.8
OG1RF_RS04135			tRNA-Leu	81	24.5	0	-4.68	1988.5	0	-24.5
OG1RF_RS11960	OG1RF_12334	pnp	polyribonucleotide nucleotidyltransferase	2112	7.5	0.3	-4.64	15907.6	637.77	-7.2
OG1RF_RS00370	OG1RF_10073		GlsB/YeaQ/YmgE family stress response membrane protein	240	22.1	0	-4.53	5302.5	0	-22.1
OG1RF_RS00480	OG1RF_10096		alpha/beta hydrolase	948	21.7	0	-4.5	20547.4	0	-21.7
OG1RF_RS04175	OG1RF_10793		hypothetical protein	219	21.2	0	-4.47	4639.7	0	-21.2
OG1RF_RS13940			hypothetical protein	126	21	0	-4.46	2651.3	0	-21
OG1RF_RS00895	OG1RF_10178	rplQ	50S ribosomal protein L17	381	20.9	0	-4.45	7953.8	0	-20.9
OG1RF_RS05370	OG1RF_11033		LTA synthase family protein	2106	6.6	0.3	-4.45	13919.2	637.77	-6.3
OG1RF_RS11355	OG1RF_12214	greA	transcription elongation factor GreA	477	20.8	0	-4.45	9942.3	0	-20.8
OG1RF_RS13935			OadG-related small transporter subunit	132	20.1	0	-4.4	2651.3	0	-20.1
OG1RF_RS03810	OG1RF_10736	ileS	isoleucine--tRNA ligase	2778	4.8	0.2	-4.38	13256.4	637.77	-4.5
OG1RF_RS00100	OG1RF_10019		mannose/fructose/sorbose PTS transporter subunit IIA	990	4864.7	240.9	-4.34	4.81604e+06	238525	-4623.8
OG1RF_RS01100			tRNA-Gly	69	19.2	0	-4.34	1325.6	0	-19.2
OG1RF_RS05685			tRNA-Gln	69	19.2	0	-4.34	1325.6	0	-19.2
OG1RF_RS01120			tRNA-Ala	70	18.9	0	-4.32	1325.6	0	-18.9
OG1RF_RS01180			tRNA-Phe	70	18.9	0	-4.32	1325.6	0	-18.9
OG1RF_RS04115			tRNA-Trp	71	18.7	0	-4.3	1325.6	0	-18.7
OG1RF_RS10175	OG1RF_11990	atpF	F0F1 ATP synthase subunit B	528	23.9	1.2	-4.3	12593.5	637.77	-22.6
OG1RF_RS00940	OG1RF_10187	brnQ	branched-chain amino acid transport system II carrier protein	1353	8582.3	443.1	-4.28	1.16119e+07	599502	-8139.3
OG1RF_RS13870			DUF4044 domain-containing protein	108	18.4	0	-4.28	1988.5	0	-18.4
OG1RF_RS03365	OG1RF_10647		GrpB family protein	513	18.1	0	-4.25	9279.5	0	-18.1
OG1RF_RS09265	OG1RF_11811		PolC-type DNA polymerase III	4353	5.5	0.3	-4.23	23861.5	1275.54	-5.2
OG1RF_RS10385	OG1RF_12030		aminoacyltransferase	1203	9.9	0.5	-4.23	11930.7	637.77	-9.4
OG1RF_RS12950			tRNA-Leu	79	16.8	0	-4.15	1325.6	0	-16.8
OG1RF_RS06430	OG1RF_11242	rpoD	RNA polymerase sigma factor RpoD	1104	10.2	0.6	-4.14	11267.9	637.77	-9.6
OG1RF_RS11280	OG1RF_12200		NAD(P)/FAD-dependent oxidoreductase	1008	11.2	0.6	-4.14	11267.9	637.77	-10.5
OG1RF_RS12620	OG1RF_12471		putative metal homeostasis protein	120	16.6	0	-4.14	1988.5	0	-16.6
OG1RF_RS00345	OG1RF_10068		SDR family oxidoreductase	891	16.4	0	-4.12	14582	0	-16.4
OG1RF_RS00110	OG1RF_10021		PTS system mannose/fructose/sorbose family transporter subunit IID	909	5841.4	347.3	-4.07	5.30984e+06	315695	-5494.1
OG1RF_RS08550	OG1RF_11668		DNA topoisomerase III	2079	5.1	0.3	-4.06	10605.1	637.77	-4.8
OG1RF_RS08830	OG1RF_11724		glycosyltransferase family 2 protein	2139	5	0.3	-4.06	10605.1	637.77	-4.7
OG1RF_RS12685	OG1RF_12486	rpsI	30S ribosomal protein S9	390	15.3	0	-4.03	5965.4	0	-15.3
OG1RF_RS12695	OG1RF_12488		Dps family protein	465	9345	578.8	-4.01	4.34544e+06	269138	-8766.2
OG1RF_RS03345	OG1RF_10643	rplT	50S ribosomal protein L20	357	14.9	0	-3.99	5302.5	0	-14.9
OG1RF_RS05075	OG1RF_10974	ireB	regulatory phosphoprotein IreB	267	14.9	0	-3.99	3976.9	0	-14.9
OG1RF_RS09825	OG1RF_11920		arsenate reductase family protein	357	14.9	0	-3.99	5302.5	0	-14.9
OG1RF_RS11965	OG1RF_12335	rpsO	30S ribosomal protein S15	267	14.9	0	-3.99	3976.9	0	-14.9
OG1RF_RS02155	OG1RF_10400		polysaccharide biosynthesis protein	1647	6	0.4	-3.96	9942.3	637.77	-5.6
OG1RF_RS05035	OG1RF_10966	walK	cell wall metabolism sensor histidine kinase WalK	1827	5.4	0.3	-3.96	9942.3	637.77	-5.1
OG1RF_RS00800	OG1RF_10159	rpmC	50S ribosomal protein L29	186	14.3	0	-3.93	2651.3	0	-14.3
OG1RF_RS12675	OG1RF_12484		hypothetical protein	558	14.3	0	-3.93	7953.8	0	-14.3
OG1RF_RS13860			type I toxin-antitoxin system Fst family toxin	93	14.3	0	-3.93	1325.6	0	-14.3
OG1RF_RS00055	OG1RF_10009	rpsR	30S ribosomal protein S18	237	14	0	-3.91	3314.1	0	-14
OG1RF_RS01930	OG1RF_10356	nrdE	class 1b ribonucleoside-diphosphate reductase subunit alpha	2157	4.3	0.3	-3.86	9279.5	637.77	-4
OG1RF_RS01980	OG1RF_10366	tyrS	tyrosine--tRNA ligase	1254	7.4	0.5	-3.86	9279.5	637.77	-6.9
OG1RF_RS04675	OG1RF_10894	pheT	phenylalanine--tRNA ligase subunit beta	2421	3.8	0.3	-3.86	9279.5	637.77	-3.6
OG1RF_RS05515	OG1RF_11063		SH3 domain-containing protein	1122	8.3	0.6	-3.86	9279.5	637.77	-7.7
OG1RF_RS00785	OG1RF_10156	rplV	50S ribosomal protein L22	345	13.4	0	-3.85	4639.7	0	-13.4
OG1RF_RS04475	OG1RF_10854		hypothetical protein	297	13.4	0	-3.85	3976.9	0	-13.4
OG1RF_RS12075	OG1RF_12356		putative holin-like toxin	99	13.4	0	-3.85	1325.6	0	-13.4
OG1RF_RS07465	OG1RF_11450		transglycosylase domain-containing protein	2409	6009.4	422.3	-3.83	1.44766e+07	1.01724e+06	-5587.1
OG1RF_RS10710	OG1RF_12094	rpmG	50S ribosomal protein L33	150	13.3	0	-3.83	1988.5	0	-13.3
OG1RF_RS02450	OG1RF_10461	gatC	Asp-tRNA(Asn)/Glu-tRNA(Gln) amidotransferase subunit GatC	303	13.1	0	-3.82	3976.9	0	-13.1
OG1RF_RS03540	OG1RF_10682	pgmB	beta-phosphoglucomutase	666	12.9	0	-3.8	8616.6	0	-12.9
OG1RF_RS10605	OG1RF_12073	recX	recombination regulator RecX	798	533.2	38.4	-3.8	425529	30612.9	-494.9
OG1RF_RS06925	OG1RF_11341		BMC domain-containing protein	516	12.8	0	-3.79	6628.2	0	-12.8
OG1RF_RS00955	OG1RF_10190		amino acid ABC transporter ATP-binding protein	738	3663.5	267.9	-3.77	2.70364e+06	197708	-3395.6
OG1RF_RS07885	OG1RF_11536		hypothetical protein	315	12.6	0	-3.77	3976.9	0	-12.6
OG1RF_RS00805	OG1RF_10160	rpsQ	30S ribosomal protein S17	264	12.6	0	-3.76	3314.1	0	-12.6
OG1RF_RS01665	OG1RF_10303		ABC transporter permease	1227	16821.7	1244.9	-3.76	2.06402e+07	1.52745e+06	-15576.8
OG1RF_RS07570	OG1RF_11472	ftsX	permease-like cell division protein FtsX	882	9.8	0.7	-3.76	8616.6	637.77	-9
OG1RF_RS07585	OG1RF_11476	secA	preprotein translocase subunit SecA	2535	3.4	0.3	-3.76	8616.6	637.77	-3.1
OG1RF_RS08740	OG1RF_11703	hflX	GTPase HflX	1239	7	0.5	-3.76	8616.6	637.77	-6.4
OG1RF_RS11310	OG1RF_12205		carbohydrate ABC transporter permease	816	10.6	0.8	-3.76	8616.6	637.77	-9.8
OG1RF_RS12160	OG1RF_12373	recG	ATP-dependent DNA helicase RecG	2034	4.2	0.3	-3.76	8616.6	637.77	-3.9
OG1RF_RS13070	OG1RF_12553		transcriptional regulator GutM	483	17.8	1.3	-3.76	8616.6	637.77	-16.5
OG1RF_RS12605	OG1RF_12468	rpsN	30S ribosomal protein S14	267	12.4	0	-3.75	3314.1	0	-12.4
OG1RF_RS05070	OG1RF_10973		threonine/serine exporter family protein	750	12.4	0	-3.74	9279.5	0	-12.4
OG1RF_RS00870	OG1RF_10173	infA	translation initiation factor IF-1	216	12.3	0	-3.73	2651.3	0	-12.3
OG1RF_RS00885	OG1RF_10176	rpsK	30S ribosomal protein S11	387	12	0	-3.7	4639.7	0	-12
OG1RF_RS11185	OG1RF_12186	fabK	enoyl-[acyl-carrier-protein] reductase FabK	996	12	0	-3.7	11930.7	0	-12
OG1RF_RS06170	OG1RF_11190	zapA	cell division protein ZapA	441	2788	218.4	-3.67	1.22953e+06	96302.9	-2569.7
OG1RF_RS11230		rrf	5S ribosomal RNA	113	11.7	0	-3.67	1325.6	0	-11.7
OG1RF_RS12095	OG1RF_12360		glyoxalase	396	11.7	0	-3.67	4639.7	0	-11.7
OG1RF_RS01550	OG1RF_10281		CAP domain-containing protein	1356	5.9	0.5	-3.64	7953.8	637.77	-5.4
OG1RF_RS04025	OG1RF_10779	pyk	pyruvate kinase	1755	4.5	0.4	-3.64	7953.8	637.77	-4.2
OG1RF_RS06750	OG1RF_11307		GNAT family N-acetyltransferase	468	17	1.4	-3.64	7953.8	637.77	-15.6
OG1RF_RS10470	OG1RF_12047	spxA	transcriptional regulator SpxA	396	20.1	1.6	-3.64	7953.8	637.77	-18.5
OG1RF_RS10650	OG1RF_12082	rplA	50S ribosomal protein L1	687	11.6	0.9	-3.64	7953.8	637.77	-10.6
OG1RF_RS13405			uncharacterized gene	174	11.4	0	-3.64	1988.5	0	-11.4
OG1RF_RS01655	OG1RF_10301		RND transporter	1176	4684.8	378.5	-3.63	5.50935e+06	445162	-4306.3
OG1RF_RS12200	OG1RF_12381		thiamine diphosphokinase	642	11.4	0	-3.63	7291	0	-11.4
OG1RF_RS03165	OG1RF_10606	polA	DNA polymerase I	2646	897.8	73.5	-3.61	2.37554e+06	194519	-824.3
OG1RF_RS07190	OG1RF_11395		YpmS family protein	651	11.2	0	-3.61	7291	0	-11.2
OG1RF_RS00105	OG1RF_10020		PTS mannose/fructose/sorbose transporter subunit IIC	801	2324.4	192.7	-3.59	1.86186e+06	154340	-2131.7
OG1RF_RS04140		ecbA	uncharacterized gene	3217	4.7	0.4	-3.58	15244.8	1275.54	-4.3
OG1RF_RS00825	OG1RF_10164		type Z 30S ribosomal protein S14	183	10.9	0	-3.57	1988.5	0	-10.9
OG1RF_RS04850	OG1RF_10929		class I SAM-dependent RNA methyltransferase	1161	10.8	0	-3.57	12593.5	0	-10.8
OG1RF_RS00845	OG1RF_10168	rpsE	30S ribosomal protein S5	498	10.6	0	-3.54	5302.5	0	-10.6
OG1RF_RS07685	OG1RF_11496	purS	phosphoribosylformylglycinamidine synthase subunit PurS	249	10.6	0	-3.54	2651.3	0	-10.6
OG1RF_RS09380	OG1RF_11832	tsf	translation elongation factor Ts	879	10.6	0	-3.53	9279.5	0	-10.6
OG1RF_RS06875	OG1RF_11331	parE	DNA topoisomerase IV subunit B	2055	3.5	0.3	-3.52	7291	637.77	-3.2
OG1RF_RS12115	OG1RF_12364	smc	chromosome segregation protein SMC	3576	4.1	0.4	-3.52	14582	1275.54	-3.7
OG1RF_RS13510		ssrS	6S RNA	191	10.4	0	-3.51	1988.5	0	-10.4
OG1RF_RS12165	OG1RF_12374		DAK2 domain-containing protein	1674	10.3	0	-3.5	17233.3	0	-10.3
OG1RF_RS06295	OG1RF_11215		V-type ATP synthase subunit D	633	4317.2	383.9	-3.49	2.7328e+06	242990	-3933.4
OG1RF_RS00585	OG1RF_10116	coaA	type I pantothenate kinase	921	10.1	0	-3.47	9279.5	0	-10.1
OG1RF_RS02380	OG1RF_10447		phosphocarrier protein HPr	264	10	0	-3.47	2651.3	0	-10
OG1RF_RS05330	OG1RF_11025		threonine/serine exporter family protein	459	10.1	0	-3.47	4639.7	0	-10.1
OG1RF_RS09240	OG1RF_11806		pyridoxal phosphate-dependent aminotransferase	1197	1130.2	101.8	-3.47	1.35281e+06	121814	-1028.4
OG1RF_RS11595	OG1RF_12264		histidine phosphatase family protein	525	10.1	0	-3.47	5302.5	0	-10.1
OG1RF_RS02720	OG1RF_10514	rpoN	RNA polymerase factor sigma-54	1329	5790.3	525	-3.46	7.69532e+06	697718	-5265.3
OG1RF_RS03820	OG1RF_10738		metal-dependent transcriptional regulator	666	10	0	-3.45	6628.2	0	-10
OG1RF_RS01890	OG1RF_10348		superoxide dismutase	606	9.8	0	-3.44	5965.4	0	-9.8
OG1RF_RS07275	OG1RF_11412		putative DNA-binding protein	336	9.9	0	-3.44	3314.1	0	-9.9
OG1RF_RS01185			tRNA-Gly	68	9.7	0	-3.43	662.8	0	-9.7
OG1RF_RS00745	OG1RF_10148	thiD	bifunctional hydroxymethylpyrimidine kinase/phosphomethylpyrimidine kinase	822	9.7	0	-3.42	7953.8	0	-9.7
OG1RF_RS03740	OG1RF_10722	rsmH	16S rRNA (cytosine(1402)-N(4))-methyltransferase RsmH	954	9.7	0	-3.42	9279.5	0	-9.7
OG1RF_RS02715			tRNA-Arg	69	9.6	0	-3.41	662.8	0	-9.6
OG1RF_RS04090			tRNA-Glu	69	9.6	0	-3.41	662.8	0	-9.6
OG1RF_RS06705	OG1RF_11298	lexA	transcriptional repressor LexA	618	9.7	0	-3.41	5965.4	0	-9.7
OG1RF_RS08420	OG1RF_11642		hypothetical protein	276	9.6	0	-3.41	2651.3	0	-9.6
OG1RF_RS04670	OG1RF_10893	pheS	phenylalanine--tRNA ligase subunit alpha	1044	9.5	0	-3.4	9942.3	0	-9.5
OG1RF_RS05420	OG1RF_11044	rbfA	30S ribosome-binding factor RbfA	348	9.5	0	-3.4	3314.1	0	-9.5
OG1RF_RS00050	OG1RF_10008	ssb	single-stranded DNA-binding protein	564	9.4	0	-3.38	5302.5	0	-9.4
OG1RF_RS02350	OG1RF_10441		DUF421 domain-containing protein	645	10.3	1	-3.38	6628.2	637.77	-9.3
OG1RF_RS06870	OG1RF_11330	parC	DNA topoisomerase IV subunit A	2460	2.7	0.3	-3.38	6628.2	637.77	-2.4
OG1RF_RS08440	OG1RF_11645		class I SAM-dependent methyltransferase	1005	6.6	0.6	-3.38	6628.2	637.77	-6
OG1RF_RS09800	OG1RF_11916		MetQ/NlpA family ABC transporter substrate-binding protein	816	8.1	0.8	-3.38	6628.2	637.77	-7.3
OG1RF_RS11340	OG1RF_12211		response regulator transcription factor	630	4964.8	481.9	-3.37	3.12784e+06	303578	-4483
OG1RF_RS08100	OG1RF_11579		SPJ_0845 family protein	150	874.9	85	-3.36	131238	12755.4	-789.9
OG1RF_RS06450	OG1RF_11246	gap	type I glyceraldehyde-3-phosphate dehydrogenase	1008	9.2	0	-3.35	9279.5	0	-9.2
OG1RF_RS08880	OG1RF_11734	rfbA	glucose-1-phosphate thymidylyltransferase RfbA	864	9.2	0	-3.35	7953.8	0	-9.2
OG1RF_RS02125	OG1RF_10394		YebC/PmpR family DNA-binding transcriptional regulator	726	9.1	0	-3.34	6628.2	0	-9.1
OG1RF_RS05710	OG1RF_11100		WXG100 family type VII secretion target	291	9.1	0	-3.34	2651.3	0	-9.1
OG1RF_RS08210	OG1RF_11600		hypothetical protein	438	9.1	0	-3.33	3976.9	0	-9.1
OG1RF_RS12945			tRNA-Thr	73	9.1	0	-3.33	662.8	0	-9.1
OG1RF_RS02815	OG1RF_10535		DUF3955 domain-containing protein	222	9	0	-3.32	1988.5	0	-9
OG1RF_RS09245	OG1RF_11807		DUF5590 domain-containing protein	516	9	0	-3.32	4639.7	0	-9
OG1RF_RS09660	OG1RF_11888		pyruvate carboxylase	3426	7606.9	761.7	-3.32	26061357	2.60975e+06	-6845.2
OG1RF_RS10555	OG1RF_12064	macP	cell wall synthase accessory phosphoprotein MacP	294	9	0	-3.32	2651.3	0	-9
OG1RF_RS00835	OG1RF_10166	rplF	50S ribosomal protein L6	534	8.7	0	-3.28	4639.7	0	-8.7
OG1RF_RS09405	OG1RF_11837	yidC	membrane protein insertase YidC	930	93.4	9.6	-3.28	86829.2	8928.75	-83.8
OG1RF_RS00305	OG1RF_10060	ruvA	Holliday junction branch migration protein RuvA	612	8.7	0	-3.27	5302.5	0	-8.7
OG1RF_RS05030	OG1RF_10965	yycF	response regulator YycF	702	8.5	0	-3.25	5965.4	0	-8.5
OG1RF_RS12000	OG1RF_12341		biotin transporter BioY	546	8.5	0	-3.25	4639.7	0	-8.5
OG1RF_RS08480	OG1RF_11653		amino acid permease	1326	2755.7	291.9	-3.24	3.65412e+06	387125	-2463.8
OG1RF_RS00070	OG1RF_10012	dnaB	replicative DNA helicase	1365	13.1	1.4	-3.23	17896.1	1913.3	-11.7
OG1RF_RS00830	OG1RF_10165	rpsH	30S ribosomal protein S8	396	8.4	0	-3.23	3314.1	0	-8.4
OG1RF_RS00890	OG1RF_10177		DNA-directed RNA polymerase subunit alpha	936	6.4	0.7	-3.23	5965.4	637.77	-5.7
OG1RF_RS00930	OG1RF_10185	truA	tRNA pseudouridine(38-40) synthase TruA	747	8	0.9	-3.23	5965.4	637.77	-7.1
OG1RF_RS02225	OG1RF_10415		GNAT family protein	552	8.4	0	-3.23	4639.7	0	-8.4
OG1RF_RS03755	OG1RF_10725	mraY	phospho-N-acetylmuramoyl-pentapeptide-transferase	963	6.2	0.7	-3.23	5965.4	637.77	-5.5
OG1RF_RS05525	OG1RF_11065	ribF	riboflavin biosynthesis protein RibF	948	8.4	0	-3.23	7953.8	0	-8.4
OG1RF_RS05930	OG1RF_11143		dihydrolipoyllysine-residue acetyltransferase	1617	3.7	0.4	-3.23	5965.4	637.77	-3.3
OG1RF_RS08775	OG1RF_11711		CDP-glycerol glycerophosphotransferase family protein	1209	4.9	0.5	-3.23	5965.4	637.77	-4.4
OG1RF_RS08825	OG1RF_11723		hypothetical protein	2001	3	0.3	-3.23	5965.4	637.77	-2.7
OG1RF_RS00485	OG1RF_10097		ArgR family transcriptional regulator	477	8.3	0	-3.22	3976.9	0	-8.3
OG1RF_RS10870	OG1RF_12125	tmk	dTMP kinase	636	8.3	0	-3.22	5302.5	0	-8.3
OG1RF_RS01925	OG1RF_10355	nrdF	class 1b ribonucleoside-diphosphate reductase subunit beta	963	8.3	0	-3.21	7953.8	0	-8.3
OG1RF_RS11405	OG1RF_12225		cold-shock protein	198	20882.1	2264.4	-3.21	4.13466e+06	448351	-18617.7
OG1RF_RS02030	OG1RF_10375		DUF4809 family protein	408	8.1	0	-3.19	3314.1	0	-8.1
OG1RF_RS09720	OG1RF_11900		helix-turn-helix transcriptional regulator	330	8	0	-3.18	2651.3	0	-8
OG1RF_RS11170	OG1RF_12183	fabF	beta-ketoacyl-ACP synthase II	1233	8.1	0	-3.18	9942.3	0	-8.1
OG1RF_RS02295	OG1RF_10430		MurR/RpiR family transcriptional regulator	744	8	0	-3.17	5965.4	0	-8
OG1RF_RS03185	OG1RF_10610		DnaD domain protein	1407	8	0	-3.17	11267.9	0	-8
OG1RF_RS03440	OG1RF_10662	rnmV	ribonuclease M5	582	8	0	-3.17	4639.7	0	-8
OG1RF_RS12155	OG1RF_12372	plsX	phosphate acyltransferase PlsX	999	8	0	-3.16	7953.8	0	-8
OG1RF_RS03395	OG1RF_10653		response regulator transcription factor	672	7.9	0	-3.15	5302.5	0	-7.9
OG1RF_RS03685	OG1RF_10712		bifunctional methylenetetrahydrofolate dehydrogenase/methenyltetrahydrofolate cyclohydrolase	843	7.9	0	-3.15	6628.2	0	-7.9
OG1RF_RS01195			tRNA-Ser	85	7.8	0	-3.14	662.8	0	-7.8
OG1RF_RS07505	OG1RF_11458		NAD(P)H-dependent glycerol-3-phosphate dehydrogenase	1020	7.8	0	-3.14	7953.8	0	-7.8
OG1RF_RS03645	OG1RF_10704		ribosomal-processing cysteine protease Prp	342	7.8	0	-3.13	2651.3	0	-7.8
OG1RF_RS12920	OG1RF_12534		MurR/RpiR family transcriptional regulator	855	7.8	0	-3.13	6628.2	0	-7.8
OG1RF_RS11150	OG1RF_12179	accD	acetyl-CoA carboxylase, carboxyltransferase subunit beta	864	7.7	0	-3.12	6628.2	0	-7.7
OG1RF_RS12120	OG1RF_12365	rnc	ribonuclease III	690	7.7	0	-3.12	5302.5	0	-7.7
OG1RF_RS03030	OG1RF_10578	acpS	holo-ACP synthase	351	7.6	0	-3.1	2651.3	0	-7.6
OG1RF_RS04035	OG1RF_10781	rpmF	50S ribosomal protein L32	177	7.5	0	-3.09	1325.6	0	-7.5
OG1RF_RS06245	OG1RF_11205		hypothetical protein	177	7.5	0	-3.09	1325.6	0	-7.5
OG1RF_RS13885			hypothetical protein	177	7.5	0	-3.09	1325.6	0	-7.5
OG1RF_RS00075	OG1RF_10013		adenylosuccinate synthase	1290	5171.5	610.6	-3.08	6.67127e+06	787643	-4560.9
OG1RF_RS06500	OG1RF_11256	xerD	site-specific tyrosine recombinase XerD	888	7.5	0	-3.08	6628.2	0	-7.5
OG1RF_RS10535	OG1RF_12060		1-acyl-sn-glycerol-3-phosphate acyltransferase	624	7.4	0	-3.08	4639.7	0	-7.4
OG1RF_RS09905	OG1RF_11935	prfA	peptide chain release factor 1	1071	7.4	0	-3.07	7953.8	0	-7.4
OG1RF_RS03285	OG1RF_10631	mvk	mevalonate kinase	942	5.6	0.7	-3.06	5302.5	637.77	-5
OG1RF_RS03770	OG1RF_10728		FtsQ-type POTRA domain-containing protein	1122	4.7	0.6	-3.06	5302.5	637.77	-4.2
OG1RF_RS04200			uncharacterized gene	395	13.4	1.6	-3.06	5302.5	637.77	-11.8
OG1RF_RS04855	OG1RF_10930		carboxypeptidase M32	1494	3.5	0.4	-3.06	5302.5	637.77	-3.1
OG1RF_RS05590	OG1RF_11078	dnaK	molecular chaperone DnaK	1827	239.1	28.6	-3.06	436797	52297	-210.5
OG1RF_RS07330	OG1RF_11423	pyrE	orotate phosphoribosyltransferase	630	7.4	0	-3.06	4639.7	0	-7.4
OG1RF_RS08345	OG1RF_11627		sugar-binding domain-containing protein	1035	5.1	0.6	-3.06	5302.5	637.77	-4.5
OG1RF_RS09300	OG1RF_11818		proline--tRNA ligase	1716	3.1	0.4	-3.06	5302.5	637.77	-2.7
OG1RF_RS09305	OG1RF_11819	rseP	RIP metalloprotease RseP	1266	7.3	0	-3.06	9279.5	0	-7.3
OG1RF_RS09430	OG1RF_11842	era	GTPase Era	900	5.9	0.7	-3.06	5302.5	637.77	-5.2
OG1RF_RS12105	OG1RF_12362	ftsY	signal recognition particle-docking protein FtsY	1326	8	1	-3.06	10605.1	1275.54	-7
OG1RF_RS12240	OG1RF_12389	priA	primosomal protein N'	2430	4.4	0.5	-3.06	10605.1	1275.54	-3.8
OG1RF_RS12915	OG1RF_12533		PTS sugar transporter subunit IIC	1344	3.9	0.5	-3.06	5302.5	637.77	-3.5
OG1RF_RS13745			FtsK/SpoIIIE domain-containing protein	1353	7.3	0	-3.06	9942.3	0	-7.3
OG1RF_RS00880	OG1RF_10175	rpsM	30S ribosomal protein S13	363	7.3	0	-3.05	2651.3	0	-7.3
OG1RF_RS00780	OG1RF_10155	rpsS	30S ribosomal protein S19	276	7.2	0	-3.04	1988.5	0	-7.2
OG1RF_RS02620	OG1RF_10495		amino acid ABC transporter ATP-binding protein	735	7.2	0	-3.04	5302.5	0	-7.2
OG1RF_RS03825	OG1RF_10739		DUF4828 domain-containing protein	366	7.2	0	-3.04	2651.3	0	-7.2
OG1RF_RS05600	OG1RF_11080	dnaJ	molecular chaperone DnaJ	1167	373.7	45.4	-3.04	436134	52934.7	-328.4
OG1RF_RS07590	OG1RF_11477	raiA	ribosome-associated translation inhibitor RaiA	549	7.2	0	-3.04	3976.9	0	-7.2
OG1RF_RS10165	OG1RF_11988	atpA	F0F1 ATP synthase subunit alpha	1554	7.3	0	-3.04	11267.9	0	-7.3
OG1RF_RS13890			nitroreductase family protein	183	7.2	0	-3.04	1325.6	0	-7.2
OG1RF_RS11135	OG1RF_12176	yqeH	ribosome biogenesis GTPase YqeH	1107	7.2	0	-3.03	7953.8	0	-7.2
OG1RF_RS00270	OG1RF_10053		metal ABC transporter permease	837	7.1	0	-3.02	5965.4	0	-7.1
OG1RF_RS00915	OG1RF_10182		energy-coupling factor ABC transporter ATP-binding protein	837	7.1	0	-3.02	5965.4	0	-7.1
OG1RF_RS09350	OG1RF_11826		SUF system NifU family Fe-S cluster assembly protein	465	7.1	0	-3.02	3314.1	0	-7.1
OG1RF_RS11705	OG1RF_12286		glucose-6-phosphate 1-dehydrogenase family protein	654	7.1	0	-3.02	4639.7	0	-7.1
OG1RF_RS05015	OG1RF_10962		DUF1836 domain-containing protein	567	7	0	-3	3976.9	0	-7
OG1RF_RS06520	OG1RF_11260		ECF transporter S component	663	7	0	-3	4639.7	0	-7
OG1RF_RS01270	OG1RF_10226	fabF	beta-ketoacyl-ACP synthase II	1236	7	0	-2.99	8616.6	0	-7
OG1RF_RS02690	OG1RF_10509		bacteriocin	381	7	0	-2.99	2651.3	0	-7
OG1RF_RS09440	OG1RF_11844	ybeY	rRNA maturation RNase YbeY	477	6.9	0	-2.99	3314.1	0	-6.9
OG1RF_RS04020	OG1RF_10778	pfkA	6-phosphofructokinase	960	6.9	0	-2.98	6628.2	0	-6.9
OG1RF_RS10440	OG1RF_12041		GTP pyrophosphokinase family protein	672	6.9	0	-2.98	4639.7	0	-6.9
OG1RF_RS08050	OG1RF_11569		VTT domain-containing protein	597	2598	332.2	-2.97	1.551e+06	198346	-2265.7
OG1RF_RS09635	OG1RF_11883	coaD	pantetheine-phosphate adenylyltransferase	489	6.8	0	-2.96	3314.1	0	-6.8
OG1RF_RS12650	OG1RF_12477		PTS sugar transporter subunit IIB	489	6.8	0	-2.96	3314.1	0	-6.8
OG1RF_RS05510	OG1RF_11062		phage holin family protein	393	6.7	0	-2.95	2651.3	0	-6.7
OG1RF_RS06285	OG1RF_11213		V-type ATP synthase subunit A	1779	6.7	0	-2.95	11930.7	0	-6.7
OG1RF_RS03115	OG1RF_10595		betaine/proline/choline family ABC transporter ATP-binding protein	1191	6.7	0	-2.94	7953.8	0	-6.7
OG1RF_RS05115	OG1RF_10983		NADH peroxidase	1341	145.8	19	-2.94	195531	25510.7	-126.8
OG1RF_RS05995	OG1RF_11155		cold-shock protein	198	6.7	0	-2.94	1325.6	0	-6.7
OG1RF_RS10645	OG1RF_12081	rplJ	50S ribosomal protein L10	498	6.7	0	-2.94	3314.1	0	-6.7
OG1RF_RS11400	OG1RF_12224		ribonuclease J	1683	6.7	0	-2.94	11267.9	0	-6.7
OG1RF_RS04760	OG1RF_10911	dapD	2,3,4,5-tetrahydropyridine-2,6-dicarboxylate N-acetyltransferase	699	6.6	0	-2.93	4639.7	0	-6.6
OG1RF_RS06260	OG1RF_11208		V-type ATP synthase subunit I	1977	1444.3	189	-2.93	2.85542e+06	373732	-1255.3
OG1RF_RS09620	OG1RF_11879		ComE operon protein 2	501	6.6	0	-2.93	3314.1	0	-6.6
OG1RF_RS09670	OG1RF_11890		YlaN family protein	303	6.6	0	-2.92	1988.5	0	-6.6
OG1RF_RS12295	OG1RF_12400		PTS sugar transporter subunit IIB	504	6.6	0	-2.92	3314.1	0	-6.6
OG1RF_RS02120	OG1RF_10393		VanZ family protein	507	6.5	0	-2.91	3314.1	0	-6.5
OG1RF_RS06420	OG1RF_11240		cation-translocating P-type ATPase	2334	6.5	0	-2.91	15244.8	0	-6.5
OG1RF_RS01260	OG1RF_10224		DUF4809 family protein	411	6.5	0	-2.9	2651.3	0	-6.5
OG1RF_RS08745	OG1RF_11704	miaA	tRNA (adenosine(37)-N6)-dimethylallyltransferase MiaA	927	6.4	0	-2.89	5965.4	0	-6.4
OG1RF_RS11130	OG1RF_12175	yhbY	ribosome assembly RNA-binding protein YhbY	309	6.4	0	-2.89	1988.5	0	-6.4
OG1RF_RS00040	OG1RF_10006	gyrA	DNA gyrase subunit A	2499	6.4	0	-2.88	15907.6	0	-6.4
OG1RF_RS12230	OG1RF_12387	fmt	methionyl-tRNA formyltransferase	939	6.4	0	-2.88	5965.4	0	-6.4
OG1RF_RS06290	OG1RF_11214		V-type ATP synthase subunit B	1374	4635.9	632.7	-2.87	6.36968e+06	869278	-4003.2
OG1RF_RS11395	OG1RF_12223		DNA-directed RNA polymerase subunit epsilon	210	6.3	0	-2.87	1325.6	0	-6.3
OG1RF_RS00580	OG1RF_10115	guaA	glutamine-hydrolyzing GMP synthase	1560	5.9	0.8	-2.86	9279.5	1275.54	-5.1
OG1RF_RS01030	OG1RF_10206		S1 domain-containing RNA-binding protein	477	9.7	1.3	-2.86	4639.7	637.77	-8.4
OG1RF_RS03760	OG1RF_10726	murD	UDP-N-acetylmuramoyl-L-alanine--D-glutamate ligase	1368	3.4	0.5	-2.86	4639.7	637.77	-2.9
OG1RF_RS05325	OG1RF_11024		ATP-binding cassette domain-containing protein	765	6.1	0.8	-2.86	4639.7	637.77	-5.2
OG1RF_RS06100	OG1RF_11176		NAD(P)H-dependent oxidoreductase subunit E	486	9.5	1.3	-2.86	4639.7	637.77	-8.2
OG1RF_RS06425	OG1RF_11241	dnaG	DNA primase	1884	2.5	0.3	-2.86	4639.7	637.77	-2.1
OG1RF_RS06600	OG1RF_11276		CCA tRNA nucleotidyltransferase	1218	3.8	0.5	-2.86	4639.7	637.77	-3.3
OG1RF_RS07165	OG1RF_11390		hypothetical protein	447	10.4	1.4	-2.86	4639.7	637.77	-9
OG1RF_RS07535	OG1RF_11464	liaX	daptomycin-sensing surface protein LiaX	1599	2.9	0.4	-2.86	4639.7	637.77	-2.5
OG1RF_RS08265	OG1RF_11610		DUF2200 domain-containing protein	348	13.3	1.8	-2.86	4639.7	637.77	-11.5
OG1RF_RS08705	OG1RF_11696	glmM	phosphoglucosamine mutase	1353	3.4	0.5	-2.86	4639.7	637.77	-3
OG1RF_RS09370	OG1RF_11830	frr	ribosome recycling factor	555	8.4	1.1	-2.86	4639.7	637.77	-7.2
OG1RF_RS09500	OG1RF_11856		phospho-sugar mutase	1722	5.4	0.7	-2.86	9279.5	1275.54	-4.6
OG1RF_RS09585	OG1RF_11873		inorganic phosphate transporter	1032	4.5	0.6	-2.86	4639.7	637.77	-3.9
OG1RF_RS09605	OG1RF_11877	holA	DNA polymerase III subunit delta	1026	9	1.2	-2.86	9279.5	1275.54	-7.8
OG1RF_RS09665	OG1RF_11889		FtsW/RodA/SpoVE family cell cycle protein	1206	3.8	0.5	-2.86	4639.7	637.77	-3.3
OG1RF_RS10285	OG1RF_12010		redox-sensing transcriptional repressor Rex	648	7.2	1	-2.86	4639.7	637.77	-6.2
OG1RF_RS11560	OG1RF_12257		KDGP aldolase family protein	741	6.3	0	-2.86	4639.7	0	-6.3
OG1RF_RS13085	OG1RF_12556	mnmG	tRNA uridine-5-carboxymethylaminomethyl(34) synthesis enzyme MnmG	1896	4.9	0.7	-2.86	9279.5	1275.54	-4.2
OG1RF_RS06485	OG1RF_11253		peptidylprolyl isomerase	747	6.2	0	-2.85	4639.7	0	-6.2
OG1RF_RS09630	OG1RF_11882		SepM family pheromone-processing serine protease	1068	6.2	0	-2.85	6628.2	0	-6.2
OG1RF_RS10070	OG1RF_11968	manA	mannose-6-phosphate isomerase, class I	969	6.2	0	-2.84	5965.4	0	-6.2
OG1RF_RS12270	OG1RF_12395		YdbC family protein	216	6.1	0	-2.84	1325.6	0	-6.1
OG1RF_RS08600	OG1RF_11677		metal ABC transporter ATP-binding protein	747	6952.9	975	-2.83	5193845	728331	-5977.9
OG1RF_RS10080	OG1RF_11970		VOC family protein	867	6.1	0	-2.83	5302.5	0	-6.1
OG1RF_RS00855	OG1RF_10170	rplO	50S ribosomal protein L15	438	6.1	0	-2.82	2651.3	0	-6.1
OG1RF_RS11125	OG1RF_12174		nicotinate-nucleotide adenylyltransferase	657	6.1	0	-2.82	3976.9	0	-6.1
OG1RF_RS10140	OG1RF_11983	murA	UDP-N-acetylglucosamine 1-carboxyvinyltransferase	1299	336.3	48.1	-2.81	436797	62501.2	-288.1
OG1RF_RS04530	OG1RF_10865		GNAT family N-acetyltransferase	444	6	0	-2.8	2651.3	0	-6
OG1RF_RS11220	OG1RF_12193	bgsA	cell wall glycolipid biosynthesis glucosyltransferase BgsA	1002	6	0	-2.8	5965.4	0	-6
OG1RF_RS08580	OG1RF_11673	mnmA	tRNA 2-thiouridine(34) synthase MnmA	1122	5.9	0	-2.79	6628.2	0	-5.9
OG1RF_RS09385	OG1RF_11833	rpsB	30S ribosomal protein S2	783	5.9	0	-2.79	4639.7	0	-5.9
OG1RF_RS00960	OG1RF_10191		ABC transporter substrate-binding protein/permease	1581	2803.9	409	-2.78	4.43293e+06	646697	-2394.8
OG1RF_RS01000	OG1RF_10200	pth	aminoacyl-tRNA hydrolase	564	5.9	0	-2.78	3314.1	0	-5.9
OG1RF_RS04075		rrf	5S ribosomal RNA	113	5.9	0	-2.78	662.8	0	-5.9
OG1RF_RS09420	OG1RF_11840	glyQ	glycine--tRNA ligase subunit alpha	906	5.9	0	-2.78	5302.5	0	-5.9
OG1RF_RS11190	OG1RF_12187		acyl carrier protein	225	5.9	0	-2.78	1325.6	0	-5.9
OG1RF_RS00875	OG1RF_10174	rpmJ	50S ribosomal protein L36	114	5.8	0	-2.77	662.8	0	-5.8
OG1RF_RS08110	OG1RF_11581	clpX	ATP-dependent Clp protease ATP-binding subunit ClpX	1251	5.8	0	-2.77	7291	0	-5.8
OG1RF_RS08605	OG1RF_11678		metal ABC transporter permease	867	10211.4	1499.2	-2.77	8.85327e+06	1.29977e+06	-8712.2
OG1RF_RS00265	OG1RF_10052		metal ABC transporter ATP-binding protein	690	12.5	1.8	-2.76	8616.6	1275.54	-10.6
OG1RF_RS06685	OG1RF_11294		ABC-F family ATP-binding cassette domain-containing protein	1887	4.6	0.7	-2.76	8616.6	1275.54	-3.9
OG1RF_RS03270	OG1RF_10628	fni	type 2 isopentenyl-diphosphate Delta-isomerase	1041	5.7	0	-2.75	5965.4	0	-5.7
OG1RF_RS09735	OG1RF_11903	tsaD	tRNA (adenosine(37)-N6)-threonylcarbamoyltransferase complex transferase subunit TsaD	1044	5.7	0	-2.75	5965.4	0	-5.7
OG1RF_RS10075	OG1RF_11969		serine hydrolase domain-containing protein	1041	5.7	0	-2.75	5965.4	0	-5.7
OG1RF_RS11180	OG1RF_12185	fabD	ACP S-malonyltransferase	927	5.7	0	-2.75	5302.5	0	-5.7
OG1RF_RS08290	OG1RF_11615		PTS sugar transporter subunit IIB	468	5.7	0	-2.74	2651.3	0	-5.7
OG1RF_RS02925	OG1RF_10557		type II toxin-antitoxin system PemK/MazF family toxin	339	62.6	9.4	-2.73	21210.2	3188.84	-53.2
OG1RF_RS03750	OG1RF_10724		penicillin-binding protein	2226	5.7	0	-2.73	12593.5	0	-5.7
OG1RF_RS03010	OG1RF_10574		D-alanine--D-alanine ligase	1068	5.6	0	-2.72	5965.4	0	-5.6
OG1RF_RS08885	OG1RF_11735		glycosyltransferase family 2 protein	711	5.6	0	-2.72	3976.9	0	-5.6
OG1RF_RS11045	OG1RF_12158		penicillin-binding protein 2	2133	5.6	0	-2.72	11930.7	0	-5.6
OG1RF_RS11865	OG1RF_12316	agaV	PTS N-acetylgalactosamine transporter subunit IIB	474	5.6	0	-2.72	2651.3	0	-5.6
OG1RF_RS04525	OG1RF_10864		hypothetical protein	240	5.5	0	-2.71	1325.6	0	-5.5
OG1RF_RS06455	OG1RF_11247	obgE	GTPase ObgE	1314	5.5	0	-2.71	7291	0	-5.5
OG1RF_RS12840	OG1RF_12518	folB	dihydroneopterin aldolase	360	5.5	0	-2.71	1988.5	0	-5.5
OG1RF_RS06055	OG1RF_11167	alaS	alanine--tRNA ligase	2640	6.3	1	-2.7	16570.5	2551.07	-5.3
OG1RF_RS00025	OG1RF_10003	yaaA	S4 domain-containing protein YaaA	243	5.5	0	-2.69	1325.6	0	-5.5
OG1RF_RS00810	OG1RF_10161	rplN	50S ribosomal protein L14	366	5.4	0	-2.69	1988.5	0	-5.4
OG1RF_RS08730	OG1RF_11701	glnA	type I glutamate--ammonia ligase	1338	5.4	0	-2.69	7291	0	-5.4
OG1RF_RS11805	OG1RF_12305		trypsin-like peptidase domain-containing protein	1320	4640.2	721.4	-2.69	6.1251e+06	952187	-3918.9
OG1RF_RS00735	OG1RF_10146	fusA	elongation factor G	2079	5.4	0	-2.68	11267.9	0	-5.4
OG1RF_RS02455	OG1RF_10462	gatA	Asp-tRNA(Asn)/Glu-tRNA(Gln) amidotransferase subunit GatA	1467	5.4	0	-2.68	7953.8	0	-5.4
OG1RF_RS03515	OG1RF_10677	tsaE	tRNA (adenosine(37)-N6)-threonylcarbamoyltransferase complex ATPase subunit type 1 TsaE	492	5.4	0	-2.68	2651.3	0	-5.4
OG1RF_RS08030	OG1RF_11565	trmD	tRNA (guanosine(37)-N1)-methyltransferase TrmD	738	5.4	0	-2.68	3976.9	0	-5.4
OG1RF_RS11175	OG1RF_12184	fabG	3-oxoacyl-[acyl-carrier-protein] reductase	735	5.4	0	-2.68	3976.9	0	-5.4
OG1RF_RS10295	OG1RF_12012		GntR family transcriptional regulator	630	5.3	0	-2.65	3314.1	0	-5.3
OG1RF_RS11360	OG1RF_12215	mltG	endolytic transglycosylase MltG	1383	5.3	0	-2.65	7291	0	-5.3
OG1RF_RS12715	OG1RF_12492	rpoC	DNA-directed RNA polymerase subunit beta'	3651	5.3	0	-2.65	19221.7	0	-5.3
OG1RF_RS00035	OG1RF_10005	gyrB	DNA topoisomerase (ATP-hydrolyzing) subunit B	1947	4.1	0.7	-2.64	7953.8	1275.54	-3.4
OG1RF_RS00795	OG1RF_10158	rplP	50S ribosomal protein L16	432	9.2	1.5	-2.64	3976.9	637.77	-7.7
OG1RF_RS01660	OG1RF_10302		ABC transporter ATP-binding protein	708	5.6	0.9	-2.64	3976.9	637.77	-4.7
OG1RF_RS02150	OG1RF_10399		UDP-N-acetylmuramoyl-L-alanyl-D-glutamate--L-lysine ligase	1524	5.2	0	-2.64	7953.8	0	-5.2
OG1RF_RS03190	OG1RF_10611	dnaI	primosomal protein DnaI	927	4.3	0.7	-2.64	3976.9	637.77	-3.6
OG1RF_RS03445	OG1RF_10663	rsmA	16S rRNA (adenine(1518)-N(6)/adenine(1519)-N(6))-dimethyltransferase RsmA	885	9	1.4	-2.64	7953.8	1275.54	-7.5
OG1RF_RS04180	OG1RF_10794		antirestriction protein ArdA	498	8	1.3	-2.64	3976.9	637.77	-6.7
OG1RF_RS04825	OG1RF_10924		CTP synthase	1608	4.9	0.8	-2.64	7953.8	1275.54	-4.2
OG1RF_RS07285	OG1RF_11414		response regulator transcription factor	708	5.6	0.9	-2.64	3976.9	637.77	-4.7
OG1RF_RS07485	OG1RF_11454		Xaa-Pro peptidase family protein	1101	3.6	0.6	-2.64	3976.9	637.77	-3
OG1RF_RS08760	OG1RF_11707		GDP-mannose 4,6-dehydratase	948	4.2	0.7	-2.64	3976.9	637.77	-3.5
OG1RF_RS08785	OG1RF_11713		CDP-glycerol glycerophosphotransferase family protein	1203	3.3	0.5	-2.64	3976.9	637.77	-2.8
OG1RF_RS08910	OG1RF_11740	map	type I methionyl aminopeptidase	762	5.2	0.8	-2.64	3976.9	637.77	-4.4
OG1RF_RS09790	OG1RF_11914		phosphatidate cytidylyltransferase	798	5	0.8	-2.64	3976.9	637.77	-4.2
OG1RF_RS10130	OG1RF_11981		PTS glucitol/sorbitol transporter subunit IIA	366	32.6	5.2	-2.64	11930.7	1913.3	-27.4
OG1RF_RS10585	OG1RF_12069		GNAT family protein	522	7.6	1.2	-2.64	3976.9	637.77	-6.4
OG1RF_RS11195	OG1RF_12188		beta-ketoacyl-ACP synthase III	963	4.1	0.7	-2.64	3976.9	637.77	-3.5
OG1RF_RS12460	OG1RF_12438	rny	ribonuclease Y	1554	5.1	0.8	-2.64	7953.8	1275.54	-4.3
OG1RF_RS00090	OG1RF_10017		sigma-54-dependent transcriptional regulator	2883	5827.2	943.7	-2.63	1.67998e+07	2.72072e+06	-4883.5
OG1RF_RS02535	OG1RF_10477		DUF1149 family protein	384	5.2	0	-2.63	1988.5	0	-5.2
OG1RF_RS09345	OG1RF_11825	sufB	Fe-S cluster assembly protein SufB	1392	3711.7	601.6	-2.63	5.16667e+06	837389	-3110.1
OG1RF_RS09365	OG1RF_11829	sufC	Fe-S cluster assembly ATPase SufC	768	5.2	0	-2.63	3976.9	0	-5.2
OG1RF_RS11005	OG1RF_12151		alpha/beta fold hydrolase	768	5.2	0	-2.63	3976.9	0	-5.2
OG1RF_RS04040	OG1RF_10782	gndA	NADP-dependent phosphogluconate dehydrogenase	1419	5.1	0	-2.62	7291	0	-5.1
OG1RF_RS11640			metal-sensitive transcriptional regulator	258	5.1	0	-2.62	1325.6	0	-5.1
OG1RF_RS00865	OG1RF_10172		adenylate kinase	648	5.1	0	-2.61	3314.1	0	-5.1
OG1RF_RS03520	OG1RF_10678		GNAT family protein	519	5.1	0	-2.61	2651.3	0	-5.1
OG1RF_RS06700	OG1RF_11297	queG	tRNA epoxyqueuosine(34) reductase QueG	1167	5.1	0	-2.61	5965.4	0	-5.1
OG1RF_RS12205	OG1RF_12382	rpe	ribulose-phosphate 3-epimerase	651	5.1	0	-2.61	3314.1	0	-5.1
OG1RF_RS00790	OG1RF_10157	rpsC	30S ribosomal protein S3	654	5.1	0	-2.6	3314.1	0	-5.1
OG1RF_RS06895	OG1RF_11335		EutN/CcmL family microcompartment protein	261	5.1	0	-2.6	1325.6	0	-5.1
OG1RF_RS11140	OG1RF_12177		YqeG family HAD IIIA-type phosphatase	525	5.1	0	-2.6	2651.3	0	-5.1
OG1RF_RS03255	OG1RF_10625	yajC	preprotein translocase subunit YajC	396	5	0	-2.59	1988.5	0	-5
OG1RF_RS05475	OG1RF_11055		phage major tail protein, TP901-1 family	510	1015	168.8	-2.59	517661	86098.7	-846.2
OG1RF_RS08845	OG1RF_11727		ABC transporter permease	792	5	0	-2.59	3976.9	0	-5
OG1RF_RS09490	OG1RF_11854		metalloregulator ArsR/SmtB family transcription factor	306	8863.6	1471.5	-2.59	2.71225e+06	450264	-7392.1
OG1RF_RS10545	OG1RF_12062		GIY-YIG nuclease family protein	264	5	0	-2.59	1325.6	0	-5
OG1RF_RS13195	OG1RF_12578	rpmH	50S ribosomal protein L34	132	5	0	-2.59	662.8	0	-5
OG1RF_RS06275	OG1RF_11211		V-type ATPase subunit	999	2320.2	386.9	-2.58	2317876	386487	-1933.3
OG1RF_RS09190	OG1RF_11796	purK	5-(carboxyamino)imidazole ribonucleotide synthase	1113	8358.2	1393.6	-2.58	9.30266e+06	1.55105e+06	-6964.6
OG1RF_RS09435	OG1RF_11843		diacylglycerol kinase family protein	399	5	0	-2.58	1988.5	0	-5
OG1RF_RS00015	OG1RF_10001	dnaA	chromosomal replication initiator protein DnaA	1341	4.9	0	-2.57	6628.2	0	-4.9
OG1RF_RS00820	OG1RF_10163	rplE	50S ribosomal protein L5	537	4.9	0	-2.57	2651.3	0	-4.9
OG1RF_RS11345	OG1RF_12212		sensor histidine kinase	1101	13294.3	2233.1	-2.57	1.4637e+07	2.4586e+06	-11061.2
OG1RF_RS12720	OG1RF_12493	rpoB	DNA-directed RNA polymerase subunit beta	3612	5	0	-2.57	17896.1	0	-5
OG1RF_RS01040	OG1RF_10208	hpt	hypoxanthine phosphoribosyltransferase	543	4.9	0	-2.56	2651.3	0	-4.9
OG1RF_RS01955	OG1RF_10361		hypothetical protein	135	4.9	0	-2.56	662.8	0	-4.9
OG1RF_RS06690	OG1RF_11295		thymidylate synthase	945	4.9	0	-2.56	4639.7	0	-4.9
OG1RF_RS10360	OG1RF_12025		XRE family transcriptional regulator	540	4.9	0	-2.56	2651.3	0	-4.9
OG1RF_RS02005	OG1RF_10371		YehR family protein	447	1967.7	335.3	-2.55	879560	149875	-1632.4
OG1RF_RS06175	OG1RF_11191		CvpA family protein	546	4.9	0	-2.55	2651.3	0	-4.9
OG1RF_RS07250	OG1RF_11407	rpsP	30S ribosomal protein S16	273	4.9	0	-2.55	1325.6	0	-4.9
OG1RF_RS08465	OG1RF_11650	comGC	competence type IV pilus major pilin ComGC	273	4.9	0	-2.55	1325.6	0	-4.9
OG1RF_RS03275	OG1RF_10629		phosphomevalonate kinase	1104	4.8	0	-2.54	5302.5	0	-4.8
OG1RF_RS05470	OG1RF_11054		hypothetical protein	414	4.8	0	-2.54	1988.5	0	-4.8
OG1RF_RS10375	OG1RF_12028	coaC	phosphopantothenoylcysteine decarboxylase	552	4.8	0	-2.54	2651.3	0	-4.8
OG1RF_RS08795	OG1RF_11715		glycosyltransferase family 2 protein	975	174	30.1	-2.53	169682	29337.3	-143.9
OG1RF_RS12425	OG1RF_12431		ribose-phosphate diphosphokinase	969	4.8	0	-2.53	4639.7	0	-4.8
OG1RF_RS03510	OG1RF_10676	pta	phosphate acetyltransferase	981	4.7	0	-2.52	4639.7	0	-4.7
OG1RF_RS10655	OG1RF_12083	rplK	50S ribosomal protein L11	420	4.7	0	-2.52	1988.5	0	-4.7
OG1RF_RS03650	OG1RF_10705	rpmA	50S ribosomal protein L27	285	4.7	0	-2.5	1325.6	0	-4.7
OG1RF_RS05585	OG1RF_11077	grpE	nucleotide exchange factor GrpE	537	788.7	139	-2.5	423541	74618.8	-649.8
OG1RF_RS06880	OG1RF_11332		CoA-binding protein	426	4.7	0	-2.5	1988.5	0	-4.7
OG1RF_RS00770	OG1RF_10153		50S ribosomal protein L23	288	4.6	0	-2.49	1325.6	0	-4.6
OG1RF_RS00860	OG1RF_10171	secY	preprotein translocase subunit SecY	1296	4.6	0	-2.49	5965.4	0	-4.6
OG1RF_RS02615	OG1RF_10494		MgtC/SapB family protein	717	4.6	0	-2.49	3314.1	0	-4.6
OG1RF_RS08675	OG1RF_11690		hypothetical protein	288	4.6	0	-2.49	1325.6	0	-4.6
OG1RF_RS11100	OG1RF_12169		YebC/PmpR family DNA-binding transcriptional regulator	717	4.6	0	-2.49	3314.1	0	-4.6
OG1RF_RS11325	OG1RF_12208		glycosyltransferase family 2 protein	936	16350.2	2925.1	-2.48	1.53038e+07	2.73794e+06	-13425.1
OG1RF_RS07555	OG1RF_11468	pstA	phosphate ABC transporter permease PstA	882	4.5	0	-2.46	3976.9	0	-4.5
OG1RF_RS12455	OG1RF_12437		TIGR00282 family metallophosphoesterase	795	3511.7	640.2	-2.46	2.79179e+06	508939	-2871.5
OG1RF_RS09830	OG1RF_11921		FtsW/RodA/SpoVE family cell cycle protein	1185	4.5	0	-2.45	5302.5	0	-4.5
OG1RF_RS11050	OG1RF_12159	thrS	threonine--tRNA ligase	1935	4.5	0	-2.45	8616.6	0	-4.5
OG1RF_RS06900	OG1RF_11336		TIGR02536 family ethanolamine utilization protein	597	4.4	0	-2.44	2651.3	0	-4.4
OG1RF_RS08095	OG1RF_11578	yidD	membrane protein insertion efficiency factor YidD	300	4.4	0	-2.44	1325.6	0	-4.4
OG1RF_RS02320	OG1RF_10435	bph	biofilm phosphatase Bph	531	12734.6	2368.5	-2.43	6.76207e+06	1.25768e+06	-10366.1
OG1RF_RS03260	OG1RF_10626		post-transcriptional regulator	303	4.4	0	-2.43	1325.6	0	-4.4
OG1RF_RS04655	OG1RF_10890		PD-(D/E)XK nuclease family protein	3588	31.6	5.9	-2.43	113342	21046.3	-25.7
OG1RF_RS05085	OG1RF_10976		DUF1292 domain-containing protein	303	4.4	0	-2.43	1325.6	0	-4.4
OG1RF_RS07480	OG1RF_11453	ccpA	catabolite control protein A	999	1005.8	186.4	-2.43	1.00483e+06	186228	-819.4
OG1RF_RS08810	OG1RF_11720		glycosyltransferase family 2 protein	756	4.4	0	-2.43	3314.1	0	-4.4
OG1RF_RS13655			CPBP family intramembrane metalloprotease	204	84.5	15.6	-2.43	17233.3	3188.84	-68.8
OG1RF_RS04725	OG1RF_10904		PTS sugar transporter subunit IIA	456	4.4	0	-2.42	1988.5	0	-4.4
OG1RF_RS05615	OG1RF_11084		SprT family protein	459	4.3	0	-2.41	1988.5	0	-4.3
OG1RF_RS09650	OG1RF_11886		YlbF family regulator	432	7795.8	1468.9	-2.41	3.36778e+06	634579	-6326.9
OG1RF_RS12250	OG1RF_12391	gmk	guanylate kinase	612	4.3	0	-2.41	2651.3	0	-4.3
OG1RF_RS04070			23S ribosomal RNA	2910	2065.7	390.6	-2.4	6.0111e+06	1.1365e+06	-1675.1
OG1RF_RS06445	OG1RF_11245		Fur family transcriptional regulator	447	97.9	18.5	-2.4	43746	8290.98	-79.3
OG1RF_RS07515	OG1RF_11460	hprK	HPr(Ser) kinase/phosphatase	933	4.3	0	-2.4	3976.9	0	-4.3
OG1RF_RS10135	OG1RF_11982		DNA-directed RNA polymerase subunit beta	174	25571.8	4852.9	-2.4	4449500	844405	-20718.9
OG1RF_RS11810	OG1RF_12306		DUF4479 and tRNA-binding domain-containing protein	618	4.3	0	-2.4	2651.3	0	-4.3
OG1RF_RS12320	OG1RF_12405	gnd	decarboxylating 6-phosphogluconate dehydrogenase	933	4.3	0	-2.4	3976.9	0	-4.3
OG1RF_RS08255	OG1RF_11608		hypothetical protein	147	11479.8	2186.6	-2.39	1.68754e+06	321435	-9293.2
OG1RF_RS00310	OG1RF_10061	ruvB	Holliday junction branch migration DNA helicase RuvB	1014	6.5	1.3	-2.38	6628.2	1275.54	-5.3
OG1RF_RS00725	OG1RF_10144	rpsL	30S ribosomal protein S12	411	8.1	1.6	-2.38	3314.1	637.77	-6.5
OG1RF_RS00755	OG1RF_10150	rpsJ	30S ribosomal protein S10	306	10.8	2.1	-2.38	3314.1	637.77	-8.7
OG1RF_RS00935	OG1RF_10186		heavy metal-binding domain-containing protein	309	10.7	2.1	-2.38	3314.1	637.77	-8.7
OG1RF_RS04700	OG1RF_10899	racE	glutamate racemase	825	4	0.8	-2.38	3314.1	637.77	-3.2
OG1RF_RS04740	OG1RF_10907		3-keto-L-gulonate-6-phosphate decarboxylase UlaD	636	5.2	1	-2.38	3314.1	637.77	-4.2
OG1RF_RS04755	OG1RF_10910	cbpB	cyclic-di-AMP-binding protein CbpB	486	6.8	1.3	-2.38	3314.1	637.77	-5.5
OG1RF_RS06130	OG1RF_11183		MOSC domain-containing protein	432	7.7	1.5	-2.38	3314.1	637.77	-6.2
OG1RF_RS07020	OG1RF_11360	xerC	tyrosine recombinase XerC	897	7.4	1.4	-2.38	6628.2	1275.54	-6
OG1RF_RS08355	OG1RF_11629		TIGR01440 family protein	567	5.8	1.1	-2.38	3314.1	637.77	-4.7
OG1RF_RS12700	OG1RF_12489		DUF5105 domain-containing protein	717	4.6	0.9	-2.38	3314.1	637.77	-3.7
OG1RF_RS00925	OG1RF_10184		energy-coupling factor transporter transmembrane protein EcfT	795	4.2	0	-2.37	3314.1	0	-4.2
OG1RF_RS01025	OG1RF_10205		septum formation initiator family protein	477	4.2	0	-2.37	1988.5	0	-4.2
OG1RF_RS07920	OG1RF_11543	cbiM	cobalt transporter CbiM	984	264	51.2	-2.37	259825	50383.7	-212.8
OG1RF_RS08185	OG1RF_11596		hypothetical protein	159	4.2	0	-2.37	662.8	0	-4.2
OG1RF_RS09355	OG1RF_11827		cysteine desulfurase	1233	496.2	95.7	-2.37	611781	117987	-400.5
OG1RF_RS10435	OG1RF_12040		NAD kinase	795	4.2	0	-2.37	3314.1	0	-4.2
OG1RF_RS12905	OG1RF_12531		CtsR family transcriptional regulator	465	9541.7	1843.4	-2.37	4.43691e+06	857160	-7698.4
OG1RF_RS00260	OG1RF_10051		metal ABC transporter substrate-binding protein	951	3926	763.8	-2.36	3.73366e+06	726418	-3162.2
OG1RF_RS03180	OG1RF_10609	nrdR	transcriptional regulator NrdR	480	4.1	0	-2.36	1988.5	0	-4.1
OG1RF_RS08065	OG1RF_11572		MaoC/PaaZ C-terminal domain-containing protein	483	4.1	0	-2.36	1988.5	0	-4.1
OG1RF_RS11235			23S ribosomal RNA	2910	2033.1	396.2	-2.36	5.91632e+06	1.15308e+06	-1636.8
OG1RF_RS04145	OG1RF_10787		YdcP family protein	324	4.1	0	-2.35	1325.6	0	-4.1
OG1RF_RS07550	OG1RF_11467	pstB	phosphate ABC transporter ATP-binding protein PstB	807	4.1	0	-2.35	3314.1	0	-4.1
OG1RF_RS08900	OG1RF_11738		MraY family glycosyltransferase	1134	4.1	0	-2.35	4639.7	0	-4.1
OG1RF_RS10940	OG1RF_12138	thiW	energy coupling factor transporter S component ThiW	486	4.1	0	-2.35	1988.5	0	-4.1
OG1RF_RS11165	OG1RF_12182	accB	acetyl-CoA carboxylase biotin carboxyl carrier protein	486	4.1	0	-2.35	1988.5	0	-4.1
OG1RF_RS10865	OG1RF_12124		cyclic-di-AMP receptor	327	4.1	0	-2.34	1325.6	0	-4.1
OG1RF_RS05305	OG1RF_11020		hypothetical protein	657	273.4	54.4	-2.33	179624	35715	-219
OG1RF_RS07960	OG1RF_11551		PTS sugar transporter subunit IIB	495	4	0	-2.33	1988.5	0	-4
OG1RF_RS05065	OG1RF_10972		threonine/serine exporter family protein	498	4	0	-2.32	1988.5	0	-4
OG1RF_RS08835	OG1RF_11725		glycosyltransferase	3141	4	0	-2.32	12593.5	0	-4
OG1RF_RS11115		rsfS	ribosome silencing factor	336	3.9	0	-2.31	1325.6	0	-3.9
OG1RF_RS11350	OG1RF_12213	liaF	cell wall-active antibiotics response protein LiaF	729	4761.6	963.2	-2.31	3471180	702182	-3798.4
OG1RF_RS01045	OG1RF_10209	ftsH	ATP-dependent zinc metalloprotease FtsH	2154	5.8	1.2	-2.3	12593.5	2551.07	-4.7
OG1RF_RS06020	OG1RF_11160		DRTGG domain-containing protein	1317	5628.7	1140.4	-2.3	7.41296e+06	1.50194e+06	-4488.2
OG1RF_RS06995	OG1RF_11355	plsY	glycerol-3-phosphate 1-O-acyltransferase PlsY	627	40.2	8.1	-2.3	25187.1	5102.14	-32
OG1RF_RS10050	OG1RF_11964		Mur ligase family protein	1350	3.9	0	-2.3	5302.5	0	-3.9
OG1RF_RS11945	OG1RF_12332	mreD	rod shape-determining protein MreD	507	3.9	0	-2.3	1988.5	0	-3.9
OG1RF_RS06265	OG1RF_11209		V-type ATP synthase subunit K	471	4562.3	935.7	-2.29	2.14886e+06	440698	-3626.7
OG1RF_RS07955	OG1RF_11550		PTS sugar transporter subunit IIC	849	3.9	0	-2.29	3314.1	0	-3.9
OG1RF_RS11155	OG1RF_12180		acetyl-CoA carboxylase biotin carboxylase subunit	1368	3.9	0	-2.29	5302.5	0	-3.9
OG1RF_RS02810	OG1RF_10534	leuS	leucine--tRNA ligase	2412	3.8	0	-2.28	9279.5	0	-3.8
OG1RF_RS11950	OG1RF_12333	mreC	rod shape-determining protein MreC	858	3.9	0	-2.28	3314.1	0	-3.9
OG1RF_RS03305	OG1RF_10635		DUF3899 domain-containing protein	348	5281.6	1097.8	-2.27	1.838e+06	382023	-4183.8
OG1RF_RS07325	OG1RF_11422		carbonic anhydrase family protein	696	3.8	0	-2.27	2651.3	0	-3.8
OG1RF_RS08035	OG1RF_11566	rimM	ribosome maturation factor RimM	522	3.8	0	-2.27	1988.5	0	-3.8
OG1RF_RS05130	OG1RF_10986	budA	acetolactate decarboxylase	702	3.8	0	-2.26	2651.3	0	-3.8
OG1RF_RS08015	OG1RF_11563		polysaccharide deacetylase family protein	903	537.3	112.3	-2.26	485183	101405	-425
OG1RF_RS08790	OG1RF_11714		glycosyltransferase family 2 protein	978	658.1	136.9	-2.26	643597	133931	-521.1
OG1RF_RS12970			23S ribosomal RNA	2910	810.9	169.2	-2.26	2.35963e+06	492357	-641.7
OG1RF_RS00225	OG1RF_10044	cysS	cysteine--tRNA ligase	1410	3.8	0	-2.25	5302.5	0	-3.8
OG1RF_RS00840	OG1RF_10167	rplR	50S ribosomal protein L18	354	3.7	0	-2.25	1325.6	0	-3.7
OG1RF_RS05665	OG1RF_11093		hypothetical protein	531	3.7	0	-2.25	1988.5	0	-3.7
OG1RF_RS08585	OG1RF_11674		DUF1831 domain-containing protein	342	22526.1	4727.3	-2.25	7.70394e+06	1.61674e+06	-17798.8
OG1RF_RS07335	OG1RF_11424	pyrF	orotidine-5'-phosphate decarboxylase	711	3.7	0	-2.24	2651.3	0	-3.7
OG1RF_RS12005	OG1RF_12342	lepB	signal peptidase I	534	3.7	0	-2.24	1988.5	0	-3.7
OG1RF_RS06660	OG1RF_11289		DegV family protein	846	7.1	1.5	-2.23	5965.4	1275.54	-5.5
OG1RF_RS07415	OG1RF_11440	ybaK	Cys-tRNA(Pro) deacylase	513	11.6	2.5	-2.23	5965.4	1275.54	-9.1
OG1RF_RS08890	OG1RF_11736		glycosyltransferase	825	7.2	1.5	-2.23	5965.4	1275.54	-5.7
OG1RF_RS09315	OG1RF_11821		hypothetical protein	600	255.2	54.2	-2.23	153111	32526.2	-201
OG1RF_RS09640	OG1RF_11884	rsmD	16S rRNA (guanine(966)-N(2))-methyltransferase RsmD	591	10.1	2.2	-2.23	5965.4	1275.54	-7.9
OG1RF_RS10095	OG1RF_11973		TetR/AcrR family transcriptional regulator	675	8.8	1.9	-2.23	5965.4	1275.54	-6.9
OG1RF_RS11830	OG1RF_12310		PepSY domain-containing protein	339	17.6	3.8	-2.23	5965.4	1275.54	-13.8
OG1RF_RS08710	OG1RF_11697		CdaR family protein	1161	6294.8	1354.1	-2.22	7.30824e+06	1.5721e+06	-4940.7
OG1RF_RS10640	OG1RF_12080	rplL	50S ribosomal protein L7/L12	366	3.6	0	-2.21	1325.6	0	-3.6
OG1RF_RS10855	OG1RF_12122		stage 0 sporulation family protein	837	9183.6	1983.4	-2.21	7.68671e+06	1.66011e+06	-7200.2
OG1RF_RS11260	OG1RF_12196		CvfD/Ygs/GSP13 family RNA-binding post-transcriptional regulator	366	3.6	0	-2.21	1325.6	0	-3.6
OG1RF_RS05460	OG1RF_11051		hypothetical protein	390	384.1	83.4	-2.2	149797	32526.2	-300.7
OG1RF_RS08850	OG1RF_11728		hypothetical protein	339	3063.8	666	-2.2	1.03864e+06	225770	-2397.8
OG1RF_RS01060	OG1RF_10212	lysS	lysine--tRNA ligase	1494	3.5	0	-2.19	5302.5	0	-3.5
OG1RF_RS03035	OG1RF_10579	alr	alanine racemase	1113	3.6	0	-2.19	3976.9	0	-3.6
OG1RF_RS10240	OG1RF_12001		nicotinate phosphoribosyltransferase	1482	3.6	0	-2.19	5302.5	0	-3.6
OG1RF_RS12985	OG1RF_12536		HAMP domain-containing sensor histidine kinase	1179	6810.3	1496.8	-2.19	8.02938e+06	1.7647e+06	-5313.6
OG1RF_RS01935	OG1RF_10357	nrdI	class Ib ribonucleoside-diphosphate reductase assembly flavoprotein NrdI	375	3.5	0	-2.18	1325.6	0	-3.5
OG1RF_RS04470	OG1RF_10853		kinase	564	3.5	0	-2.18	1988.5	0	-3.5
OG1RF_RS05445	OG1RF_11049		DnaD domain protein	753	3.5	0	-2.18	2651.3	0	-3.5
OG1RF_RS12085	OG1RF_12358		cysteine hydrolase family protein	498	2279.9	503.3	-2.18	1.13541e+06	250643	-1776.6
OG1RF_RS00355	OG1RF_10070		DUF2273 domain-containing protein	189	3.5	0	-2.17	662.8	0	-3.5
OG1RF_RS03785	OG1RF_10731		YggS family pyridoxal phosphate-dependent enzyme	675	12.8	2.8	-2.17	8616.6	1913.3	-9.9
OG1RF_RS08935	OG1RF_11745		PH domain-containing protein	378	3.5	0	-2.17	1325.6	0	-3.5
OG1RF_RS09415	OG1RF_11839	glyS	glycine--tRNA ligase subunit beta	2082	3.5	0	-2.17	7291	0	-3.5
OG1RF_RS01070			23S ribosomal RNA	2910	793.1	176.9	-2.16	2.30793e+06	514679	-616.2
OG1RF_RS11780	OG1RF_12301	gst	DinB family glutathione transferase	507	6241.2	1393.8	-2.16	3.1643e+06	706647	-4847.4
OG1RF_RS03435	OG1RF_10661		TatD family hydrolase	768	3.5	0	-2.15	2651.3	0	-3.5
OG1RF_RS04800	OG1RF_10919	yidA	sugar-phosphatase	810	143.2	32.3	-2.15	115993	26148.5	-110.9
OG1RF_RS05645	OG1RF_11089		hypothetical protein	384	3.5	0	-2.15	1325.6	0	-3.5
OG1RF_RS12025	OG1RF_12347		DUF1054 domain-containing protein	609	4929.2	1114.3	-2.15	3.0019e+06	678585	-3815
OG1RF_RS07490	OG1RF_11455		YtxH domain-containing protein	585	3.4	0	-2.14	1988.5	0	-3.4
OG1RF_RS09810	OG1RF_11918		methionine ABC transporter ATP-binding protein	1035	6588.5	1495.5	-2.14	6.81908e+06	1.54786e+06	-5093
OG1RF_RS02730	OG1RF_10517	metK	methionine adenosyltransferase	1182	3.4	0	-2.13	3976.9	0	-3.4
OG1RF_RS08235	OG1RF_11605		DUF3224 domain-containing protein	393	3.4	0	-2.13	1325.6	0	-3.4
OG1RF_RS08660	OG1RF_11688		hypothetical protein	177	6624.4	1517	-2.13	1.17253e+06	268500	-5107.5
OG1RF_RS10025	OG1RF_11960	hydA	dihydropyrimidinase	1371	3.4	0	-2.13	4639.7	0	-3.4
OG1RF_RS12130	OG1RF_12367	opp2C	oligopeptide ABC transporter permease Opp2C	921	22667.5	5191.5	-2.13	2.08768e+07	4.78135e+06	-17476.1
OG1RF_RS03340	OG1RF_10642	rpmI	50S ribosomal protein L35	198	3.3	0	-2.12	662.8	0	-3.3
OG1RF_RS13750			hypothetical protein	222	412	94.8	-2.12	91468.9	21046.3	-317.2
OG1RF_RS09445	OG1RF_11845		HDIG domain-containing protein	2196	3.3	0	-2.11	7291	0	-3.3
OG1RF_RS06335	OG1RF_11223		hypothetical protein	531	580.4	135.7	-2.1	308211	72067.8	-444.7
OG1RF_RS01355	OG1RF_10242		heavy metal-associated domain-containing protein	204	3.2	0	-2.09	662.8	0	-3.2
OG1RF_RS01435	OG1RF_10258		cysteine desulfurase family protein	1143	1474.1	345.9	-2.09	1.68488e+06	395416	-1128.1
OG1RF_RS03870	OG1RF_10749		DUF3284 domain-containing protein	408	3.2	0	-2.09	1325.6	0	-3.2
OG1RF_RS08115	OG1RF_11582		lactonase family protein	1026	1060.8	249.9	-2.09	1.08835e+06	256383	-810.9
OG1RF_RS10935	OG1RF_12137		hydroxyethylthiazole kinase	816	3.2	0	-2.09	2651.3	0	-3.2
OG1RF_RS11270	OG1RF_12198		DUF3955 domain-containing protein	204	3.2	0	-2.09	662.8	0	-3.2
OG1RF_RS01970	OG1RF_10363		VOC family protein	480	1496.9	354.8	-2.08	718495	170284	-1142.1
OG1RF_RS02795	OG1RF_10531		DUF4097 family beta strand repeat-containing protein	1023	3.2	0	-2.08	3314.1	0	-3.2
OG1RF_RS04940	OG1RF_10947	rho	transcription termination factor Rho	1290	847.8	200.7	-2.08	1.09365e+06	258934	-647.1
OG1RF_RS08680	OG1RF_11691		aminoacyltransferase	1236	3.2	0	-2.08	3976.9	0	-3.2
OG1RF_RS10235	OG1RF_12000	nadE	ammonia-dependent NAD(+) synthetase	825	3.2	0	-2.08	2651.3	0	-3.2
OG1RF_RS00215	OG1RF_10042	gltX	glutamate--tRNA ligase	1455	3.2	0	-2.07	4639.7	0	-3.2
OG1RF_RS00765	OG1RF_10152	rplD	50S ribosomal protein L4	621	3.2	0	-2.07	1988.5	0	-3.2
OG1RF_RS00030	OG1RF_10004	recF	DNA replication/repair protein RecF	1125	7.1	1.7	-2.06	7953.8	1913.3	-5.4
OG1RF_RS01265	OG1RF_10225	fabI	enoyl-ACP reductase FabI	750	3.5	0.9	-2.06	2651.3	637.77	-2.7
OG1RF_RS02410	OG1RF_10453		hypothetical protein	660	4	1	-2.06	2651.3	637.77	-3.1
OG1RF_RS03170	OG1RF_10607	mutM	DNA-formamidopyrimidine glycosylase	840	3.2	0	-2.06	2651.3	0	-3.2
OG1RF_RS03790	OG1RF_10732		cell division protein SepF	642	4.1	1	-2.06	2651.3	637.77	-3.1
OG1RF_RS05920	OG1RF_11141	pdhA	pyruvate dehydrogenase (acetyl-transferring) E1 component subunit alpha	1113	2.4	0.6	-2.06	2651.3	637.77	-1.8
OG1RF_RS05960	OG1RF_11149	dhaL	dihydroxyacetone kinase subunit DhaL	600	4.4	1.1	-2.06	2651.3	637.77	-3.4
OG1RF_RS06045	OG1RF_11165		DEAD/DEAH box helicase	1347	2	0.5	-2.06	2651.3	637.77	-1.5
OG1RF_RS06315	OG1RF_11219		serine hydrolase	885	3	0.7	-2.06	2651.3	637.77	-2.3
OG1RF_RS07405	OG1RF_11438		EbsA family protein	459	5.8	1.4	-2.06	2651.3	637.77	-4.4
OG1RF_RS07545	OG1RF_11466	pstB	phosphate ABC transporter ATP-binding protein PstB	756	7	1.7	-2.06	5302.5	1275.54	-5.3
OG1RF_RS08335	OG1RF_11625		phosphoglycerate kinase	1191	2.2	0.5	-2.06	2651.3	637.77	-1.7
OG1RF_RS08840	OG1RF_11726		ABC transporter ATP-binding protein	1215	4.4	1	-2.06	5302.5	1275.54	-3.3
OG1RF_RS09210	OG1RF_11799		hydrolase	684	7.8	1.9	-2.06	5302.5	1275.54	-5.9
OG1RF_RS09425	OG1RF_11841	recO	DNA repair protein RecO	786	3.4	0.8	-2.06	2651.3	637.77	-2.6
OG1RF_RS09780	OG1RF_11912		hypothetical protein	225	11.8	2.8	-2.06	2651.3	637.77	-8.9
OG1RF_RS09875	OG1RF_11929		hypothetical protein	234	11.3	2.7	-2.06	2651.3	637.77	-8.6
OG1RF_RS10150	OG1RF_11985		F0F1 ATP synthase subunit epsilon	417	3.2	0	-2.06	1325.6	0	-3.2
OG1RF_RS10170	OG1RF_11989	atpH	ATP synthase F1 subunit delta	540	4.9	1.2	-2.06	2651.3	637.77	-3.7
OG1RF_RS10270	OG1RF_12007	groES	co-chaperone GroES	282	9.4	2.3	-2.06	2651.3	637.77	-7.1
OG1RF_RS10345	OG1RF_12022		ABC transporter permease	834	3.2	0	-2.06	2651.3	0	-3.2
OG1RF_RS10960	OG1RF_12142	galE	UDP-glucose 4-epimerase GalE	990	26.8	6.4	-2.06	26512.7	6377.68	-20.3
OG1RF_RS10965	OG1RF_12143		DUF3042 family protein	165	16.1	3.9	-2.06	2651.3	637.77	-12.2
OG1RF_RS11435	OG1RF_12231		valine--tRNA ligase	2640	3	0.7	-2.06	7953.8	1913.3	-2.3
OG1RF_RS12710	OG1RF_12491		A24 family peptidase	690	3.8	0.9	-2.06	2651.3	637.77	-2.9
OG1RF_RS06555	OG1RF_11267	rpsA	30S ribosomal protein S1	1209	3347	806	-2.05	4.04651e+06	974509	-2540.9
OG1RF_RS08980	OG1RF_11754		VOC family protein	378	1458.9	352.6	-2.05	551465	133293	-1106.3
OG1RF_RS10800	OG1RF_12112	dltA	D-alanine--poly(phosphoribitol) ligase subunit DltA	1518	20822	5021.9	-2.05	3.16078e+07	7.62324e+06	-15800.1
OG1RF_RS12125	OG1RF_12366	opp2A	oligopeptide ABC transporter substrate-binding protein Opp2A	1776	13996.4	3389.6	-2.05	2.48577e+07	6.01989e+06	-10606.9
OG1RF_RS00240	OG1RF_10047		NYN domain-containing protein	528	23923	5824.5	-2.04	1.26313e+07	3.07532e+06	-18098.5
OG1RF_RS06065	OG1RF_11169		Nif3-like dinuclear metal center hexameric protein	1116	2781.9	676.1	-2.04	3.10464e+06	754479	-2105.9
OG1RF_RS12790	OG1RF_12508		FAD:protein FMN transferase	1065	3.1	0	-2.04	3314.1	0	-3.1
OG1RF_RS12910	OG1RF_12532		aminotransferase class I/II-fold pyridoxal phosphate-dependent enzyme	1227	2324.5	565.5	-2.04	2.85211e+06	693891	-1758.9
OG1RF_RS00255	OG1RF_10050	ispE	4-(cytidine 5'-diphospho)-2-C-methyl-D-erythritol kinase	849	1773.8	435.7	-2.03	1.50592e+06	369905	-1338.1
OG1RF_RS01565	OG1RF_10284		DUF308 domain-containing protein	513	325.6	79.6	-2.03	167030	40817.1	-246
OG1RF_RS04150	OG1RF_10788		YdcP family protein	372	9858.5	2412.2	-2.03	3.66737e+06	897339	-7446.3
OG1RF_RS06725	OG1RF_11302		glucosaminidase domain-containing protein	858	3.1	0	-2.03	2651.3	0	-3.1
OG1RF_RS07930	OG1RF_11545	larA	nickel-dependent lactate racemase	1272	1631.5	399.6	-2.03	2.07528e+06	508301	-1231.9
OG1RF_RS08285	OG1RF_11614		PTS mannose/fructose/sorbose/N-acetylgalactosamine transporter subunit IIC	789	171.4	42	-2.03	135215	33163.9	-129.3
OG1RF_RS08915	OG1RF_11741		flavodoxin	441	8434.8	2070.9	-2.03	3.71974e+06	913284	-6363.8
OG1RF_RS12725	OG1RF_12494		type II toxin-antitoxin system PemK/MazF family toxin	339	10771.3	2635.7	-2.03	3.65147e+06	893513	-8135.6
OG1RF_RS12845	OG1RF_12519	gor	glutathione-disulfide reductase	1347	4495.1	1097.5	-2.03	6.05485e+06	1.47835e+06	-3397.6
OG1RF_RS03765	OG1RF_10727	murG	undecaprenyldiphospho-muramoylpentapeptide beta-N-acetylglucosaminyltransferase	1089	3	0	-2.02	3314.1	0	-3
OG1RF_RS10205	OG1RF_11995		alpha/beta fold hydrolase	750	1215.2	300.2	-2.02	911375	225132	-915
OG1RF_RS07580	OG1RF_11474	prfB	peptide chain release factor 2	1099	3	0	-2.01	3314.1	0	-3
OG1RF_RS12640	OG1RF_12475		ABC transporter ATP-binding protein	933	3785.1	939.9	-2.01	3.5315e+06	876931	-2845.2
OG1RF_RS01430	OG1RF_10257	ezrA	septation ring formation regulator EzrA	1734	3547.6	885.3	-2	6.15162e+06	1.53511e+06	-2662.3
OG1RF_RS06730	OG1RF_11303	cysK	cysteine synthase A	930	3580.6	892.9	-2	3.33e+06	830374	-2687.8
OG1RF_RS00670	OG1RF_10133	deoB	phosphopentomutase	1164	12385.1	3107.2	-1.99	1.44163e+07	3.61678e+06	-9277.9
OG1RF_RS01375	OG1RF_10246		flavin reductase family protein	618	2280.2	573.8	-1.99	1.40915e+06	354599	-1706.4
OG1RF_RS01940	OG1RF_10358		redoxin NrdH	222	3	0	-1.99	662.8	0	-3
OG1RF_RS02260	OG1RF_10423		peptidylprolyl isomerase	1026	5490.5	1377.5	-1.99	5.63329e+06	1.41329e+06	-4113.1
OG1RF_RS02770	OG1RF_10526		ABC transporter permease	1077	6582.6	1651.6	-1.99	7.08951e+06	1.77873e+06	-4931.1
OG1RF_RS09455	OG1RF_11847		GatB/YqeY domain-containing protein	447	3	0	-1.99	1325.6	0	-3
OG1RF_RS12405	OG1RF_12423	treR	trehalose operon repressor	711	9520	2397.7	-1.99	6.7687e+06	1.70475e+06	-7122.3
OG1RF_RS00520	OG1RF_10104		type 1 glutamine amidotransferase domain-containing protein	678	4437.4	1121.3	-1.98	3.00853e+06	760219	-3316.1
OG1RF_RS05055	OG1RF_10970		permease	912	4821.4	1220.3	-1.98	4.39714e+06	1.1129e+06	-3601.1
OG1RF_RS10200	OG1RF_11994	rnr	ribonuclease R	2367	5.3	1.3	-1.98	12593.5	3188.84	-4
OG1RF_RS10515	OG1RF_12056	elrR	Rgg family transcriptional regulator ElrR	903	6982.7	1764.3	-1.98	6.30539e+06	1.59314e+06	-5218.4
OG1RF_RS12020	OG1RF_12346		LPXTG cell wall anchor domain-containing protein	360	35	8.9	-1.98	12593.5	3188.84	-26.1
OG1RF_RS01380	OG1RF_10247		ring-cleaving dioxygenase	972	1183.8	301.8	-1.97	1.15065e+06	293373	-882
OG1RF_RS09360	OG1RF_11828	sufD	Fe-S cluster assembly protein SufD	1284	1151.2	294.5	-1.97	1478085	378196	-856.6
OG1RF_RS09590		rpsT	30S ribosomal protein S20	249	22019.4	5624.7	-1.97	5.48283e+06	1.40054e+06	-16394.8
OG1RF_RS11815	OG1RF_12307		universal stress protein	453	2.9	0	-1.97	1325.6	0	-2.9
OG1RF_RS03495	OG1RF_10673		hypothetical protein	522	4966.1	1274.3	-1.96	2.59228e+06	665192	-3691.7
OG1RF_RS04765	OG1RF_10912		N-acetyldiaminopimelate deacetylase	1167	671.9	172.7	-1.96	784114	201535	-499.2
OG1RF_RS05970	OG1RF_11151		hydroxymethylglutaryl-CoA synthase	1149	2.9	0	-1.96	3314.1	0	-2.9
OG1RF_RS07560	OG1RF_11469	pstC	phosphate ABC transporter permease subunit PstC	918	2.9	0	-1.96	2651.3	0	-2.9
OG1RF_RS12625	OG1RF_12472		zinc ABC transporter substrate-binding protein AdcA	1533	12579.7	3225	-1.96	1.92847e+07	4.94398e+06	-9354.7
OG1RF_RS02255	OG1RF_10422		HD domain-containing protein	942	8473.8	2200.4	-1.95	7.98232e+06	2.07275e+06	-6273.4
OG1RF_RS02280	OG1RF_10427		ABC transporter permease	1209	5598.6	1448	-1.95	6.7687e+06	1.75067e+06	-4150.6
OG1RF_RS05580	OG1RF_11076	hrcA	heat-inducible transcriptional repressor HrcA	1041	1089.4	282.4	-1.95	1.13408e+06	294011	-807
OG1RF_RS06785	OG1RF_11313		hypothetical protein	1008	2655.9	689	-1.95	2.67712e+06	694529	-1966.9
OG1RF_RS07365	OG1RF_11430		aspartate carbamoyltransferase catalytic subunit	924	2.9	0	-1.95	2651.3	0	-2.9
OG1RF_RS07625	OG1RF_11484		DUF2829 domain-containing protein	231	2.9	0	-1.95	662.8	0	-2.9
OG1RF_RS10195	OG1RF_11993	smpB	SsrA-binding protein SmpB	462	2.9	0	-1.95	1325.6	0	-2.9
OG1RF_RS10550	OG1RF_12063		5'-methylthioadenosine/adenosylhomocysteine nucleosidase	693	2.9	0	-1.95	1988.5	0	-2.9
OG1RF_RS00160	OG1RF_10031		YfhO family protein	2613	23991.6	6258.1	-1.94	6.269e+07	1.63524e+07	-17733.5
OG1RF_RS00970	OG1RF_10194		NAD-dependent protein deacylase	711	4130.7	1076.4	-1.94	2.93695e+06	765321	-3054.3
OG1RF_RS01740	OG1RF_10318		AraC family transcriptional regulator	870	5114.4	1328.3	-1.94	4449500	1.15564e+06	-3786.1
OG1RF_RS01905	OG1RF_10351	nagB	glucosamine-6-phosphate deaminase	699	499.7	130.5	-1.94	349305	91200.8	-369.2
OG1RF_RS03240	OG1RF_10621		ABC transporter permease subunit	1461	6036.6	1574.1	-1.94	8.81946e+06	2.29979e+06	-4462.5
OG1RF_RS10155	OG1RF_11986	atpD	F0F1 ATP synthase subunit beta	1404	2.8	0	-1.94	3976.9	0	-2.8
OG1RF_RS00185	OG1RF_10036		glutamate-5-semialdehyde dehydrogenase	1251	22938.5	6031.5	-1.93	2.86961e+07	7.54543e+06	-16907
OG1RF_RS00205	OG1RF_10040		PIN/TRAM domain-containing protein	1143	16041	4198.8	-1.93	1.83349e+07	4.7992e+06	-11842.2
OG1RF_RS01630	OG1RF_10296		PTS mannitol-specific transporter subunit IIBC	1770	1870.1	491.1	-1.93	3.31012e+06	869278	-1379
OG1RF_RS05395	OG1RF_11038	rimP	ribosome maturation factor RimP	471	2.8	0	-1.93	1325.6	0	-2.8
OG1RF_RS10500	OG1RF_12053	elrC	WxL domain-containing protein ElrC	780	5180.2	1354.8	-1.93	4040541	1.05678e+06	-3825.3
OG1RF_RS10530	OG1RF_12059		exonuclease SbcCD subunit D	1266	1768	463.5	-1.93	2.23834e+06	586746	-1304.6
OG1RF_RS04265	OG1RF_10812		hypothetical protein	243	10067.7	2658.7	-1.92	2.44646e+06	646059	-7409.1
OG1RF_RS04860	OG1RF_10931		DnaD domain protein	714	2.8	0	-1.92	1988.5	0	-2.8
OG1RF_RS06840	OG1RF_11324	cls	cardiolipin synthase	1458	5003	1318.8	-1.92	7.29432e+06	1.92287e+06	-3684.1
OG1RF_RS08415	OG1RF_11641		replication-associated recombination protein A	1275	1989	524.7	-1.92	2.53594e+06	669018	-1464.3
OG1RF_RS08435	OG1RF_11644		acetate kinase	1185	2.8	0	-1.92	3314.1	0	-2.8
OG1RF_RS09545	OG1RF_11865		MurR/RpiR family transcriptional regulator	846	3093.9	819.4	-1.92	2.61747e+06	693254	-2274.5
OG1RF_RS09745	OG1RF_11905	rimI	ribosomal protein S18-alanine N-acetyltransferase	552	3134	827.2	-1.92	1729956	456642	-2306.7
OG1RF_RS10185	OG1RF_11992	atpB	F0F1 ATP synthase subunit A	717	2.8	0	-1.92	1988.5	0	-2.8
OG1RF_RS05400	OG1RF_11040	nusA	transcription termination factor NusA	1197	2.8	0	-1.91	3314.1	0	-2.8
OG1RF_RS05435	OG1RF_11047		helix-turn-helix domain-containing protein	480	2.8	0	-1.91	1325.6	0	-2.8
OG1RF_RS10400	OG1RF_12033		ATP-dependent RecD-like DNA helicase	2607	5662.8	1506	-1.91	1.4763e+07	3.9261e+06	-4156.8
OG1RF_RS11970	OG1RF_12336	def	peptide deformylase	561	5027.3	1341.5	-1.91	2.82029e+06	752566	-3685.8
OG1RF_RS12975			16S ribosomal RNA	1558	292.7	77.8	-1.91	456019	121176	-214.9
OG1RF_RS02610	OG1RF_10493		heavy metal translocating P-type ATPase	1902	1552.5	417.1	-1.9	2952856	793383	-1135.4
OG1RF_RS02745	OG1RF_10520		TetR family transcriptional regulator	660	4322.4	1157.6	-1.9	2.85277e+06	764046	-3164.7
OG1RF_RS03830	OG1RF_10740	sfsA	DNA/RNA nuclease SfsA	729	2.7	0	-1.9	1988.5	0	-2.7
OG1RF_RS05380	OG1RF_11035	rnhC	ribonuclease HIII	915	586.8	156.8	-1.9	536883	143498	-429.9
OG1RF_RS09855	OG1RF_11926		XRE family transcriptional regulator	549	33984.8	9100.7	-1.9	1.86577e+07	4.99627e+06	-24884.2
OG1RF_RS12740	OG1RF_12498		biotin--[acetyl-CoA-carboxylase] ligase	990	12.1	3.2	-1.9	11930.7	3188.84	-8.8
OG1RF_RS00145	OG1RF_10028		RidA family protein	378	19588.2	5297.9	-1.89	7.40434e+06	2.00259e+06	-14290.4
OG1RF_RS00190	OG1RF_10037	proB	glutamate 5-kinase	813	19396.2	5241.8	-1.89	1.57691e+07	4.26156e+06	-14154.4
OG1RF_RS02825	OG1RF_10537		amino acid ABC transporter substrate-binding protein	831	6898.6	1856.5	-1.89	5.73272e+06	1.54276e+06	-5042.1
OG1RF_RS10525	OG1RF_12058		SMC family ATPase	3135	3072.2	827	-1.89	9.63141e+06	2.59253e+06	-2245.3
OG1RF_RS11110	OG1RF_12171		class I SAM-dependent methyltransferase	738	7490.4	2016.1	-1.89	5.52791e+06	1.48791e+06	-5474.2
OG1RF_RS12135	OG1RF_12368	opp2B	oligopeptide ABC transporter permease Opp2B	960	9381.6	2531.8	-1.89	9.00638e+06	2.43053e+06	-6849.8
OG1RF_RS12140	OG1RF_12369	opp2F	oligopeptide ABC transporter ATP-binding protein Opp2F	942	13024.2	3506.4	-1.89	1.22688e+07	3.303e+06	-9517.8
OG1RF_RS12400	OG1RF_12422		WxL domain-containing protein	711	11082.4	2981.6	-1.89	7.87959e+06	2.11994e+06	-8100.8
OG1RF_RS00350	OG1RF_10069	amaP	alkaline shock response membrane anchor protein AmaP	570	28573.3	7767.3	-1.88	1.62868e+07	4.42738e+06	-20805.9
OG1RF_RS02385	OG1RF_10448	ptsP	phosphoenolpyruvate--protein phosphotransferase	1725	2.7	0	-1.88	4639.7	0	-2.7
OG1RF_RS02950	OG1RF_10562		DUF4312 family protein	354	13984.7	3808.6	-1.88	4.95059e+06	1.34824e+06	-10176.1
OG1RF_RS03005	OG1RF_10573		YaiI/YqxD family protein	444	9361.6	2545.3	-1.88	4.15653e+06	1.13012e+06	-6816.2
OG1RF_RS03710	OG1RF_10717		ArgR family transcriptional regulator	447	12781.9	3469.9	-1.88	5.71349e+06	1.55105e+06	-9312
OG1RF_RS04715	OG1RF_10902		DeoR/GlpR family DNA-binding transcription regulator	762	2973.1	809.3	-1.88	2.26551e+06	616722	-2163.8
OG1RF_RS05720	OG1RF_11102		hypothetical protein	495	2.7	0	-1.88	1325.6	0	-2.7
OG1RF_RS06140	OG1RF_11185		molybdopterin-binding protein	969	2289.4	623.3	-1.88	2.21845e+06	603966	-1666.1
OG1RF_RS06330	OG1RF_11222		alpha/beta hydrolase	990	2.7	0	-1.88	2651.3	0	-2.7
OG1RF_RS04650	OG1RF_10889	lepB	signal peptidase I	546	1620.6	442.7	-1.87	884863	241714	-1177.9
OG1RF_RS05945	OG1RF_11146		glycerol dehydrogenase	1137	1938.3	530.6	-1.87	2.20387e+06	603328	-1407.7
OG1RF_RS08230	OG1RF_11604	yeiL	transcriptional regulator YeiL	663	116	31.7	-1.87	76886.9	21046.3	-84.2
OG1RF_RS10785	OG1RF_12109	dltD	D-alanyl-lipoteichoic acid biosynthesis protein DltD	1272	9846.4	2700.5	-1.87	1.25246e+07	3.43502e+06	-7145.9
OG1RF_RS10850	OG1RF_12121		DNA replication initiation control protein YabA	345	53.8	14.8	-1.86	18558.9	5102.14	-39
OG1RF_RS11075	OG1RF_12164		L,D-transpeptidase family protein	1443	11575.2	3184	-1.86	1.6703e+07	4.59448e+06	-8391.2
OG1RF_RS11440	OG1RF_12232	tpx	thiol peroxidase	486	11947.1	3291.2	-1.86	5.80629e+06	1.59952e+06	-8655.9
OG1RF_RS11445	OG1RF_12233		redox-sensing transcriptional repressor Rex	645	7.2	2	-1.86	4639.7	1275.54	-5.2
OG1RF_RS12195	OG1RF_12380	rpmB	50S ribosomal protein L28	186	13309.8	3675.7	-1.86	2.47563e+06	683687	-9634.1
OG1RF_RS12280	OG1RF_12397		bifunctional 4-hydroxy-2-oxoglutarate aldolase/2-dehydro-3-deoxy-phosphogluconate aldolase	651	24398	6728.4	-1.86	1.58831e+07	4.38019e+06	-17669.6
OG1RF_RS12780	OG1RF_12506		LPXTG cell wall anchor domain-containing protein	360	15071.8	4163.2	-1.86	5.42583e+06	1.49875e+06	-10908.5
OG1RF_RS00095	OG1RF_10018		mannose/fructose/sorbose PTS transporter subunit IIB	510	2.6	0	-1.85	1325.6	0	-2.6
OG1RF_RS00980	OG1RF_10196		transcription repressor NadR	510	30336.3	8404.8	-1.85	1.54715e+07	4.28644e+06	-21931.5
OG1RF_RS06830	OG1RF_11322		glycoside hydrolase family 1 protein	1407	1222.9	338.6	-1.85	1.72068e+06	476413	-884.3
OG1RF_RS07935	OG1RF_11546	larB	nickel pincer cofactor biosynthesis protein LarB	741	3696.9	1027.7	-1.85	2.73943e+06	761495	-2669.3
OG1RF_RS10795	OG1RF_12111	dltB	D-alanyl-lipoteichoic acid biosynthesis protein DltB	1203	21976	6076.6	-1.85	26437175	7.3101e+06	-15899.5
OG1RF_RS10810	OG1RF_12113		ABC transporter permease	2094	21019.6	5828.5	-1.85	4.40151e+07	1.2205e+07	-15191.1
OG1RF_RS11490	OG1RF_12243	rbsD	D-ribose pyranase	393	6562.4	1819.2	-1.85	2.57903e+06	714938	-4743.2
OG1RF_RS11625	OG1RF_12270		rhodanese-like domain-containing protein	297	20096.6	5563.8	-1.85	5.96868e+06	1.65246e+06	-14532.7
OG1RF_RS13115	OG1RF_12562		oxaloacetate decarboxylase subunit alpha	1395	14724.5	4081.3	-1.85	2.05407e+07	5.69335e+06	-10643.3
OG1RF_RS01505	OG1RF_10272		DUF2877 domain-containing protein	831	8375.8	2340	-1.84	6.96026e+06	1.94455e+06	-6035.7
OG1RF_RS04875	OG1RF_10934		Sapep family Mn(2+)-dependent dipeptidase	1296	4321.6	1207.6	-1.84	5.60082e+06	1.56508e+06	-3114
OG1RF_RS10700	OG1RF_12092	nusG	transcription termination/antitermination protein NusG	543	8984.1	2506.4	-1.84	4.87834e+06	1.361e+06	-6477.6
OG1RF_RS10760	OG1RF_12104		O-methyltransferase	687	5573.7	1555.9	-1.84	3.8291e+06	1.0689e+06	-4017.8
OG1RF_RS00495	OG1RF_10099	arcA	arginine deiminase	1224	10173	2867.4	-1.83	1.24517e+07	3.50964e+06	-7305.6
OG1RF_RS00700	OG1RF_10139		iron ABC transporter permease	1002	4445.2	1251.3	-1.83	4.45414e+06	1.25385e+06	-3193.9
OG1RF_RS00985	OG1RF_10197		glucosaminidase domain-containing protein	1509	12317.3	3458.9	-1.83	1.85868e+07	5.21949e+06	-8858.4
OG1RF_RS03335	OG1RF_10641	infC	translation initiation factor IF-3	519	2.6	0	-1.83	1325.6	0	-2.6
OG1RF_RS03690	OG1RF_10713	xseA	exodeoxyribonuclease VII large subunit	1344	1130.8	317	-1.83	1.51984e+06	426029	-813.8
OG1RF_RS06180	OG1RF_11192		endonuclease MutS2	2364	682.4	191.8	-1.83	1613300	453453	-490.6
OG1RF_RS06355	OG1RF_11227		dipeptide epimerase	1062	4099.9	1155.4	-1.83	4.35405e+06	1.22707e+06	-2944.4
OG1RF_RS06360	OG1RF_11228		transglutaminase domain-containing protein	1374	846.1	238.1	-1.83	1.16258e+06	327175	-608
OG1RF_RS06595	OG1RF_11275	dapB	4-hydroxy-tetrahydrodipicolinate reductase	777	2.6	0	-1.83	1988.5	0	-2.6
OG1RF_RS07950	OG1RF_11549		PTS system mannose/fructose/sorbose family transporter subunit IID	867	1985.4	556.9	-1.83	1.72134e+06	482790	-1428.5
OG1RF_RS10265	OG1RF_12006	groL	chaperonin GroEL	1623	1979.5	557.6	-1.83	3.21268e+06	904993	-1421.9
OG1RF_RS10520	OG1RF_12057		DEAD/DEAH box helicase	3195	946.2	266.3	-1.83	3.02311e+06	850782	-679.9
OG1RF_RS11775	OG1RF_12300		sigma-70 family RNA polymerase sigma factor	462	16561.9	4663.2	-1.83	7.65158e+06	2.15438e+06	-11898.7
OG1RF_RS11915	OG1RF_12326		hypothetical protein	783	19684.8	5555	-1.83	1.54132e+07	4.34958e+06	-14129.8
OG1RF_RS12655	OG1RF_12478		PTS mannose/fructose/sorbose/N-acetylgalactosamine transporter subunit IIC	813	14084.7	3962.3	-1.83	1.14509e+07	3.22137e+06	-10122.4
OG1RF_RS00460	OG1RF_10092		PTS sugar transporter subunit IIC	1104	5835.1	1649.3	-1.82	6.44193e+06	1.82083e+06	-4185.8
OG1RF_RS00620	OG1RF_10123		cytidine deaminase	462	23175.7	6566.8	-1.82	1.07072e+07	3.03386e+06	-16608.9
OG1RF_RS08125	OG1RF_11584	dcuC	C4-dicarboxylate transporter DcuC	1371	173.6	49.3	-1.82	237952	67603.4	-124.3
OG1RF_RS11735	OG1RF_12292		hypothetical protein	1179	9337.4	2652.8	-1.82	1.10088e+07	3.12761e+06	-6684.6
OG1RF_RS11880	OG1RF_12319		carbohydrate deacetylase	786	2.5	0	-1.82	1988.5	0	-2.5
OG1RF_RS00720	OG1RF_10143	rpiA	ribose-5-phosphate isomerase RpiA	678	43	12.2	-1.81	29164	8290.98	-30.8
OG1RF_RS01385	OG1RF_10248		SMR family transporter	354	24301.5	6939.8	-1.81	8.60272e+06	2.45668e+06	-17361.7
OG1RF_RS01490	OG1RF_10270		PucR family transcriptional regulator	1590	5156.6	1469.3	-1.81	8.19906e+06	2.33614e+06	-3687.4
OG1RF_RS02375	OG1RF_10446		hypothetical protein	189	4860.7	1383.5	-1.81	918666	261485	-3477.2
OG1RF_RS06075	OG1RF_11171		DUF1294 domain-containing protein	264	2.5	0	-1.81	662.8	0	-2.5
OG1RF_RS07375	OG1RF_11432	pyrR	bifunctional pyr operon transcriptional regulator/uracil phosphoribosyltransferase PyrR	534	5189.6	1483.3	-1.81	2.77124e+06	792108	-3706.2
OG1RF_RS10750	OG1RF_12102		FAD-dependent oxidoreductase	1680	2835.1	809.4	-1.81	4.76301e+06	1.35972e+06	-2025.8
OG1RF_RS11575	OG1RF_12260		PTS sugar transporter subunit IIC	747	6511.9	1862.1	-1.81	4.86442e+06	1.39097e+06	-4649.9
OG1RF_RS12870	OG1RF_12524		DUF917 domain-containing protein	1092	2303.5	656.5	-1.81	2.5154e+06	716851	-1647
OG1RF_RS00180	OG1RF_10035		YafY family protein	945	18279.8	5253.3	-1.8	1.72744e+07	4.96439e+06	-13026.4
OG1RF_RS01425	OG1RF_10256		HAD family phosphatase	684	13978.3	4006.6	-1.8	9.56116e+06	2.74049e+06	-9971.7
OG1RF_RS02405	OG1RF_10452	tig	trigger factor	1281	2438.6	698.5	-1.8	3.12386e+06	894788	-1740.1
OG1RF_RS06490	OG1RF_11254		DUF871 domain-containing protein	1089	6445.6	1849.5	-1.8	7.01925e+06	2.01407e+06	-4596.1
OG1RF_RS08445	OG1RF_11646	comGG	competence type IV pilus minor pilin ComGG	351	12361.3	3548.6	-1.8	4.33881e+06	1.24556e+06	-8812.7
OG1RF_RS10145	OG1RF_11984		DUF1146 family protein	234	23388.4	6734.7	-1.8	5.47289e+06	1.57592e+06	-16653.7
OG1RF_RS12190	OG1RF_12379		ATP-binding cassette domain-containing protein	888	8915.2	2569	-1.8	7.9167e+06	2.2813e+06	-6346.2
OG1RF_RS12255	OG1RF_12392		DUF1958 domain-containing protein	1479	14704.4	4219	-1.8	2.17477e+07	6.23992e+06	-10485.3
OG1RF_RS13460			hydroxymethylglutaryl-CoA reductase, degradative	2409	2.5	0	-1.8	5965.4	0	-2.5
OG1RF_RS13650		pepG1	type I toxin-antitoxin system toxin PepG1	141	14788.8	4256.3	-1.8	2.08523e+06	600140	-10532.5
OG1RF_RS00115	OG1RF_10022		DUF956 family protein	375	7057.7	2035.8	-1.79	2.64663e+06	763408	-5021.9
OG1RF_RS00200	OG1RF_10039	radA	DNA repair protein RadA	1368	9071.6	2630.3	-1.79	12409949	3.59829e+06	-6441.3
OG1RF_RS00220	OG1RF_10043	cysE	serine O-acetyltransferase	537	2.5	0	-1.79	1325.6	0	-2.5
OG1RF_RS01205	OG1RF_10213		uncharacterized gene	847	8040.7	2322.9	-1.79	6.81046e+06	1.96751e+06	-5717.8
OG1RF_RS01765	OG1RF_10323		AraC family transcriptional regulator	876	8425.2	2444.8	-1.79	7380483	2.14162e+06	-5980.4
OG1RF_RS02945	OG1RF_10561		glycine-rich SFCGS family protein	354	8758.9	2533.1	-1.79	3.10066e+06	896702	-6225.9
OG1RF_RS04680	OG1RF_10895		amino acid ABC transporter permease	663	10199.2	2950.3	-1.79	6.76207e+06	1.95603e+06	-7248.9
OG1RF_RS04925	OG1RF_10945		fructose-bisphosphate aldolase	867	7.6	2.2	-1.79	6628.2	1913.3	-5.4
OG1RF_RS07340	OG1RF_11425		dihydroorotate dehydrogenase	936	2396.3	693	-1.79	2.24298e+06	648610	-1703.4
OG1RF_RS07865	OG1RF_11532		hypothetical protein	384	14882.3	4306.6	-1.79	5.71482e+06	1.65373e+06	-10575.8
OG1RF_RS08505	OG1RF_11659		DNA translocase FtsK	2421	2.5	0	-1.79	5965.4	0	-2.5
OG1RF_RS12375	OG1RF_12417		DUF4115 domain-containing protein	864	7063.2	2045.4	-1.79	6.10257e+06	1.76725e+06	-5017.7
OG1RF_RS00450	OG1RF_10090		lipoprotein	783	21952.6	6389.9	-1.78	1.71889e+07	5.00329e+06	-15562.7
OG1RF_RS00555	OG1RF_10111		ornithine cyclodeaminase family protein	963	21010.6	6124	-1.78	2.02332e+07	5.89744e+06	-14886.6
OG1RF_RS01305	OG1RF_10232		cysteine synthase family protein	915	3083	900.5	-1.78	2.82096e+06	823996	-2182.5
OG1RF_RS01390	OG1RF_10249		multidrug efflux SMR transporter	309	18142.8	5290	-1.78	5.60612e+06	1.6346e+06	-12852.8
OG1RF_RS01815	OG1RF_10333	menD	2-succinyl-5-enolpyruvyl-6-hydroxy-3-cyclohexene-1-carboxylic-acid synthase	1731	2467.5	719.6	-1.78	4.2712e+06	1.24556e+06	-1747.9
OG1RF_RS02355	OG1RF_10442		hypothetical protein	1068	9949.1	2890.9	-1.78	1.06256e+07	3.08743e+06	-7058.2
OG1RF_RS06565	OG1RF_11269		HU family DNA-binding protein	273	2.4	0	-1.78	662.8	0	-2.4
OG1RF_RS09280	OG1RF_11814		hypothetical protein	1311	2252.4	654.3	-1.78	2952856	857798	-1598.1
OG1RF_RS09400			acylphosphatase	273	2.4	0	-1.78	662.8	0	-2.4
OG1RF_RS09805	OG1RF_11917		methionine ABC transporter permease	684	6705.7	1947.8	-1.78	4.5867e+06	1.3323e+06	-4757.9
OG1RF_RS03460	OG1RF_10666	mgsA	methylglyoxal synthase	420	12614.1	3708.2	-1.77	5.29791e+06	1.55743e+06	-8905.9
OG1RF_RS03800	OG1RF_10734		RNA-binding protein	780	7140.6	2098.9	-1.77	5.56966e+06	1.63715e+06	-5041.7
OG1RF_RS05965	OG1RF_11150		hypothetical protein	780	359.5	105.5	-1.77	280372	82272.1	-254
OG1RF_RS06080	OG1RF_11172		lysylphosphatidylglycerol synthase domain-containing protein	1026	1863.8	547	-1.77	1.91223e+06	561236	-1316.8
OG1RF_RS09450	OG1RF_11846		PhoH family protein	1020	407.4	119.4	-1.77	415587	121814	-288
OG1RF_RS10405	OG1RF_12034		histidine phosphatase family protein	642	16310.3	4779.3	-1.77	1.04712e+07	3.0683e+06	-11531
OG1RF_RS11210	OG1RF_12191		NAD(P)-dependent oxidoreductase	912	13903.9	4084.7	-1.77	12680379	3.7252e+06	-9819.3
OG1RF_RS11935	OG1RF_12330		TetR/AcrR family transcriptional regulator	567	21009.1	6146	-1.77	1.19122e+07	3.48476e+06	-14863.2
OG1RF_RS12110	OG1RF_12363		Cof-type HAD-IIB family hydrolase	825	2.4	0	-1.77	1988.5	0	-2.4
OG1RF_RS12585	OG1RF_12464		MetQ/NlpA family ABC transporter substrate-binding protein	816	7997.7	2350.2	-1.77	6526110	1917768	-5647.5
OG1RF_RS12610	OG1RF_12469	rpmG	50S ribosomal protein L33	147	28505.7	8338.7	-1.77	4190338	1.22579e+06	-20167
OG1RF_RS12880	OG1RF_12526		PucR family transcriptional regulator	1560	5193.8	1526.1	-1.77	8.10229e+06	2.38079e+06	-3667.6
OG1RF_RS00375	OG1RF_10074		hypothetical protein	513	22631.4	6661.1	-1.76	1.16099e+07	3.41716e+06	-15970.3
OG1RF_RS00530	OG1RF_10106		NADP-dependent oxidoreductase	1014	11683	3440.4	-1.76	1.18466e+07	3.48859e+06	-8242.6
OG1RF_RS07730	OG1RF_11505		DUF2188 domain-containing protein	450	4225.8	1251.4	-1.76	1901626	563149	-2974.4
OG1RF_RS09955	OG1RF_11946		DUF3343 domain-containing protein	255	10482.9	3096.3	-1.76	2.67315e+06	789557	-7386.6
OG1RF_RS10245	OG1RF_12002		GtrA family protein	408	8509.4	2507.3	-1.76	3.47184e+06	1.02298e+06	-6002.1
OG1RF_RS10320	OG1RF_12017		sugar diacid recognition domain-containing protein	1011	10812.3	3185.1	-1.76	1.09312e+07	3.22009e+06	-7627.2
OG1RF_RS10815	OG1RF_12114		ABC transporter ATP-binding protein	765	15712.7	4625.3	-1.76	1.20202e+07	3.53834e+06	-11087.4
OG1RF_RS10835	OG1RF_12118	fetB	iron export ABC transporter permease subunit FetB	756	9560.9	2823.6	-1.76	7.22803e+06	2.13461e+06	-6737.3
OG1RF_RS11120	OG1RF_12173	yqeK	bis(5'-nucleosyl)-tetraphosphatase (symmetrical) YqeK	588	29.3	8.7	-1.76	17233.3	5102.14	-20.6
OG1RF_RS12145	OG1RF_12370	opp2D	oligopeptide ABC transporter ATP-binding protein Opp2D	1038	6268	1851.2	-1.76	6.50623e+06	1.92159e+06	-4416.8
OG1RF_RS12215	OG1RF_12384	ireK	serine/threonine protein kinase IreK	2154	4994.8	1478.1	-1.76	1.07589e+07	3.18374e+06	-3516.8
OG1RF_RS12755	OG1RF_12500		phosphatase PAP2/LCP family protein	1614	11221.9	3317.3	-1.76	1.81122e+07	5.35406e+06	-7904.7
OG1RF_RS12815	OG1RF_12513		polyprenyl synthetase family protein	984	26072.2	7681.7	-1.76	2.5655e+07	7.55882e+06	-18390.5
OG1RF_RS00065	OG1RF_10011	rplI	50S ribosomal protein L9	450	18469.1	5500.4	-1.75	8311080	2.47518e+06	-12968.7
OG1RF_RS00490	OG1RF_10098		ArgR family transcriptional regulator	510	12622.1	3751.6	-1.75	6.43729e+06	1.9133e+06	-8870.6
OG1RF_RS02275	OG1RF_10426		ABC transporter ATP-binding protein	735	20889.2	6198.1	-1.75	1.53535e+07	4.55558e+06	-14691.1
OG1RF_RS09940	OG1RF_11943		flavodoxin	462	25861.4	7707.1	-1.75	1.1948e+07	3.56066e+06	-18154.3
OG1RF_RS11635	OG1RF_12272		rhodanese-like domain-containing protein	312	11720.4	3473	-1.75	3.65677e+06	1.08357e+06	-8247.4
OG1RF_RS11700	OG1RF_12285		choloylglycine hydrolase family protein	1065	8942.8	2661.9	-1.75	9.52404e+06	2.83488e+06	-6280.9
OG1RF_RS11750	OG1RF_12295	sstT	serine/threonine transporter SstT	1260	9165.8	2717.6	-1.75	1.15489e+07	3.42418e+06	-6448.2
OG1RF_RS12335	OG1RF_12408		PBECR4 domain-containing protein	714	29847.3	8860.9	-1.75	2.13109e+07	6.32666e+06	-20986.4
OG1RF_RS00315	OG1RF_10062		hypothetical protein	435	9660.4	2901.5	-1.74	4.20227e+06	1.26214e+06	-6758.9
OG1RF_RS01250	OG1RF_10222		HD domain-containing protein	672	15947.1	4775.7	-1.74	10716448	3.20925e+06	-11171.4
OG1RF_RS01635	OG1RF_10297		PTS sugar transporter subunit IIA	435	16712.2	5011.2	-1.74	7.26979e+06	2.17989e+06	-11700.9
OG1RF_RS03095	OG1RF_10591		GNAT family N-acetyltransferase	462	6374.2	1906.4	-1.74	2.9449e+06	880757	-4467.8
OG1RF_RS03850	OG1RF_10745		PTS sugar transporter subunit IIB	315	14405.3	4326.7	-1.74	4.53765e+06	1.36291e+06	-10078.6
OG1RF_RS04795	OG1RF_10918		NUDIX hydrolase	444	13466.9	4027.7	-1.74	5.97928e+06	1.7883e+06	-9439.2
OG1RF_RS06025	OG1RF_11161		bifunctional oligoribonuclease/PAP phosphatase NrnA	951	648.2	193.8	-1.74	616421	184315	-454.4
OG1RF_RS08510	OG1RF_11660		NAD(P)/FAD-dependent oxidoreductase	1209	4287.8	1282.9	-1.74	5.1839e+06	1.55105e+06	-3004.8
OG1RF_RS10410	OG1RF_12035	trmL	tRNA (uridine(34)/cytosine(34)/5-carboxymethylaminomethyluridine(34)-2'-O)-methyltransferase TrmL	504	33060.7	9893	-1.74	1.66626e+07	4.98607e+06	-23167.7
OG1RF_RS11380	OG1RF_12220	efrB	multidrug efflux ABC transporter subunit EfrB	1767	28592.3	8566.7	-1.74	5.05227e+07	1.51374e+07	-20025.6
OG1RF_RS11525	OG1RF_12250		hypothetical protein	222	26772.5	8029.6	-1.74	5.94349e+06	1.78256e+06	-18742.9
OG1RF_RS12380	OG1RF_12418		pitrilysin family protein	1302	17632.9	5276	-1.74	2.2958e+07	6.8694e+06	-12356.9
OG1RF_RS12545			LPXTG cell wall anchor domain-containing protein	387	41695.9	12476.8	-1.74	1.61363e+07	4.82854e+06	-29219.1
OG1RF_RS12980	OG1RF_12535		response regulator transcription factor	687	13163.7	3942.6	-1.74	9.04349e+06	2.7086e+06	-9221.1
OG1RF_RS00425	OG1RF_10085		diacylglycerol kinase family lipid kinase	912	3541.6	1065.7	-1.73	3.22991e+06	971958	-2475.8
OG1RF_RS01255	OG1RF_10223		cation diffusion facilitator family transporter	933	18762.8	5641.5	-1.73	17505697	5.2635e+06	-13121.3
OG1RF_RS08220	OG1RF_11602		cation-translocating P-type ATPase	2703	569.6	172.2	-1.73	1.53973e+06	465571	-397.4
OG1RF_RS08590	OG1RF_11675		cysteine desulfurase family protein	1143	2.3	0	-1.73	2651.3	0	-2.3
OG1RF_RS11745	OG1RF_12294		cation-transporting P-type ATPase	2550	6150.7	1850.8	-1.73	15684272	4.71948e+06	-4299.9
OG1RF_RS12220	OG1RF_12385		Stp1/IreP family PP2C-type Ser/Thr phosphatase	747	14917.4	4497.7	-1.73	1.11433e+07	3.35976e+06	-10419.7
OG1RF_RS12225	OG1RF_12386	rsmB	16S rRNA (cytosine(967)-C(5))-methyltransferase RsmB	1377	5815.2	1747	-1.73	8.00751e+06	2.40566e+06	-4068.2
OG1RF_RS00230	OG1RF_10045		Mini-ribonuclease 3	396	5767.9	1752.3	-1.72	2.28407e+06	693891	-4015.6
OG1RF_RS00290	OG1RF_10057		peptide ABC transporter substrate-binding protein	1677	21273.8	6435.9	-1.72	3.56762e+07	1.07929e+07	-14838
OG1RF_RS00920	OG1RF_10183		energy-coupling factor ABC transporter ATP-binding protein	867	2.3	0	-1.72	1988.5	0	-2.3
OG1RF_RS01350	OG1RF_10241		heavy metal translocating P-type ATPase	2484	10464.5	3168.8	-1.72	2.59937e+07	7.87133e+06	-7295.7
OG1RF_RS01620	OG1RF_10294		PTS sugar transporter subunit IIA	432	5468.3	1659.4	-1.72	2.36228e+06	716851	-3808.9
OG1RF_RS03235	OG1RF_10620		amino acid ABC transporter ATP-binding protein	720	8843.1	2686.6	-1.72	6.36703e+06	1.93435e+06	-6156.5
OG1RF_RS04540	OG1RF_10867		DUF805 domain-containing protein	393	6636.6	2018.8	-1.72	2.60819e+06	793383	-4617.8
OG1RF_RS05520	OG1RF_11064	truB	tRNA pseudouridine(55) synthase TruB	918	1626.7	494.7	-1.72	1.49333e+06	454091	-1132.1
OG1RF_RS05985	OG1RF_11153		AI-2E family transporter	1050	3872.1	1177.1	-1.72	4.06573e+06	1.23599e+06	-2695
OG1RF_RS06970	OG1RF_11350		cob(I)yrinic acid a,c-diamide adenosyltransferase	579	2.3	0	-1.72	1325.6	0	-2.3
OG1RF_RS07025	OG1RF_11361	trmFO	FADH(2)-oxidizing methylenetetrahydrofolate--tRNA-(uracil(54)-C(5))-methyltransferase TrmFO	1305	5613.4	1704.1	-1.72	7325469	2.2239e+06	-3909.3
OG1RF_RS07370	OG1RF_11431		solute carrier family 23 protein	1278	3456.7	1051	-1.72	4.41768e+06	1.34314e+06	-2405.7
OG1RF_RS10845	OG1RF_12120	rsmI	16S rRNA (cytidine(1402)-2'-O)-methyltransferase	870	8644.1	2628.8	-1.72	7.52034e+06	2.28704e+06	-6015.3
OG1RF_RS10930	OG1RF_12136	thiE	thiamine phosphate synthase	633	4858.6	1470	-1.72	3.07548e+06	930503	-3388.6
OG1RF_RS11585	OG1RF_12262		PTS fructose transporter subunit IIA	399	4116.5	1251.6	-1.72	1642464	499372	-2864.9
OG1RF_RS12495	OG1RF_12445		hypothetical protein	789	22843.3	6954	-1.72	1.80234e+07	5.48672e+06	-15889.3
OG1RF_RS12810	OG1RF_12512		Gx transporter family protein	555	20923.6	6355.8	-1.72	1.16126e+07	3.52749e+06	-14567.7
OG1RF_RS02335	OG1RF_10438		hemolysin family protein	1377	10598.4	3247.7	-1.71	1.45939e+07	4.47203e+06	-7350.7
OG1RF_RS02965	OG1RF_10565		PTS sugar transporter subunit IIC	1311	6376.4	1954.7	-1.71	8.35947e+06	2.56255e+06	-4421.8
OG1RF_RS06060	OG1RF_11168		tRNA (adenine(22)-N(1))-methyltransferase TrmK	714	1766.6	538.6	-1.71	1.26134e+06	384574	-1228
OG1RF_RS07805	OG1RF_11520		glycosyltransferase family 8 protein	843	3408.4	1042.5	-1.71	2.87332e+06	878844	-2365.9
OG1RF_RS10570	OG1RF_12067		toxic anion resistance protein	1185	9359.4	2861.1	-1.71	1.10909e+07	3.39037e+06	-6498.4
OG1RF_RS10950	OG1RF_12140	dnaX	DNA polymerase III subunit gamma/tau	1758	2.3	0	-1.71	3976.9	0	-2.3
OG1RF_RS11430	OG1RF_12230		TVP38/TMEM64 family protein	597	19101.8	5846.7	-1.71	1.14038e+07	3.4905e+06	-13255.1
OG1RF_RS11620	OG1RF_12269		HlyD family efflux transporter periplasmic adaptor subunit	1164	1417.9	432.3	-1.71	1.65042e+06	503199	-985.6
OG1RF_RS00250	OG1RF_10049		Veg family protein	300	38708.6	11926.3	-1.7	1.16126e+07	3.57788e+06	-26782.3
OG1RF_RS01050	OG1RF_10210	hslO	Hsp33 family molecular chaperone HslO	894	97.1	30	-1.7	86829.2	26786.2	-67.2
OG1RF_RS01525	OG1RF_10276	allD	ureidoglycolate dehydrogenase	1059	17868.6	5510.5	-1.7	1.89228e+07	5.83558e+06	-12358.1
OG1RF_RS02035	OG1RF_10376		LysR family transcriptional regulator	825	17683.2	5429.1	-1.7	1.45886e+07	4.47904e+06	-12254
OG1RF_RS02650	OG1RF_10501		YvcK family protein	993	770.3	237	-1.7	764892	235336	-533.3
OG1RF_RS04910	OG1RF_10942		HD domain-containing protein	714	8050.4	2480.5	-1.7	5.74796e+06	1.77108e+06	-5569.9
OG1RF_RS06890	OG1RF_11334	eutH	ethanolamine utilization protein EutH	1098	3249.5	997.3	-1.7	3.56795e+06	1.09505e+06	-2252.2
OG1RF_RS09575	OG1RF_11871		ChbG/HpnK family deacetylase	783	9615.5	2963.2	-1.7	7.52895e+06	2.3202e+06	-6652.3
OG1RF_RS12090	OG1RF_12359		YitT family protein	894	6161.8	1901.9	-1.7	5.50868e+06	1.70029e+06	-4259.9
OG1RF_RS13335			PTS mannose/fructose/sorbose transporter subunit IIAB	891	5267.6	1616.3	-1.7	4.69342e+06	1.44008e+06	-3651.3
OG1RF_RS00060	OG1RF_10010		DHH family phosphoesterase	2022	10661.1	3303	-1.69	2.15568e+07	6.67871e+06	-7358.1
OG1RF_RS00175	OG1RF_10034		VOC family protein	465	9071.3	2819.9	-1.69	4.21818e+06	1.31125e+06	-6251.5
OG1RF_RS00390	OG1RF_10077		hypothetical protein	303	40143.2	12467	-1.69	1.21634e+07	3.7775e+06	-27676.2
OG1RF_RS01230	OG1RF_10218		alpha/beta hydrolase	741	4281	1329.8	-1.69	3.17225e+06	985351	-2951.3
OG1RF_RS01470	OG1RF_10266		amidohydrolase family protein	1209	8689	2698.8	-1.69	1.0505e+07	3.26282e+06	-5990.2
OG1RF_RS01645	OG1RF_10299		FAD-dependent oxidoreductase	1113	9464.7	2936.7	-1.69	10534173	3.26856e+06	-6528
OG1RF_RS01845	OG1RF_10339		sulfite exporter TauE/SafE family protein	768	9322.6	2885.7	-1.69	7.15976e+06	2.21624e+06	-6436.9
OG1RF_RS02145	OG1RF_10398		hypothetical protein	570	6606.1	2042	-1.69	3.76547e+06	1.16393e+06	-4564.1
OG1RF_RS02565	OG1RF_10483		rhodanese-related sulfurtransferase	948	14470.1	4498.7	-1.69	1.37177e+07	4.26475e+06	-9971.5
OG1RF_RS02590	OG1RF_10489		WxL domain-containing protein	738	10303.3	3191.4	-1.69	7.60385e+06	2.35528e+06	-7111.9
OG1RF_RS03020	OG1RF_10576		DEAD/DEAH box helicase	1545	1226.5	381.4	-1.69	1.895e+06	589298	-845.1
OG1RF_RS03570	OG1RF_10688		hypothetical protein	297	2.2	0	-1.69	662.8	0	-2.2
OG1RF_RS04710	OG1RF_10901		metallophosphoesterase	510	6973.9	2160.9	-1.69	3.55668e+06	1.10206e+06	-4813
OG1RF_RS05405	OG1RF_11041		YlxR family protein	297	2.2	0	-1.69	662.8	0	-2.2
OG1RF_RS06015	OG1RF_11159		metal-dependent hydrolase	672	79.9	24.7	-1.69	53688.3	16582	-55.2
OG1RF_RS06620	OG1RF_11281	aroF	3-deoxy-7-phosphoheptulonate synthase	1023	8502	2631.5	-1.69	8.6975e+06	2.69202e+06	-5870.5
OG1RF_RS07120	OG1RF_11380		MarR family transcriptional regulator	426	5458.1	1693.2	-1.69	2325167	721315	-3764.9
OG1RF_RS11510	OG1RF_12247		PTS ascorbate transporter subunit IIC	1365	5331.7	1655.4	-1.69	7.27775e+06	2.25961e+06	-3676.3
OG1RF_RS11515	OG1RF_12248		PTS sugar transporter subunit IIB	297	2.2	0	-1.69	662.8	0	-2.2
OG1RF_RS12210	OG1RF_12383	rsgA	ribosome small subunit-dependent GTPase A	891	2.2	0	-1.69	1988.5	0	-2.2
OG1RF_RS12260	OG1RF_12393		hypothetical protein	303	28297.8	8794	-1.69	8.57422e+06	2.66459e+06	-19503.7
OG1RF_RS12290	OG1RF_12399		PTS fructose transporter subunit IIA	450	27970.9	8648.1	-1.69	1.25869e+07	3.89166e+06	-19322.8
OG1RF_RS00330	OG1RF_10065		helix-turn-helix transcriptional regulator	915	45499.8	14180.1	-1.68	41632287	1.29747e+07	-31319.7
OG1RF_RS00540	OG1RF_10108		RidA family protein	1266	7888.9	2464.4	-1.68	9.98735e+06	3.11996e+06	-5424.5
OG1RF_RS00660	OG1RF_10131		hypothetical protein	312	9683.1	3017.1	-1.68	3.02113e+06	941345	-6666
OG1RF_RS01710	OG1RF_10312	kduI	5-dehydro-4-deoxy-D-glucuronate isomerase	837	7777.2	2426.9	-1.68	6.50954e+06	2.03129e+06	-5350.4
OG1RF_RS02545	OG1RF_10479		L-cystine transporter	1389	3810.8	1191.1	-1.68	5.29327e+06	1.65437e+06	-2619.8
OG1RF_RS02750	OG1RF_10521	erfC	multidrug ABC transporter ATP-binding protein/permease ErfC	1713	1649.5	515.3	-1.68	2.82559e+06	882671	-1134.2
OG1RF_RS03795	OG1RF_10733		YggT family protein	255	7868	2451	-1.68	2.00635e+06	625013	-5417
OG1RF_RS04390	OG1RF_10837		AAA family ATPase	513	642.1	200.2	-1.68	329421	102681	-442
OG1RF_RS04580	OG1RF_10875	entV	enterococcin EntV	510	6628.2	2072.1	-1.68	3.38037e+06	1.05678e+06	-4556.1
OG1RF_RS04815	OG1RF_10922		DUF1934 domain-containing protein	435	28568.2	8898	-1.68	1.24272e+07	3.87061e+06	-19670.3
OG1RF_RS06035	OG1RF_11163		hypothetical protein	396	190.8	59.6	-1.68	75561.3	23597.4	-131.2
OG1RF_RS06390	OG1RF_11234		PTS fructose transporter subunit IIB	315	14396.8	4484.6	-1.68	4.535e+06	1.41266e+06	-9912.2
OG1RF_RS06645	OG1RF_11286		shikimate kinase	504	4755.5	1485.6	-1.68	2.39675e+06	748739	-3269.9
OG1RF_RS08685	OG1RF_11692	glmS	glutamine--fructose-6-phosphate transaminase (isomerizing)	1806	2.2	0	-1.68	3976.9	0	-2.2
OG1RF_RS10595	OG1RF_12071		LCP family protein	1122	11753.5	3670.9	-1.68	13187435	4.1187e+06	-8082.6
OG1RF_RS11545	OG1RF_12254		arginine deiminase family protein	969	13650.4	4274.2	-1.68	1.32272e+07	4.14166e+06	-9376.2
OG1RF_RS11770	OG1RF_12299		anti-sigma factor	924	2829.9	882.8	-1.68	2.61482e+06	815705	-1947.1
OG1RF_RS11825	OG1RF_12309	pepA	glutamyl aminopeptidase	1074	7312.6	2277.3	-1.68	7.85374e+06	2.44584e+06	-5035.3
OG1RF_RS13000	OG1RF_12539		6-pyruvoyl-tetrahydropterin synthase-related protein	1680	19784.7	6186.3	-1.68	3.32384e+07	1.03931e+07	-13598.4
OG1RF_RS13875			hypothetical protein	852	2862.9	896	-1.68	2.43917e+06	763408	-1966.9
OG1RF_RS00430	OG1RF_10086		helix-turn-helix domain-containing protein	1503	17553.4	5505.7	-1.67	2.63828e+07	8.27504e+06	-12047.8
OG1RF_RS01215	OG1RF_10215		6-phospho-beta-glucosidase	1428	8578.1	2698.9	-1.67	12249547	3.85403e+06	-5879.2
OG1RF_RS01445	OG1RF_10260		HAMP domain-containing sensor histidine kinase	1341	24665.6	7730.7	-1.67	33076627	1.03669e+07	-16934.9
OG1RF_RS01825	OG1RF_10335	menC	o-succinylbenzoate synthase	1101	6787.1	2132.3	-1.67	7.47261e+06	2.34762e+06	-4654.9
OG1RF_RS01840	OG1RF_10338		organic hydroperoxide resistance protein	399	12605.2	3948.1	-1.67	5.02947e+06	1.57529e+06	-8657.1
OG1RF_RS02075	OG1RF_10384		hypothetical protein	282	10057.4	3164	-1.67	2836200	892237	-6893.5
OG1RF_RS02130	OG1RF_10395		C-GCAxxG-C-C family protein	468	13562.3	4262.7	-1.67	6.34715e+06	1.99494e+06	-9299.6
OG1RF_RS02915	OG1RF_10555		GNAT family N-acetyltransferase	453	8675.2	2727.1	-1.67	3.92985e+06	1.23536e+06	-5948.1
OG1RF_RS05140	OG1RF_10988		WxL domain-containing protein	759	3815.4	1197.4	-1.67	2.89585e+06	908819	-2618
OG1RF_RS05375	OG1RF_11034		class I SAM-dependent rRNA methyltransferase	1170	3033.1	955	-1.67	3.54873e+06	1.11737e+06	-2078.1
OG1RF_RS06150	OG1RF_11187	modB	molybdate ABC transporter permease subunit	669	6983.9	2201.2	-1.67	4672207	1.47261e+06	-4782.7
OG1RF_RS07065	OG1RF_11369		PTS sugar transporter subunit IIC	1050	2589.4	812.1	-1.67	2.71888e+06	852696	-1777.3
OG1RF_RS08555	OG1RF_11669		DUF1033 family protein	363	28225.5	8869	-1.67	1.02458e+07	3.21945e+06	-19356.5
OG1RF_RS09505	OG1RF_11857		PLP-dependent aminotransferase family protein	1449	6522.1	2051.1	-1.67	9.45046e+06	2.972e+06	-4471
OG1RF_RS09700	OG1RF_11896		glycosyltransferase family 2 protein	1248	6742.9	2114.7	-1.67	8.41514e+06	2.63908e+06	-4628.3
OG1RF_RS10740	OG1RF_12100		3'-5' exonuclease	531	11556.3	3639.2	-1.67	6.13637e+06	1.93244e+06	-7917
OG1RF_RS10830	OG1RF_12117	dinB	DNA polymerase IV	1116	16559.8	5198.7	-1.67	1.84807e+07	5.80177e+06	-11361
OG1RF_RS10885	OG1RF_12127	tenA	thiaminase II	660	22212.5	6980.7	-1.67	1.46602e+07	4.60724e+06	-15231.8
OG1RF_RS11450	OG1RF_12234	thiI	tRNA uracil 4-sulfurtransferase ThiI	1212	14164.2	4442.8	-1.67	1.7167e+07	5.38467e+06	-9721.4
OG1RF_RS11650	OG1RF_12275		alanine--glyoxylate aminotransferase family protein	1206	10142.9	3184.1	-1.67	1.22323e+07	3.84e+06	-6958.8
OG1RF_RS11740	OG1RF_12293		helix-turn-helix domain-containing protein	1437	7305.8	2295	-1.67	1.04984e+07	3.2979e+06	-5010.8
OG1RF_RS12305	OG1RF_12402		PTS sugar transporter subunit IIC	834	30428.5	9530.6	-1.67	2.53773e+07	7.9485e+06	-20897.9
OG1RF_RS12745	OG1RF_12499		lytic polysaccharide monooxygenase	636	39795.2	12507.7	-1.67	2.53097e+07	7.95488e+06	-27287.5
OG1RF_RS00275	OG1RF_10054	purR	pur operon repressor	819	16194.9	5136.4	-1.66	1.32637e+07	4.20672e+06	-11058.5
OG1RF_RS01345	OG1RF_10240		CopY/TcrY family copper transport repressor	438	6868.8	2169.6	-1.66	3.00853e+06	950274	-4699.2
OG1RF_RS02835	OG1RF_10539		amino acid ABC transporter permease	642	11067.6	3511.7	-1.66	7.10541e+06	2.25451e+06	-7555.9
OG1RF_RS04565	OG1RF_10872	srtC	Ebp pilus assembly class C sortase	852	5312.7	1685	-1.66	4.52639e+06	1.43562e+06	-3627.7
OG1RF_RS04615	OG1RF_10882		amino acid permease	1350	9690.4	3073.6	-1.66	1.3082e+07	4.14932e+06	-6616.8
OG1RF_RS05670	OG1RF_11094		flotillin family protein	1467	4212.8	1336	-1.66	6.18012e+06	1.95986e+06	-2876.8
OG1RF_RS06570	OG1RF_11270		hypothetical protein	1038	3880.5	1230.1	-1.66	4.02795e+06	1.27681e+06	-2650.4
OG1RF_RS06755	OG1RF_11308		N-acetyltransferase	525	9773.1	3088	-1.66	5.13088e+06	1.62121e+06	-6685.1
OG1RF_RS06855	OG1RF_11327		manganese-dependent inorganic pyrophosphatase	924	2.2	0	-1.66	1988.5	0	-2.2
OG1RF_RS07170	OG1RF_11391	lepB	signal peptidase I	552	4960.3	1565.5	-1.66	2.7381e+06	864175	-3394.8
OG1RF_RS08005	OG1RF_11561		DUF4767 domain-containing protein	990	1562	494.1	-1.66	1.54636e+06	489168	-1067.9
OG1RF_RS08500	OG1RF_11658		GntR family transcriptional regulator	699	3914.3	1238.1	-1.66	2.73611e+06	865451	-2676.2
OG1RF_RS08905	OG1RF_11739		YihY/virulence factor BrkB family protein	906	11353.5	3599.2	-1.66	1.02863e+07	3.26091e+06	-7754.3
OG1RF_RS09995	OG1RF_11954		nucleobase:cation symporter-2 family protein	1317	5549.7	1759.8	-1.66	7.3089e+06	2.31765e+06	-3789.9
OG1RF_RS10035	OG1RF_11962	ssnA	putative aminohydrolase SsnA	1332	7005.9	2212.1	-1.66	9.33182e+06	2.94649e+06	-4793.8
OG1RF_RS10225	OG1RF_11998		(4Fe-4S)-binding protein	282	8630.7	2723	-1.66	2.43387e+06	767873	-5907.8
OG1RF_RS11015	OG1RF_12153		membrane protein	1563	16020	5084.2	-1.66	25039291	7.94659e+06	-10935.8
OG1RF_RS12390	OG1RF_12420	mscL	large conductance mechanosensitive channel protein MscL	447	14224.6	4500	-1.66	6358417	2.01152e+06	-9724.6
OG1RF_RS01725	OG1RF_10315		TRAP transporter substrate-binding protein	1005	32612	10395.3	-1.65	3.2775e+07	1.04473e+07	-22216.7
OG1RF_RS01770	OG1RF_10324		sugar phosphate isomerase/epimerase family protein	834	26287	8388.9	-1.65	2.19234e+07	6.99631e+06	-17898.2
OG1RF_RS03250	OG1RF_10624	tgt	tRNA guanosine(34) transglycosylase Tgt	1143	2770.7	885.5	-1.65	3.16695e+06	1.01214e+06	-1885.2
OG1RF_RS05825	OG1RF_11123		hypothetical protein	696	3587.4	1143.6	-1.65	2.49684e+06	795934	-2443.8
OG1RF_RS07090	OG1RF_11374	buk	butyrate kinase	1080	2891.2	924.2	-1.65	3.12254e+06	998107	-1967.1
OG1RF_RS09225	OG1RF_11802		hypothetical protein	516	10319.9	3289	-1.65	5.32508e+06	1.6971e+06	-7031
OG1RF_RS09895	OG1RF_11933		L-threonylcarbamoyladenylate synthase	1020	553	176.3	-1.65	564058	179851	-376.7
OG1RF_RS10490	OG1RF_12051	elrE	transmembrane protein ElrE	1023	9611.8	3068.5	-1.65	9.83291e+06	3.13909e+06	-6543.3
OG1RF_RS10630	OG1RF_12078		AraC family transcriptional regulator	828	12613.6	4019.2	-1.65	1.0444e+07	3.32787e+06	-8594.4
OG1RF_RS11565	OG1RF_12258		DgaE family pyridoxal phosphate-dependent ammonia lyase	1101	931.3	297.2	-1.65	1.02538e+06	327175	-634.2
OG1RF_RS12050	OG1RF_12352		ATP-binding cassette domain-containing protein	753	7637.8	2430.8	-1.65	5.75128e+06	1.83039e+06	-5207
OG1RF_RS12515	OG1RF_12449		helix-turn-helix domain-containing protein	1479	11179.6	3572.6	-1.65	16534668	5.28391e+06	-7607
OG1RF_RS12670	OG1RF_12481		CHAP domain-containing protein	2478	25732.8	8174.7	-1.65	6.37658e+07	2.02568e+07	-17558.1
OG1RF_RS12860	OG1RF_12522		hypothetical protein	663	13590.3	4319.1	-1.65	9.01035e+06	2.86358e+06	-9271.2
OG1RF_RS13175	OG1RF_12574		response regulator transcription factor	720	20323.7	6493.7	-1.65	14633042	4.67548e+06	-13830
OG1RF_RS00020	OG1RF_10002	dnaN	DNA polymerase III subunit beta	1128	1.8	0.6	-1.64	1988.5	637.77	-1.2
OG1RF_RS00685	OG1RF_10136		iron-hydroxamate ABC transporter substrate-binding protein	936	15807.8	5081.7	-1.64	1.47961e+07	4.75647e+06	-10726.1
OG1RF_RS00715	OG1RF_10142		recombinase family protein	573	50746.7	16269.2	-1.64	2.90778e+07	9.32225e+06	-34477.5
OG1RF_RS00730	OG1RF_10145	rpsG	30S ribosomal protein S7	468	4.2	1.4	-1.64	1988.5	637.77	-2.9
OG1RF_RS01005	OG1RF_10201	mfd	transcription-repair coupling factor	3477	9131	2920.5	-1.64	3.17483e+07	1.01545e+07	-6210.5
OG1RF_RS01475	OG1RF_10267		type II toxin-antitoxin system death-on-curing family toxin	417	25487.5	8168.6	-1.64	1.06283e+07	3.40632e+06	-17318.9
OG1RF_RS01640	OG1RF_10298		mannitol-1-phosphate 5-dehydrogenase	1152	7934.8	2540.6	-1.64	9.14093e+06	2.92672e+06	-5394.3
OG1RF_RS01690	OG1RF_10308		MerR family transcriptional regulator	465	778.3	249.6	-1.64	361899	116074	-528.7
OG1RF_RS01945	OG1RF_10359		FeoA family protein	471	13664.5	4395.3	-1.64	6.43597e+06	2.07019e+06	-9269.2
OG1RF_RS02070	OG1RF_10383		hypothetical protein	276	21772.1	6971.5	-1.64	6.00911e+06	1.92415e+06	-14800.6
OG1RF_RS02530	OG1RF_10476		hypothetical protein	429	9.3	3	-1.64	3976.9	1275.54	-6.3
OG1RF_RS02735	OG1RF_10518		MDR family MFS transporter	1464	6150.1	1975.6	-1.64	9.00373e+06	2.89228e+06	-4174.5
OG1RF_RS03175	OG1RF_10608	coaE	dephospho-CoA kinase	597	3.3	1.1	-1.64	1988.5	637.77	-2.3
OG1RF_RS04520	OG1RF_10863		universal stress protein	429	4.6	1.5	-1.64	1988.5	637.77	-3.1
OG1RF_RS05225	OG1RF_11004		carbohydrate ABC transporter permease	879	7234.4	2318.2	-1.64	6.35908e+06	2.03767e+06	-4916.3
OG1RF_RS05240	OG1RF_11007		acetylxylan esterase	915	2055.1	660.1	-1.64	1.88042e+06	603966	-1395
OG1RF_RS06095	OG1RF_11175		hypothetical protein	579	6.9	2.2	-1.64	3976.9	1275.54	-4.7
OG1RF_RS06185	OG1RF_11193	trxA	thioredoxin	312	6.4	2	-1.64	1988.5	637.77	-4.3
OG1RF_RS06240	OG1RF_11204		glucose-6-phosphate isomerase	1347	3	0.9	-1.64	3976.9	1275.54	-2
OG1RF_RS06300	OG1RF_11216		hypothetical protein	387	5.1	1.6	-1.64	1988.5	637.77	-3.5
OG1RF_RS06415	OG1RF_11239		lysozyme family protein	615	3751.7	1199.8	-1.64	2.30727e+06	737897	-2551.8
OG1RF_RS06440	OG1RF_11244		S1-like domain-containing RNA-binding protein	879	2.3	0.7	-1.64	1988.5	637.77	-1.5
OG1RF_RS06545	OG1RF_11265		LysM domain-containing protein	624	2.1	0	-1.64	1325.6	0	-2.1
OG1RF_RS06560	OG1RF_11268	der	ribosome biogenesis GTPase Der	1308	1.5	0.5	-1.64	1988.5	637.77	-1
OG1RF_RS07180	OG1RF_11393		YozE family protein	216	9.2	3	-1.64	1988.5	637.77	-6.3
OG1RF_RS07240	OG1RF_11405		hypothetical protein	564	7859.8	2516	-1.64	4.43293e+06	1.41903e+06	-5343.8
OG1RF_RS07645	OG1RF_11488		DUF1648 domain-containing protein	327	16112.4	5152.9	-1.64	5.26874e+06	1.68498e+06	-10959.5
OG1RF_RS07665	OG1RF_11492	purM	phosphoribosylformylglycinamidine cyclo-ligase	1029	5482.9	1758.4	-1.64	5.64191e+06	1.80935e+06	-3724.6
OG1RF_RS08105	OG1RF_11580	yihA	ribosome biogenesis GTP-binding protein YihA/YsxC	579	3.4	1.1	-1.64	1988.5	637.77	-2.3
OG1RF_RS08375	OG1RF_11633	hisS	histidine--tRNA ligase	1299	1.5	0.5	-1.64	1988.5	637.77	-1
OG1RF_RS09890	OG1RF_11932	glyA	serine hydroxymethyltransferase	1236	17424.2	5590.3	-1.64	2.15363e+07	6.90958e+06	-11833.9
OG1RF_RS09910	OG1RF_11936		thymidine kinase	582	3.4	1.1	-1.64	1988.5	637.77	-2.3
OG1RF_RS10745			hypothetical protein	588	6001.4	1930.7	-1.64	3.52885e+06	1.13523e+06	-4070.8
OG1RF_RS11900	OG1RF_12323		hypothetical protein	360	5.5	1.8	-1.64	1988.5	637.77	-3.8
OG1RF_RS12170	OG1RF_12375		Asp23/Gls24 family envelope stress response protein	360	5.5	1.8	-1.64	1988.5	637.77	-3.8
OG1RF_RS12175	OG1RF_12376		LytTR family DNA-binding domain-containing protein	717	38747.6	12400.4	-1.64	2.7782e+07	8.89112e+06	-26347.2
OG1RF_RS12420	OG1RF_12428		PBECR4 domain-containing protein	591	18363.8	5880.2	-1.64	1.0853e+07	3.4752e+06	-12483.6
OG1RF_RS13075	OG1RF_12554		HTH domain-containing protein	1860	11039.5	3536.2	-1.64	2.05335e+07	6.5773e+06	-7503.3
OG1RF_RS00385	OG1RF_10076		DUF2974 domain-containing protein	1395	16163.3	5235.2	-1.63	2.25478e+07	7.30308e+06	-10928.1
OG1RF_RS00515	OG1RF_10103		YfcC family protein	1449	8226	2664.2	-1.63	1.19195e+07	3.86041e+06	-5561.8
OG1RF_RS01055	OG1RF_10211	dusB	tRNA dihydrouridine synthase DusB	996	13557.8	4386.9	-1.63	1.35036e+07	4.36935e+06	-9170.9
OG1RF_RS01245	OG1RF_10221		DNA-3-methyladenine glycosylase I	510	12741.7	4115.5	-1.63	6.49827e+06	2.09889e+06	-8626.2
OG1RF_RS01610	OG1RF_10292		PTS transporter subunit EIIC	1740	7320.7	2365.6	-1.63	1.2738e+07	4.11615e+06	-4955.1
OG1RF_RS01775	OG1RF_10325		hypothetical protein	198	21042.8	6819	-1.63	4.16648e+06	1.35015e+06	-14223.8
OG1RF_RS02250	OG1RF_10421		AAA family ATPase	2709	1984.1	642.5	-1.63	5.37479e+06	1.74047e+06	-1341.6
OG1RF_RS02310	OG1RF_10433		fructose PTS transporter subunit IIA	459	10147.3	3270.8	-1.63	4.65762e+06	1.50131e+06	-6876.5
OG1RF_RS02395	OG1RF_10450		WxL domain-containing protein	735	14600.9	4722.1	-1.63	1.07317e+07	3.47073e+06	-9878.9
OG1RF_RS02580	OG1RF_10487		WxL domain-containing protein	777	3615.2	1168.8	-1.63	2.80902e+06	908181	-2446.4
OG1RF_RS02790	OG1RF_10530		phosphatase PAP2 family protein	648	23878.9	7732	-1.63	1.54735e+07	5.0103e+06	-16146.9
OG1RF_RS02910	OG1RF_10554		YjjG family noncanonical pyrimidine nucleotidase	678	17368.2	5602.6	-1.63	1.17756e+07	3.79855e+06	-11765.6
OG1RF_RS03385	OG1RF_10651		VOC family protein	870	6897.9	2228.5	-1.63	6.00116e+06	1.93881e+06	-4669.4
OG1RF_RS03575	OG1RF_10689		nucleotide pyrophosphohydrolase	315	2.1	0	-1.63	662.8	0	-2.1
OG1RF_RS06720	OG1RF_11301		MFS transporter	1188	1561.6	505.2	-1.63	1.85523e+06	600140	-1056.5
OG1RF_RS07030	OG1RF_11362	topA	type I DNA topoisomerase	2076	888.2	286	-1.63	1.84396e+06	593762	-602.2
OG1RF_RS09990	OG1RF_11953		LysR family transcriptional regulator	357	10944.9	3546.1	-1.63	3.90731e+06	1.26597e+06	-7398.7
OG1RF_RS10220	OG1RF_11997		GNAT family N-acetyltransferase	273	30776.1	9963.7	-1.63	8.40189e+06	2.72008e+06	-20812.5
OG1RF_RS10275	OG1RF_12008		hypothetical protein	174	16532.4	5329.4	-1.63	2.87663e+06	927314	-11203
OG1RF_RS10380	OG1RF_12029		ECF transporter S component	633	2.1	0	-1.63	1325.6	0	-2.1
OG1RF_RS11550	OG1RF_12255		alkaline phosphatase	1443	1983.4	641.7	-1.63	2.86205e+06	926039	-1341.7
OG1RF_RS11895	OG1RF_12322		peptidase C39 family protein	774	10837.2	3512.7	-1.63	8.38797e+06	2.7188e+06	-7324.5
OG1RF_RS11920	OG1RF_12327		class A sortase	732	11119.4	3581.8	-1.63	8139410	2.62186e+06	-7537.6
OG1RF_RS11930	OG1RF_12329		low molecular weight protein-tyrosine-phosphatase	468	10745.3	3461.4	-1.63	5.0288e+06	1.61993e+06	-7283.9
OG1RF_RS12285	OG1RF_12398	uxuA	mannonate dehydratase	1071	30196.3	9731.5	-1.63	3.23402e+07	1.04224e+07	-20464.8
OG1RF_RS12990	OG1RF_12537	serS	serine--tRNA ligase	1269	2.1	0	-1.63	2651.3	0	-2.1
OG1RF_RS00640	OG1RF_10127		ABC transporter permease	1131	11334.1	3694.7	-1.62	12818908	4.17866e+06	-7639.5
OG1RF_RS00705	OG1RF_10140		iron-containing alcohol dehydrogenase	1185	16152.1	5270.1	-1.62	1.91402e+07	6.24502e+06	-10882
OG1RF_RS01410	OG1RF_10253		DUF72 domain-containing protein	831	12034.4	3911	-1.62	1.00006e+07	3.25007e+06	-8123.4
OG1RF_RS02420	OG1RF_10455	pfkB	1-phosphofructokinase	915	4279	1388.5	-1.62	3.91527e+06	1.27043e+06	-2890.5
OG1RF_RS03405	OG1RF_10655		L-rhamnose/proton symporter RhaT	861	23361.8	7581.4	-1.62	2.01146e+07	6.52755e+06	-15780.5
OG1RF_RS04165	OG1RF_10791		hypothetical protein	318	2.1	0	-1.62	662.8	0	-2.1
OG1RF_RS08430	OG1RF_11643		universal stress protein	504	15083.1	4904.7	-1.62	7.60186e+06	2.47199e+06	-10178.3
OG1RF_RS09200	OG1RF_11797		nucleobase:cation symporter-2 family protein	1317	5090.2	1657.6	-1.62	6.70375e+06	2.18308e+06	-3432.5
OG1RF_RS10690	OG1RF_12090		MurR/RpiR family transcriptional regulator	720	3997.2	1296.8	-1.62	2.87796e+06	933692	-2700.4
OG1RF_RS10730	OG1RF_12098		Gfo/Idh/MocA family oxidoreductase	912	9988.1	3242.7	-1.62	9.10911e+06	2.95733e+06	-6745.4
OG1RF_RS10820	OG1RF_12115	nrdD	anaerobic ribonucleoside-triphosphate reductase	2181	5872.1	1910.1	-1.62	1.2807e+07	4.1659e+06	-3962
OG1RF_RS10975	OG1RF_12145		DUF488 domain-containing protein	348	24910.9	8120.5	-1.62	8669002	2.82595e+06	-16790.4
OG1RF_RS11105	OG1RF_12170		nucleotidyltransferase	1185	12522	4080.1	-1.62	1.48385e+07	4.83492e+06	-8441.9
OG1RF_RS11290	OG1RF_12201		phosphoglycerate dehydrogenase	960	3255.4	1055.6	-1.62	3.12519e+06	1.01341e+06	-2199.8
OG1RF_RS11465	OG1RF_12238		NCS2 family permease	1308	9359.5	3045	-1.62	12242256	3.98286e+06	-6314.5
OG1RF_RS11520	OG1RF_12249		BglG family transcription antiterminator	2007	10875.9	3548.6	-1.62	2.18279e+07	7.12195e+06	-7327.3
OG1RF_RS11730	OG1RF_12291		DUF1116 domain-containing protein	1422	18303	5949.8	-1.62	2.60269e+07	8.46063e+06	-12353.2
OG1RF_RS11885	OG1RF_12320		MurR/RpiR family transcriptional regulator	750	14715.5	4782.4	-1.62	1.10366e+07	3.58681e+06	-9933
OG1RF_RS11980	OG1RF_12338		DNA alkylation repair protein	651	16761.9	5448	-1.62	1.0912e+07	3.54663e+06	-11313.9
OG1RF_RS12080	OG1RF_12357	gshAB	bifunctional glutamate--cysteine ligase/glutathione synthetase	2268	9702.6	3149.5	-1.62	2.20056e+07	7.143e+06	-6553.2
OG1RF_RS12470	OG1RF_12440		competence/damage-inducible protein A	1266	16792.4	5444.7	-1.62	2.12592e+07	6.893e+06	-11347.7
OG1RF_RS12800	OG1RF_12510		NAD(P)/FAD-dependent oxidoreductase	1944	11080.7	3607.1	-1.62	2.15409e+07	7.01226e+06	-7473.6
OG1RF_RS12805	OG1RF_12511		NusG domain II-containing protein	420	45583	14802.3	-1.62	1.91448e+07	6.21696e+06	-30780.7
OG1RF_RS12890	OG1RF_12528		peptidase U32 family protein	918	4462.1	1447.1	-1.62	4.09622e+06	1.32847e+06	-3015
OG1RF_RS00150	OG1RF_10029	mprF	bifunctional lysylphosphatidylglycerol flippase/synthetase MprF	2589	11452.2	3745.3	-1.61	2.96499e+07	9.69662e+06	-7706.9
OG1RF_RS00410	OG1RF_10082		helix-turn-helix domain-containing protein	1482	24772.1	8099	-1.61	36712186	1.20028e+07	-16673
OG1RF_RS00420	OG1RF_10084	fss1	fibrinogen-binding MSCRAMM adhesin Fss1	6096	11367.5	3725.4	-1.61	6.92963e+07	2.27103e+07	-7642.1
OG1RF_RS00475	OG1RF_10095	serS	serine--tRNA ligase	1269	27327.5	8946.8	-1.61	3.46787e+07	1.13535e+07	-18380.7
OG1RF_RS02190	OG1RF_10407	csn2	type II-A CRISPR-associated protein Csn2	657	18986.7	6220.4	-1.61	1.24742e+07	4.08682e+06	-12766.2
OG1RF_RS02210	OG1RF_10412		ABC transporter permease/substrate-binding protein	1515	12884.9	4219	-1.61	1.95207e+07	6.39171e+06	-8666
OG1RF_RS02785	OG1RF_10529		TIGR01212 family radical SAM protein	966	2131.2	699.2	-1.61	2058714	675396	-1432
OG1RF_RS02885	OG1RF_10549		PTS system mannose/fructose/sorbose family transporter subunit IID	798	19924.4	6524.7	-1.61	15899688	5.20674e+06	-13399.7
OG1RF_RS02890	OG1RF_10550		polysaccharide lyase 8 family protein	3012	6962.9	2286.6	-1.61	2.09722e+07	6.88726e+06	-4676.3
OG1RF_RS04380	OG1RF_10835		ABC transporter ATP-binding protein	777	2846.6	930.8	-1.61	2211825	723229	-1915.8
OG1RF_RS06980	OG1RF_11352		ABC transporter ATP-binding protein	765	5183.8	1704	-1.61	3.96564e+06	1.3036e+06	-3479.8
OG1RF_RS08325	OG1RF_11623	eno	phosphopyruvate hydratase	1296	2	0	-1.61	2651.3	0	-2
OG1RF_RS09485	OG1RF_11853		homoserine dehydrogenase	1290	6839.9	2233.7	-1.61	8.82344e+06	2.88144e+06	-4606.2
OG1RF_RS10125	OG1RF_11980		AI-2E family transporter	1167	4600	1504	-1.61	5.36817e+06	1.75514e+06	-3096
OG1RF_RS10685	OG1RF_12089		peptide ABC transporter substrate-binding protein	1626	18363.7	6000	-1.61	2.98593e+07	9.75594e+06	-12363.7
OG1RF_RS11205	OG1RF_12190		YkuJ family protein	228	35379.4	11563.7	-1.61	8066500	2.63653e+06	-23815.6
OG1RF_RS11505	OG1RF_12246		alpha/beta hydrolase	972	16489.3	5398.7	-1.61	1.60276e+07	5.24755e+06	-11090.6
OG1RF_RS12180	OG1RF_12377		GHKL domain-containing protein	1326	30111.3	9858	-1.61	3.99275e+07	1.30717e+07	-20253.3
OG1RF_RS12540	OG1RF_12454		WxL domain-containing protein	732	4977.5	1635.4	-1.61	3.64351e+06	1.19709e+06	-3342.1
OG1RF_RS12770	OG1RF_12503		WxL domain-containing protein	2994	16549.9	5414.6	-1.61	4.95503e+07	1.62114e+07	-11135.2
OG1RF_RS00135	OG1RF_10026	malX	maltose/glucose-specific PTS transporter subunit IIBC	1566	14111.3	4670	-1.6	2.20984e+07	7.31328e+06	-9441.3
OG1RF_RS00245	OG1RF_10048		sigma-70 family RNA polymerase sigma factor	564	16072.2	5303.4	-1.6	9.0647e+06	2.99113e+06	-10768.7
OG1RF_RS00335	OG1RF_10066		Crp/Fnr family transcriptional regulator	651	11408.4	3768.8	-1.6	7.42688e+06	2.45349e+06	-7639.6
OG1RF_RS00680	OG1RF_10135	deoD	purine-nucleoside phosphorylase	705	35566.6	11758.4	-1.6	2.50744e+07	8.28971e+06	-23808.1
OG1RF_RS00910	OG1RF_10181		M20 family metallopeptidase	1173	8079.3	2657.1	-1.6	9.47698e+06	3.11677e+06	-5422.2
OG1RF_RS00965	OG1RF_10192		hypothetical protein	294	17521.9	5792	-1.6	5.15142e+06	1.70284e+06	-11729.9
OG1RF_RS01705	OG1RF_10311		sugar kinase	1005	9260.3	3048.6	-1.6	9.30663e+06	3.06384e+06	-6211.7
OG1RF_RS01830	OG1RF_10336		glucosamine-6-phosphate deaminase	696	13729.7	4530.4	-1.6	9555853	3.15312e+06	-9199.3
OG1RF_RS01915	OG1RF_10353		LemA family protein	567	17642.4	5837.8	-1.6	1.00033e+07	3.31002e+06	-11804.7
OG1RF_RS01975	OG1RF_10364	cls	cardiolipin synthase	1443	2708.2	890.6	-1.6	3.90798e+06	1.2851e+06	-1817.7
OG1RF_RS02100	OG1RF_10389		M24 family metallopeptidase	1398	12769.9	4208	-1.6	17852351	5.88277e+06	-8561.9
OG1RF_RS02110	OG1RF_10391		MATE family efflux transporter	1338	17751	5839.1	-1.6	23750772	7.81266e+06	-11911.9
OG1RF_RS02325	OG1RF_10436		GNAT family N-acetyltransferase	429	17211.6	5683.4	-1.6	7.3838e+06	2.43819e+06	-11528.2
OG1RF_RS03045	OG1RF_10581		hypothetical protein	693	12836.5	4220.5	-1.6	8.89569e+06	2.9248e+06	-8616
OG1RF_RS03320	OG1RF_10638	opp1D	oligopeptide ABC transporter ATP-binding protein Opp1D	1056	1835.9	603.9	-1.6	1.93874e+06	637768	-1232
OG1RF_RS03960	OG1RF_10766		amidase family protein	2349	7082.8	2333.6	-1.6	1.66374e+07	5.48161e+06	-4749.2
OG1RF_RS04455	OG1RF_10850	galE	UDP-glucose 4-epimerase GalE	987	5177.6	1713.6	-1.6	5.11033e+06	1.69136e+06	-3464
OG1RF_RS06495	OG1RF_11255		alpha/beta hydrolase	927	2457.5	809.1	-1.6	2.27811e+06	750015	-1648.4
OG1RF_RS06635	OG1RF_11284		prephenate dehydrogenase	1092	3594.5	1184.4	-1.6	3.92521e+06	1.29339e+06	-2410.1
OG1RF_RS07455	OG1RF_11447		YdeI/OmpD-associated family protein	660	15219.7	5022.9	-1.6	10045013	3.31512e+06	-10196.8
OG1RF_RS08130	OG1RF_11585	rihC	ribonucleoside hydrolase RihC	951	7967.8	2619.5	-1.6	7577340	2.49112e+06	-5348.3
OG1RF_RS09395	OG1RF_11835		RNA methyltransferase	774	7117.2	2342.6	-1.6	5.50868e+06	1.81317e+06	-4774.6
OG1RF_RS10395	OG1RF_12032		diacylglycerol kinase family lipid kinase	957	7920.6	2618.4	-1.6	7.57999e+06	2.50579e+06	-5302.2
OG1RF_RS10475	OG1RF_12048	trpS	tryptophan--tRNA ligase	1008	12634.3	4160	-1.6	1.27354e+07	4.19332e+06	-8474.3
OG1RF_RS11000	OG1RF_12150		5-formyltetrahydrofolate cyclo-ligase	540	5383.6	1778.7	-1.6	2.90712e+06	960478	-3604.9
OG1RF_RS11530	OG1RF_12251		LPXTG cell wall anchor domain-containing protein	399	8948.9	2955.5	-1.6	3.5706e+06	1.17923e+06	-5993.4
OG1RF_RS11790	OG1RF_12303		polysaccharide lyase family 8 super-sandwich domain-containing protein	3690	12157.1	4003.9	-1.6	4.48595e+07	1.47745e+07	-8153.1
OG1RF_RS11845	OG1RF_12312		PTS system mannose/fructose/sorbose family transporter subunit IID	816	18606.8	6156.5	-1.6	1.51832e+07	5.0237e+06	-12450.3
OG1RF_RS12275	OG1RF_12396		ASCH domain-containing protein	468	22840.3	7545.6	-1.6	1.06893e+07	3.53132e+06	-15294.8
OG1RF_RS12485	OG1RF_12443		Rrf2 family transcriptional regulator	423	8884.6	2929.5	-1.6	3.75818e+06	1.23918e+06	-5955.1
OG1RF_RS12505	OG1RF_12447		RsiV family protein	882	8485.1	2805.6	-1.6	7.48388e+06	2.47454e+06	-5679.5
OG1RF_RS12510	OG1RF_12448		sigma-70 family RNA polymerase sigma factor	495	9018.3	2975	-1.6	4464082	1.47261e+06	-6043.4
OG1RF_RS12550	OG1RF_12456		hypothetical protein	4854	18983.2	6255.2	-1.6	9.21444e+07	3.03629e+07	-12728
OG1RF_RS13105	OG1RF_12560	citG	triphosphoribosyl-dephospho-CoA synthase CitG	867	14295.3	4718.2	-1.6	1.2394e+07	4.09064e+06	-9577.2
OG1RF_RS13160	OG1RF_12571		hypothetical protein	360	60298.1	19855.8	-1.6	2.17073e+07	7.1481e+06	-40442.2
OG1RF_RS00120	OG1RF_10023		DUF308 domain-containing protein	525	34857.9	11606.2	-1.59	1.83004e+07	6.09323e+06	-23251.8
OG1RF_RS00295	OG1RF_10058		DUF896 domain-containing protein	222	62549.8	20836.6	-1.59	1.3886e+07	4.62573e+06	-41713.1
OG1RF_RS00600	OG1RF_10119	add	adenosine deaminase	1029	19484.5	6478.1	-1.59	20049594	6.66595e+06	-13006.5
OG1RF_RS00655	OG1RF_10130		hypothetical protein	1236	6008.3	1991.2	-1.59	7.42622e+06	2.46115e+06	-4017
OG1RF_RS01015			RNA-binding S4 domain-containing protein	261	14792.8	4926.2	-1.59	3.86092e+06	1.28574e+06	-9866.6
OG1RF_RS01365	OG1RF_10244		GntR family transcriptional regulator	387	8400.8	2781.8	-1.59	3.25112e+06	1.07655e+06	-5619
OG1RF_RS01680	OG1RF_10306		DUF4811 domain-containing protein	702	14295	4760.5	-1.59	1.00351e+07	3.3419e+06	-9534.4
OG1RF_RS01855	OG1RF_10341		PTS system mannose/fructose/sorbose family transporter subunit IID	834	2187.9	724.9	-1.59	1.82474e+06	604604	-1463
OG1RF_RS01985	OG1RF_10367	tdc	tyrosine decarboxylase	1860	21885.5	7258.2	-1.59	4.0707e+07	1.35003e+07	-14627.3
OG1RF_RS02080	OG1RF_10385		LacI family DNA-binding transcriptional regulator	933	26389.8	8762	-1.59	2.46217e+07	8.17491e+06	-17627.9
OG1RF_RS03490	OG1RF_10672		GNAT family N-acetyltransferase	561	6205.2	2057.7	-1.59	3.48112e+06	1.15436e+06	-4147.5
OG1RF_RS03945	OG1RF_10763		endonuclease subunit UvrC	1053	10809	3602.5	-1.59	1.13819e+07	3.79344e+06	-7206.5
OG1RF_RS07080	OG1RF_11372		thiamine pyrophosphate-dependent dehydrogenase E1 component subunit alpha	990	6566.6	2186.4	-1.59	6.50092e+06	2.16458e+06	-4380.1
OG1RF_RS09515	OG1RF_11859		PadR family transcriptional regulator	330	2	0	-1.59	662.8	0	-2
OG1RF_RS09760	OG1RF_11908		SPFH domain-containing protein	1230	7193.5	2395.5	-1.59	8.84796e+06	2.94649e+06	-4797.9
OG1RF_RS11025	OG1RF_12155		FUSC family protein	1062	13873.6	4602.5	-1.59	1.47338e+07	4887853	-9271.1
OG1RF_RS11090	OG1RF_12167		endo-beta-N-acetylglucosaminidase	942	11814.6	3924.1	-1.59	1.11294e+07	3.6965e+06	-7890.5
OG1RF_RS11645	OG1RF_12274		MFS transporter	1257	28923.6	9637.6	-1.59	3.63569e+07	1.21144e+07	-19286
OG1RF_RS11715	OG1RF_12288		PucR family transcriptional regulator	1656	4171.4	1382.2	-1.59	6.90789e+06	2.28895e+06	-2789.2
OG1RF_RS12490			YccF domain-containing protein	381	42032.4	13990.7	-1.59	1.60144e+07	5.33046e+06	-28041.7
OG1RF_RS12775	OG1RF_12505		WxL domain-containing protein	3864	28378.4	9418.1	-1.59	1.09654e+08	3.63917e+07	-18960.2
OG1RF_RS00170	OG1RF_10033		ClbS/DfsB family four-helix bundle protein	507	30483.1	10216.9	-1.58	1.54549e+07	5.17995e+06	-20266.2
OG1RF_RS00615	OG1RF_10122	deoC	deoxyribose-phosphate aldolase	660	19736.9	6597	-1.58	1.30264e+07	4.35404e+06	-13139.9
OG1RF_RS01370	OG1RF_10245		C1 family peptidase	1326	10512.6	3510.1	-1.58	1.39397e+07	4.65443e+06	-7002.5
OG1RF_RS02010	OG1RF_10372		phosphatidylglycerophosphatase A	504	20932.7	7001.5	-1.58	1.05501e+07	3.52877e+06	-13931.2
OG1RF_RS02090	OG1RF_10387		VOC family protein	843	31230.3	10433.5	-1.58	2.63271e+07	8.79546e+06	-20796.8
OG1RF_RS02160	OG1RF_10401		pseudouridine synthase	732	24731.6	8276.2	-1.58	1.81036e+07	6.05816e+06	-16455.5
OG1RF_RS02220	OG1RF_10414		phosphoglucomutase	1506	15743.9	5256.7	-1.58	2.37103e+07	7.91661e+06	-10487.2
OG1RF_RS02860	OG1RF_10544		glycoside hydrolase family 88 protein	1161	12451.4	4158.4	-1.58	1.44561e+07	4.8279e+06	-8293
OG1RF_RS04430	OG1RF_10845		VOC family protein	429	18538.8	6194.8	-1.58	7.95316e+06	2.65758e+06	-12344
OG1RF_RS04720	OG1RF_10903	ulaG	L-ascorbate 6-phosphate lactonase	1065	7742.2	2596	-1.58	8245461	2.76472e+06	-5146.2
OG1RF_RS04745	OG1RF_10908		L-ribulose-5-phosphate 3-epimerase	858	3587.6	1198.2	-1.58	3.07813e+06	1.02808e+06	-2389.3
OG1RF_RS05885	OG1RF_11135		extracellular solute-binding protein	1248	7416.3	2478.5	-1.58	9.2556e+06	3.09317e+06	-4937.8
OG1RF_RS06650	OG1RF_11287	pheA	prephenate dehydratase	846	6847.6	2296.3	-1.58	5.79303e+06	1.94264e+06	-4551.3
OG1RF_RS06810	OG1RF_11318		alpha-glucosidase	1671	2756	923.6	-1.58	4.60526e+06	1.5434e+06	-1832.4
OG1RF_RS07565	OG1RF_11470		phosphate ABC transporter substrate-binding protein PstS	852	15825.2	5282.5	-1.58	13483052	4.50073e+06	-10542.6
OG1RF_RS07975	OG1RF_11555	lacB	galactose-6-phosphate isomerase subunit LacB	519	19198.7	6415.8	-1.58	9.96415e+06	3.32979e+06	-12783
OG1RF_RS08070	OG1RF_11573	murC	UDP-N-acetylmuramate--L-alanine ligase	1335	2	0	-1.58	2651.3	0	-2
OG1RF_RS08215	OG1RF_11601		GNAT family N-acetyltransferase	534	3060.9	1022.3	-1.58	1.63451e+06	545929	-2038.5
OG1RF_RS08540	OG1RF_11666		cytochrome ubiquinol oxidase subunit I	1416	8208.9	2750.6	-1.58	1.16238e+07	3.89485e+06	-5458.3
OG1RF_RS08995	OG1RF_11757		GH92 family glycosyl hydrolase	2139	7447.2	2498	-1.58	1.59295e+07	5.34322e+06	-4949.2
OG1RF_RS09205	OG1RF_11798		xanthine phosphoribosyltransferase	579	8075.2	2697.6	-1.58	4675521	1.56189e+06	-5377.6
OG1RF_RS10430	OG1RF_12039		RluA family pseudouridine synthase	891	53.6	17.9	-1.58	47722.9	15944.2	-35.7
OG1RF_RS11080	OG1RF_12165		aminoglycoside 6-adenylyltransferase	861	8695.2	2910.3	-1.58	7.48653e+06	2.50579e+06	-5784.8
OG1RF_RS11460	OG1RF_12236		helix-turn-helix transcriptional regulator	834	31268.5	10467.3	-1.58	2.60779e+07	8.72977e+06	-20801.2
OG1RF_RS11475	OG1RF_12240		DapH/DapD/GlmU-related protein	579	28737	9642.5	-1.58	1.66387e+07	5.58302e+06	-19094.5
OG1RF_RS11495	OG1RF_12244	rbsK	ribokinase	915	9975.6	3345	-1.58	9.12767e+06	3.06065e+06	-6630.6
OG1RF_RS11605	OG1RF_12266		helix-turn-helix domain-containing protein	663	31607.3	10541.9	-1.58	2.09557e+07	6.9893e+06	-21065.4
OG1RF_RS12015	OG1RF_12345		WxL domain-containing protein	3912	11853	3975.6	-1.58	4.63688e+07	1.55526e+07	-7877.3
OG1RF_RS12730	OG1RF_12495		hypothetical protein	228	8247.4	2760.9	-1.58	1.88042e+06	629477	-5486.6
OG1RF_RS12765	OG1RF_12502		WxL domain-containing protein	4689	24373.3	8149.4	-1.58	1.14286e+08	3.82125e+07	-16223.9
OG1RF_RS13055	OG1RF_12550		PTS glucitol/sorbitol transporter subunit IIA	354	25687	8588.2	-1.58	9.09321e+06	3.04024e+06	-17098.8
OG1RF_RS13165	OG1RF_12572		citrate:proton symporter	1395	21804.1	7290.7	-1.58	3.04167e+07	1.01705e+07	-14513.4
OG1RF_RS00085	OG1RF_10016		ATP-binding cassette domain-containing protein	1629	16404.5	5537.5	-1.57	2.67228e+07	9.02059e+06	-10866.9
OG1RF_RS00365	OG1RF_10072		Asp23/Gls24 family envelope stress response protein	558	4898.7	1644.7	-1.57	2.73346e+06	917748	-3254
OG1RF_RS00395	OG1RF_10078		hypothetical protein	258	26792.8	9012.8	-1.57	6.91253e+06	2.3253e+06	-17780
OG1RF_RS00400	OG1RF_10079		MFS transporter	1233	16877.9	5700.6	-1.57	2.08105e+07	7.02884e+06	-11177.3
OG1RF_RS00560	OG1RF_10112		PhzF family phenazine biosynthesis protein	786	17997.3	6043.4	-1.57	1.41459e+07	4.7501e+06	-11953.9
OG1RF_RS00595	OG1RF_10118		class I SAM-dependent methyltransferase	606	6377.7	2153.3	-1.57	3.86489e+06	1.30487e+06	-4224.5
OG1RF_RS01850	OG1RF_10340		PTS sugar transporter subunit IIC	801	8062.2	2724.6	-1.57	6.45784e+06	2.18244e+06	-5337.6
OG1RF_RS02025	OG1RF_10374		DUF4809 family protein	360	26801.8	9040.4	-1.57	9.64865e+06	3.25453e+06	-17761.4
OG1RF_RS02170	OG1RF_10403		hypothetical protein	231	18226.1	6145.8	-1.57	4.21022e+06	1.41967e+06	-12080.3
OG1RF_RS02315	OG1RF_10434	lacD	tagatose-bisphosphate aldolase	975	2323.6	783	-1.57	2.26551e+06	763408	-1540.6
OG1RF_RS02695	OG1RF_10510		hypothetical protein	507	27067	9132.5	-1.57	1.3723e+07	4.63019e+06	-17934.5
OG1RF_RS02755	OG1RF_10522	erfD	multidrug ABC transporter ATP-binding protein/permease ErfD	1767	14037.3	4740.5	-1.57	2.4804e+07	8.37644e+06	-9296.9
OG1RF_RS03075	OG1RF_10587		hypothetical protein	228	24660.9	8316.2	-1.57	5.62269e+06	1.89608e+06	-16344.8
OG1RF_RS03725	OG1RF_10719		magnesium transporter CorA family protein	963	11347.1	3824	-1.57	1.09272e+07	3.68247e+06	-7523.1
OG1RF_RS04210	OG1RF_10801		membrane protein	1818	9234.6	3113.4	-1.57	1.67885e+07	5.66019e+06	-6121.2
OG1RF_RS04515	OG1RF_10862		hypothetical protein	303	15192.3	5108.5	-1.57	4.60327e+06	1.54786e+06	-10083.9
OG1RF_RS04705	OG1RF_10900	rph	ribonuclease PH	1353	1931.6	649.1	-1.57	2613493	878206	-1282.5
OG1RF_RS04915	OG1RF_10943		YajQ family cyclic di-GMP-binding protein	492	10023.1	3385.9	-1.57	4931369	1.66585e+06	-6637.2
OG1RF_RS07175	OG1RF_11392		S41 family peptidase	1440	2388.9	806.5	-1.57	3.44003e+06	1.16138e+06	-1582.4
OG1RF_RS07280	OG1RF_11413		DUF523 domain-containing protein	462	12877.6	4334.6	-1.57	5949458	2.00259e+06	-8543
OG1RF_RS07450	OG1RF_11446		DUF1801 domain-containing protein	465	6591.1	2216.4	-1.57	3.06487e+06	1.03063e+06	-4374.7
OG1RF_RS08395	OG1RF_11637		16S rRNA (uracil(1498)-N(3))-methyltransferase	750	11853.8	3983.9	-1.57	8.89038e+06	2.98794e+06	-7869.9
OG1RF_RS09100	OG1RF_11778		LacI family DNA-binding transcriptional regulator	1059	15104.6	5076.8	-1.57	1.59958e+07	5.37638e+06	-10027.8
OG1RF_RS10300	OG1RF_12013		glycine betaine/L-proline ABC transporter ATP-binding protein	1188	18042.8	6075.4	-1.57	2.14349e+07	7.21762e+06	-11967.4
OG1RF_RS11335	OG1RF_12210		TrkA family potassium uptake protein	663	9090.5	3052.2	-1.57	6.02701e+06	2.02364e+06	-6038.3
OG1RF_RS11590	OG1RF_12263		sigma 54-interacting transcriptional regulator	2811	10230.7	3457.5	-1.57	2.87584e+07	9.71894e+06	-6773.2
OG1RF_RS11630	OG1RF_12271		FAD-dependent oxidoreductase	1647	10245.7	3442.5	-1.57	1.68747e+07	5.66976e+06	-6803.2
OG1RF_RS11760	OG1RF_12297	truA	tRNA pseudouridine(38-40) synthase TruA	738	20882.4	7013.7	-1.57	1.54112e+07	5.17612e+06	-13868.7
OG1RF_RS12865	OG1RF_12523		hydantoinase/oxoprolinase family protein	1551	13791.8	4638.3	-1.57	2.13911e+07	7.19402e+06	-9153.5
OG1RF_RS13080	OG1RF_12555		SDR family oxidoreductase	798	33313.7	11247.3	-1.57	2.65843e+07	8.97531e+06	-22066.4
OG1RF_RS00435	OG1RF_10087		hypothetical protein	237	43430	14768.2	-1.56	1.02929e+07	3.50007e+06	-28661.8
OG1RF_RS00575	OG1RF_10114		hypothetical protein	339	16760.1	5664.7	-1.56	5.68168e+06	1.92032e+06	-11095.5
OG1RF_RS00750	OG1RF_10149		cyclopropane-fatty-acyl-phospholipid synthase family protein	1164	10724.7	3640.9	-1.56	1.24835e+07	4.23797e+06	-7083.8
OG1RF_RS00975	OG1RF_10195		chorismate mutase	843	24914.3	8450.6	-1.56	2.10027e+07	7.12387e+06	-16463.7
OG1RF_RS01440	OG1RF_10259		response regulator transcription factor	690	12381.3	4205.6	-1.56	8.54307e+06	2.90184e+06	-8175.7
OG1RF_RS01460	OG1RF_10263		DUF4822 domain-containing protein	1041	14268.1	4827.1	-1.56	1.48531e+07	5.02497e+06	-9441
OG1RF_RS01790	OG1RF_10328		LysM domain-containing protein	597	8574.4	2903.6	-1.56	5.11895e+06	1.73345e+06	-5670.8
OG1RF_RS01865	OG1RF_10343		SIS domain-containing protein	849	19087.5	6490.4	-1.56	1.62052e+07	5.51031e+06	-12597.1
OG1RF_RS01950	OG1RF_10360	feoB	ferrous iron transport protein B	2148	10154.9	3448.9	-1.56	21812691	7.40831e+06	-6705.9
OG1RF_RS02040	OG1RF_10377		TDT family transporter	966	20434.8	6914.4	-1.56	1.97401e+07	6.67934e+06	-13520.4
OG1RF_RS02055	OG1RF_10380		nitroreductase family protein	615	11338	3851.5	-1.56	6.97285e+06	2.36867e+06	-7486.5
OG1RF_RS02235	OG1RF_10417		PBP1A family penicillin-binding protein	2184	20523.1	6942.7	-1.56	44822432	1.51629e+07	-13580.4
OG1RF_RS02575	OG1RF_10486		WxL domain-containing protein	729	3412.3	1159.2	-1.56	2.48756e+06	845042	-2253.1
OG1RF_RS02660	OG1RF_10503		PEP phosphonomutase	921	8199.2	2772.7	-1.56	7.55149e+06	2.55362e+06	-5426.6
OG1RF_RS02870	OG1RF_10546		GntR family transcriptional regulator	705	8256.6	2799.8	-1.56	5.82087e+06	1.97389e+06	-5456.7
OG1RF_RS03560	OG1RF_10686	proC	pyrroline-5-carboxylate reductase	813	9201.2	3122.9	-1.56	7.48057e+06	2.53895e+06	-6078.2
OG1RF_RS04775	OG1RF_10914		hypothetical protein	360	22920.6	7747.1	-1.56	8.25143e+06	2.78896e+06	-15173.5
OG1RF_RS04790	OG1RF_10917		VOC family protein	372	7251.8	2460.2	-1.56	2.69767e+06	915197	-4791.6
OG1RF_RS04880	OG1RF_10935		N(4)-(beta-N-acetylglucosaminyl)-L-asparaginase	951	5529.1	1872.4	-1.56	5.25814e+06	1.78065e+06	-3656.7
OG1RF_RS05230	OG1RF_11005		hypothetical protein	1596	8201.3	2783.2	-1.56	1.30893e+07	4.44205e+06	-5418.1
OG1RF_RS05910	OG1RF_11139		TMEM175 family protein	579	8615.5	2930	-1.56	4.98837e+06	1.69646e+06	-5685.5
OG1RF_RS06640	OG1RF_11285	aroA	3-phosphoshikimate 1-carboxyvinyltransferase	1284	5121.4	1738	-1.56	6.57582e+06	2.23155e+06	-3383.4
OG1RF_RS06770	OG1RF_11311		ABC transporter ATP-binding protein	1776	2811	956.7	-1.56	4.99235e+06	1.69901e+06	-1854.4
OG1RF_RS06960	OG1RF_11348		BMC domain-containing protein	345	6872.2	2338.5	-1.56	2.3709e+06	806776	-4533.7
OG1RF_RS07300	OG1RF_11417		pyridoxal phosphate-dependent aminotransferase	1176	5197.7	1758.2	-1.56	6.11251e+06	2.06764e+06	-3439.5
OG1RF_RS07790	OG1RF_11517		SIS domain-containing protein	1170	2657.5	904.3	-1.56	3.10928e+06	1.05806e+06	-1753.2
OG1RF_RS09480	OG1RF_11852	thrC	threonine synthase	1053	6347.4	2158	-1.56	6.68386e+06	2.27237e+06	-4189.5
OG1RF_RS09860	OG1RF_11927		AzlC family ABC transporter permease	705	5940	2009.2	-1.56	4.18769e+06	1.41648e+06	-3930.8
OG1RF_RS10020	OG1RF_11959	dpaL	diaminopropionate ammonia-lyase	1191	16008.4	5421.3	-1.56	1.9066e+07	6.45676e+06	-10587.1
OG1RF_RS11020	OG1RF_12154		DUF4950 domain-containing protein	1131	9618.2	3256.5	-1.56	1.08782e+07	3.68311e+06	-6361.7
OG1RF_RS11070	OG1RF_12163	vanR	VanR-ABDEGLN family response regulator transcription factor	702	21751.2	7383.4	-1.56	1.52693e+07	5.18314e+06	-14367.8
OG1RF_RS11610	OG1RF_12267		ABC transporter permease	1206	5795	1967.8	-1.56	6.98876e+06	2.37313e+06	-3827.2
OG1RF_RS12010	OG1RF_12343		WxL domain-containing protein	3900	20374.4	6907.7	-1.56	7.946e+07	2.694e+07	-13466.7
OG1RF_RS12555	OG1RF_12458		alpha/beta hydrolase	1011	8977.9	3040	-1.56	9.07664e+06	3.0734e+06	-5937.9
OG1RF_RS12735	OG1RF_12496		zinc ribbon domain-containing protein	213	41934.9	14231.5	-1.56	8.93214e+06	3.03131e+06	-27703.4
OG1RF_RS00140	OG1RF_10027		MalY/PatB family protein	1212	18161.3	6223.5	-1.55	2.20115e+07	7.54288e+06	-11937.8
OG1RF_RS00610	OG1RF_10121		pyrimidine-nucleoside phosphorylase	1299	6421.5	2186.8	-1.55	8.34157e+06	2.84062e+06	-4234.8
OG1RF_RS00635	OG1RF_10126		ABC transporter ATP-binding protein	1566	11337.8	3884.8	-1.55	1.77549e+07	6.08367e+06	-7452.9
OG1RF_RS01330	OG1RF_10237		dihydrofolate reductase family protein	588	11283.7	3848.3	-1.55	6.63481e+06	2.2628e+06	-7435.4
OG1RF_RS01400	OG1RF_10251		lytic polysaccharide monooxygenase	582	27999	9541.3	-1.55	1.62954e+07	5.55304e+06	-18457.6
OG1RF_RS01555	OG1RF_10282		5-methyltetrahydropteroyltriglutamate--homocysteine S-methyltransferase	1125	2508.7	856	-1.55	2.82228e+06	963029	-1652.7
OG1RF_RS01860	OG1RF_10342		PTS sugar transporter subunit IIB	474	7682.5	2626.4	-1.55	3.64152e+06	1.24492e+06	-5056.1
OG1RF_RS02645	OG1RF_10500	rapZ	RNase adapter RapZ	885	1605.7	547	-1.55	1.42108e+06	484066	-1058.8
OG1RF_RS03125	OG1RF_10598	queA	tRNA preQ1(34) S-adenosylmethionine ribosyltransferase-isomerase QueA	1029	1.9	0	-1.55	1988.5	0	-1.9
OG1RF_RS03715	OG1RF_10718	recN	DNA repair protein RecN	1671	9536.9	3260.6	-1.55	15936143	5.44845e+06	-6276.3
OG1RF_RS03730	OG1RF_10720		DUF3397 domain-containing protein	390	9622.8	3283.7	-1.55	3.75288e+06	1.28064e+06	-6339.1
OG1RF_RS04230	OG1RF_10805		HAD-IIB family hydrolase	774	20270.8	6906.7	-1.55	1.56896e+07	5.34577e+06	-13364.1
OG1RF_RS04285	OG1RF_10816		helix-turn-helix domain-containing protein	234	35826.2	12199.4	-1.55	8.38333e+06	2.85465e+06	-23626.8
OG1RF_RS04605	OG1RF_10880		class I SAM-dependent methyltransferase	732	7150.7	2445.6	-1.55	5234277	1.79021e+06	-4705
OG1RF_RS04665	OG1RF_10892		helix-turn-helix domain-containing protein	342	1.9	0	-1.55	662.8	0	-1.9
OG1RF_RS05090	OG1RF_10977		helix-turn-helix domain-containing protein	846	7986.7	2727.5	-1.55	6.75677e+06	2.30744e+06	-5259.3
OG1RF_RS05170	OG1RF_10994		adenine deaminase C-terminal domain-containing protein	1782	6558.3	2233.6	-1.55	1.16868e+07	3.98031e+06	-4324.6
OG1RF_RS05415	OG1RF_11043	infB	translation initiation factor IF-2	2394	1.9	0	-1.55	4639.7	0	-1.9
OG1RF_RS05860	OG1RF_11130	camE	plasmid sex pheromone cAM373 precursor	498	15942.2	5440.2	-1.55	7.93924e+06	2.70924e+06	-10502
OG1RF_RS06155	OG1RF_11188		ATP-binding cassette domain-containing protein	1002	9311.2	3188.2	-1.55	9.32983e+06	3.19458e+06	-6123
OG1RF_RS06350	OG1RF_11226		metal-sulfur cluster assembly factor	342	1.9	0	-1.55	662.8	0	-1.9
OG1RF_RS07575	OG1RF_11473	ftsE	cell division ATP-binding protein FtsE	684	1.9	0	-1.55	1325.6	0	-1.9
OG1RF_RS07700	OG1RF_11499	purE	5-(carboxyamino)imidazole ribonucleotide mutase	486	10197.3	3493.3	-1.55	4.95589e+06	1.69774e+06	-6704
OG1RF_RS07815	OG1RF_11522		MFS transporter	1386	8291.9	2829.9	-1.55	1.14926e+07	3.92227e+06	-5462
OG1RF_RS07830	OG1RF_11525	sprE	serine proteinase SprE	852	7200.8	2463.5	-1.55	6.13505e+06	2.09889e+06	-4737.3
OG1RF_RS08045	OG1RF_11568		VOC family protein	372	7659.8	2609.4	-1.55	2.84946e+06	970683	-5050.5
OG1RF_RS09535	OG1RF_11863		MBL fold metallo-hydrolase	624	21085.9	7188.2	-1.55	1.31576e+07	4.48542e+06	-13897.7
OG1RF_RS10015	OG1RF_11958		YgeY family selenium metabolism-linked hydrolase	1323	12273.9	4194.4	-1.55	1.62384e+07	5.54922e+06	-8079.5
OG1RF_RS10120	OG1RF_11979		FMN-dependent NADH-azoreductase	624	3369.3	1150.8	-1.55	2102460	718127	-2218.5
OG1RF_RS10665	OG1RF_12085	sdaAB	L-serine ammonia-lyase, iron-sulfur-dependent subunit beta	666	17205.4	5872.1	-1.55	1.14588e+07	3.91079e+06	-11333.4
OG1RF_RS11390	OG1RF_12222		YbaN family protein	384	25527.1	8727.8	-1.55	9.80242e+06	3.35147e+06	-16799.4
OG1RF_RS11485	OG1RF_12242		GRP family sugar transporter	885	1599	544.8	-1.55	1.41512e+06	482153	-1054.2
OG1RF_RS12265	OG1RF_12394		YicC/YloC family endoribonuclease	882	10328.5	3523.6	-1.55	9.10978e+06	3.10784e+06	-6804.9
OG1RF_RS12525	OG1RF_12451		DUF916 and DUF3324 domain-containing protein	1077	15592.5	5337.2	-1.55	1.67932e+07	5.7482e+06	-10255.3
OG1RF_RS13185	OG1RF_12576		YidC/Oxa1 family membrane protein insertase	825	16160.7	5504.9	-1.55	1.33326e+07	4.54155e+06	-10655.8
OG1RF_RS00510	OG1RF_10102		Crp/Fnr family transcriptional regulator	690	3878	1337.5	-1.54	2.6758e+06	922850	-2540.5
OG1RF_RS00535	OG1RF_10107		family 20 glycosylhydrolase	2505	14201.5	4875.3	-1.54	3.55748e+07	1.22126e+07	-9326.2
OG1RF_RS01340	OG1RF_10239		cation:proton antiporter	1161	2969.3	1022.3	-1.54	3.44732e+06	1.18689e+06	-1947
OG1RF_RS01395	OG1RF_10250		chitinase	1044	28927.2	9915.9	-1.54	3.02e+07	1.03522e+07	-19011.3
OG1RF_RS01450	OG1RF_10261		DUF4822 domain-containing protein	975	25963.4	8917	-1.54	2.53144e+07	8.69405e+06	-17046.5
OG1RF_RS01590	OG1RF_10288	nhaC	Na+/H+ antiporter NhaC	1443	4001.7	1378.1	-1.54	5774474	1.98856e+06	-2623.6
OG1RF_RS01715	OG1RF_10313		gluconate 5-dehydrogenase	786	6372.7	2184.3	-1.54	5.00892e+06	1.71687e+06	-4188.4
OG1RF_RS02185	OG1RF_10406	cas2	CRISPR-associated endonuclease Cas2	327	29232.9	10081.4	-1.54	9.55917e+06	3.29662e+06	-19151.5
OG1RF_RS02215	OG1RF_10413	argR	arginine repressor	453	2016.3	695.5	-1.54	913364	315057	-1320.8
OG1RF_RS02400	OG1RF_10451		hypothetical protein	2373	9225.5	3181	-1.54	2.18922e+07	7.54862e+06	-6044.5
OG1RF_RS02740	OG1RF_10519		alpha/beta hydrolase family protein	789	9639.8	3323	-1.54	7.60584e+06	2.62186e+06	-6316.8
OG1RF_RS03330	OG1RF_10640		RNA-guided endonuclease TnpB family protein	1068	11302.7	3883.3	-1.54	1.20712e+07	4.1474e+06	-7419.3
OG1RF_RS03580	OG1RF_10690		VOC family protein	429	26389.1	9081.9	-1.54	1.13209e+07	3.89612e+06	-17307.3
OG1RF_RS03875	OG1RF_10750		PTS sugar transporter subunit IIB	324	251.6	86.6	-1.54	81526.7	28061.8	-165
OG1RF_RS05505	OG1RF_11061		hypothetical protein	1767	4016.7	1377	-1.54	7.09746e+06	2.43308e+06	-2639.7
OG1RF_RS06250	OG1RF_11206	nrdI	class Ib ribonucleoside-diphosphate reductase assembly flavoprotein NrdI	441	4521	1557.5	-1.54	1.99376e+06	686876	-2963.5
OG1RF_RS06630	OG1RF_11283	aroC	chorismate synthase	1164	5735.3	1970.3	-1.54	6675907	2.29341e+06	-3765
OG1RF_RS06885	OG1RF_11333		ethanolamine utilization protein EutQ	441	721.4	247.3	-1.54	318153	109058	-474.1
OG1RF_RS06940	OG1RF_11344		ethanolamine ammonia-lyase subunit EutB	1362	4613	1588.3	-1.54	6.28286e+06	2.16331e+06	-3024.6
OG1RF_RS07670	OG1RF_11493	purF	amidophosphoribosyltransferase	1437	5563.6	1906.6	-1.54	7.99492e+06	2.73985e+06	-3657
OG1RF_RS07875	OG1RF_11534		DUF916 and DUF3324 domain-containing protein	978	5596.7	1919.8	-1.54	5.47355e+06	1.87759e+06	-3676.9
OG1RF_RS09215	OG1RF_11800		glycoside hydrolase family 73 protein	639	8536.8	2945.3	-1.54	5.455e+06	1882053	-5591.5
OG1RF_RS09295	OG1RF_11817		hypothetical protein	534	17378.5	5980	-1.54	9.28012e+06	3.1933e+06	-11398.5
OG1RF_RS09330	OG1RF_11823		methyltransferase	1260	15817.2	5443.8	-1.54	1.99296e+07	6.85919e+06	-10373.4
OG1RF_RS09580	OG1RF_11872		DUF47 family protein	621	16510.7	5660.8	-1.54	1.02531e+07	3.51538e+06	-10849.9
OG1RF_RS09980	OG1RF_11951	xdh	selenium-dependent xanthine dehydrogenase	2571	1680.6	576.5	-1.54	4.32091e+06	1.48217e+06	-1104.1
OG1RF_RS10590	OG1RF_12070		hypothetical protein	483	33799.6	11621.1	-1.54	1.63252e+07	5.613e+06	-22178.5
OG1RF_RS10600	OG1RF_12072	mutY	A/G-specific adenine glycosylase	1182	4813	1659.7	-1.54	5.68897e+06	1.96177e+06	-3153.3
OG1RF_RS11315	OG1RF_12206		sugar ABC transporter permease	873	13100	4506.7	-1.54	1.14363e+07	3.93439e+06	-8593.2
OG1RF_RS11410	OG1RF_12226	radC	DNA repair protein RadC	696	1.9	0	-1.54	1325.6	0	-1.9
OG1RF_RS11655	OG1RF_12276		PucR family transcriptional regulator	1623	7516.4	2578.6	-1.54	1.21992e+07	4.18503e+06	-4937.9
OG1RF_RS12465	OG1RF_12439	recA	recombinase RecA	1044	1.9	0	-1.54	1988.5	0	-1.9
OG1RF_RS12795	OG1RF_12509		FMN-binding protein	927	16664.1	5715.8	-1.54	1.54476e+07	5.29858e+06	-10948.3
OG1RF_RS13045	OG1RF_12547		oleate hydratase	1770	18575.4	6398.2	-1.54	3.28784e+07	1.13248e+07	-12177.2
OG1RF_RS01280	OG1RF_10228		dihydroorotate oxidase	966	13161.7	4545.6	-1.53	1.27142e+07	4.39103e+06	-8616.1
OG1RF_RS01455	OG1RF_10262		DUF4822 domain-containing protein	963	15313	5288.2	-1.53	1.47464e+07	5.09258e+06	-10024.7
OG1RF_RS01540	OG1RF_10279		WxL domain-containing protein	2292	21920.1	7591.7	-1.53	5.0241e+07	1.74002e+07	-14328.4
OG1RF_RS01615	OG1RF_10293		PRD domain-containing protein	2031	9003.7	3126	-1.53	18286497	6.34898e+06	-5877.7
OG1RF_RS01675	OG1RF_10305		hypothetical protein	1119	21314.4	7380.2	-1.53	2.38509e+07	8.25846e+06	-13934.2
OG1RF_RS01755	OG1RF_10321	rhaD	rhamnulose-1-phosphate aldolase	846	27379.3	9453.4	-1.53	2.31629e+07	7.99761e+06	-17925.8
OG1RF_RS02300	OG1RF_10431	pfkB	1-phosphofructokinase	924	18550.3	6410.1	-1.53	17140484	5.92295e+06	-12140.2
OG1RF_RS03230	OG1RF_10619		pyridoxal phosphate-dependent aminotransferase	1152	12112.5	4206.4	-1.53	1.39537e+07	4.84576e+06	-7906.2
OG1RF_RS03315	OG1RF_10637	opp1C	oligopeptide ABC transporter permease Opp1C	1050	11322.2	3931.1	-1.53	11888311	4.12763e+06	-7391.1
OG1RF_RS03410	OG1RF_10656		amino acid permease	1389	20482.9	7096.3	-1.53	2.84508e+07	9.8567e+06	-13386.7
OG1RF_RS03895	OG1RF_10754		GNAT family N-acetyltransferase	1191	6245.9	2164.4	-1.53	7438811	2.57786e+06	-4081.4
OG1RF_RS03925	OG1RF_10759		pyruvate, water dikinase regulatory protein	810	8483.3	2938.5	-1.53	6.87144e+06	2.38015e+06	-5544.8
OG1RF_RS04005	OG1RF_10775		multidrug efflux MFS transporter	1194	23096.5	7995.6	-1.53	2.75772e+07	9.54675e+06	-15100.9
OG1RF_RS04060			16S ribosomal RNA	1556	10.6	3.7	-1.53	16570.5	5739.91	-7
OG1RF_RS04385	OG1RF_10836		ABC transporter permease subunit	1770	4101.6	1422.5	-1.53	7259850	2.51791e+06	-2679.1
OG1RF_RS04480	OG1RF_10855		GNAT family N-acetyltransferase	510	14843.2	5134.7	-1.53	7570049	2.61867e+06	-9708.6
OG1RF_RS05350	OG1RF_11029		response regulator transcription factor	717	6371.2	2211.3	-1.53	4.56814e+06	1.58549e+06	-4159.9
OG1RF_RS05570	OG1RF_11074	mgtA	magnesium-translocating P-type ATPase	2658	10960.2	3789.2	-1.53	2.91322e+07	1.00716e+07	-7171
OG1RF_RS06050	OG1RF_11166		helix-turn-helix domain-containing protein	681	3382.2	1170.6	-1.53	2303294	797210	-2211.6
OG1RF_RS06145	OG1RF_11186	modA	molybdate ABC transporter substrate-binding protein	798	6641.5	2298.5	-1.53	5299896	1.83422e+06	-4343
OG1RF_RS06190	OG1RF_11194	uvrC	excinuclease ABC subunit UvrC	1794	4960.1	1716.4	-1.53	8.89834e+06	3.07914e+06	-3243.7
OG1RF_RS06325	OG1RF_11221	lysA	diaminopimelate decarboxylase	1308	3939.9	1364.8	-1.53	5.15341e+06	1.78511e+06	-2575.2
OG1RF_RS06535	OG1RF_11263		helix-turn-helix domain-containing protein	1032	8425.9	2913.8	-1.53	8.69551e+06	3.00708e+06	-5512.1
OG1RF_RS06765	OG1RF_11310		ABC transporter ATP-binding protein	1746	1048.1	363.4	-1.53	1.83004e+06	634579	-684.7
OG1RF_RS07425	OG1RF_11442		ABC transporter ATP-binding protein	1782	1809.5	627.4	-1.53	3.22461e+06	1.11801e+06	-1182.2
OG1RF_RS07710	OG1RF_11501		NAD(P)H-hydrate dehydratase	873	8227.9	2843.3	-1.53	7.18296e+06	2.48219e+06	-5384.6
OG1RF_RS09935	OG1RF_11942		sulfide/dihydroorotate dehydrogenase-like FAD/NAD-binding protein	855	20461.3	7067.7	-1.53	17494429	6.04285e+06	-13393.7
OG1RF_RS10625	OG1RF_12077		amino acid permease	1497	102.3	35.4	-1.53	153111	52934.7	-66.9
OG1RF_RS10890	OG1RF_12128		CbiQ family ECF transporter T component	651	15464.7	5371.6	-1.53	1.00675e+07	3.49688e+06	-10093.2
OG1RF_RS10920	OG1RF_12134		helix-turn-helix domain-containing protein	354	51186.8	17727.8	-1.53	1.81201e+07	6.27564e+06	-33459
OG1RF_RS10985	OG1RF_12147		ROK family glucokinase	969	19051.4	6619.9	-1.53	1.84608e+07	6.41467e+06	-12431.5
OG1RF_RS11480	OG1RF_12241		LysR family transcriptional regulator	882	12879.1	4466.5	-1.53	1.13594e+07	3.93949e+06	-8412.6
OG1RF_RS11615	OG1RF_12268		ABC transporter ATP-binding protein	672	7329.5	2530.2	-1.53	4.9254e+06	1.70029e+06	-4799.3
OG1RF_RS11755	OG1RF_12296		potassium channel family protein	381	33991.6	11774.4	-1.53	1.29508e+07	4.48606e+06	-22217.2
OG1RF_RS12350	OG1RF_12412		hypothetical protein	291	31011.2	10763.2	-1.53	9.02427e+06	3.13208e+06	-20248.1
OG1RF_RS12560	OG1RF_12459		isochorismatase family cysteine hydrolase	543	16063.9	5555.5	-1.53	8.72269e+06	3.01664e+06	-10508.4
OG1RF_RS00285	OG1RF_10056		5'-nucleotidase C-terminal domain-containing protein	3987	12771.3	4442	-1.52	5.0919e+07	1.77102e+07	-8329.3
OG1RF_RS00325	OG1RF_10064	ygjK	alpha-glucosidase	2337	11238.1	3906.6	-1.52	2.62635e+07	9.12965e+06	-7331.6
OG1RF_RS00525	OG1RF_10105		metalloregulator ArsR/SmtB family transcription factor	333	22842.4	7969.2	-1.52	7606504	2.65375e+06	-14873.1
OG1RF_RS00550	OG1RF_10110		PLP-dependent aminotransferase family protein	1410	4510.9	1576.8	-1.52	6.36041e+06	2.22326e+06	-2934.1
OG1RF_RS00645	OG1RF_10128		ABC transporter permease	951	18009	6286.5	-1.52	1.71266e+07	5.97844e+06	-11722.5
OG1RF_RS01300	OG1RF_10231		hypothetical protein	135	38698.8	13473.4	-1.52	5.22433e+06	1.81891e+06	-25225.3
OG1RF_RS01760	OG1RF_10322	rhaM	L-rhamnose mutarotase	309	30444.6	10598.5	-1.52	9.40738e+06	3.27494e+06	-19846.1
OG1RF_RS01870	OG1RF_10344	murQ	N-acetylmuramic acid 6-phosphate etherase	888	17416.2	6072.4	-1.52	1.54655e+07	5.39233e+06	-11343.7
OG1RF_RS03415	OG1RF_10657	metG	methionine--tRNA ligase	2007	10.9	3.8	-1.52	21873	7653.21	-7.1
OG1RF_RS04215	OG1RF_10802		bifunctional lytic transglycosylase/C40 family peptidase	1002	5858.9	2040	-1.52	5.87058e+06	2.04405e+06	-3818.9
OG1RF_RS04375	OG1RF_10834		hypothetical protein	258	8421.4	2931.8	-1.52	2.17272e+06	756393	-5489.6
OG1RF_RS04950	OG1RF_10949		DUF916 and DUF3324 domain-containing protein	1062	8155.4	2837.5	-1.52	8.66105e+06	3.01345e+06	-5317.9
OG1RF_RS05160	OG1RF_10992		ABC transporter ATP-binding protein	1038	5817.9	2031.9	-1.52	6.03894e+06	2.1091e+06	-3786
OG1RF_RS05465	OG1RF_11052		RinA family phage transcriptional activator	405	15233.4	5295.8	-1.52	6.16951e+06	2.14481e+06	-9937.5
OG1RF_RS05530	OG1RF_11066		N-acetyltransferase	594	22339.4	7791.7	-1.52	1.32696e+07	4.62828e+06	-14547.7
OG1RF_RS05560	OG1RF_11072		LysR family transcriptional regulator	885	7054.3	2453.8	-1.52	6.24309e+06	2.1716e+06	-4600.6
OG1RF_RS05760	OG1RF_11110		hypothetical protein	759	7762.6	2714.9	-1.52	5.89179e+06	2.06063e+06	-5047.6
OG1RF_RS05775	OG1RF_11113		hypothetical protein	573	25132.7	8764	-1.52	1.44011e+07	5.02178e+06	-16368.7
OG1RF_RS07155	OG1RF_11388		ABC transporter ATP-binding protein	852	9564.2	3339.3	-1.52	8.14869e+06	2.84508e+06	-6224.9
OG1RF_RS07635	OG1RF_11486		QueT transporter family protein	519	4397.1	1533.6	-1.52	2.28208e+06	795934	-2863.5
OG1RF_RS07655	OG1RF_11490	purH	bifunctional phosphoribosylaminoimidazolecarboxamide formyltransferase/IMP cyclohydrolase	1539	1985.9	692.9	-1.52	3.05626e+06	1.06635e+06	-1293
OG1RF_RS08225	OG1RF_11603		hypothetical protein	648	12124.1	4226.2	-1.52	7.85639e+06	2.73858e+06	-7897.9
OG1RF_RS08370	OG1RF_11632	aspS	aspartate--tRNA ligase	1767	1.9	0	-1.52	3314.1	0	-1.9
OG1RF_RS10480	OG1RF_12049		ABC transporter ATP-binding protein	1713	7071.6	2460.6	-1.52	1.21137e+07	4.21501e+06	-4611
OG1RF_RS10560	OG1RF_12065		NUDIX hydrolase	582	3422.3	1191.2	-1.52	1.99177e+06	693254	-2231.1
OG1RF_RS11680	OG1RF_12281		GNAT family N-acetyltransferase	510	26945.5	9368.9	-1.52	13742214	4.77816e+06	-17576.6
OG1RF_RS11695	OG1RF_12284		SulP family inorganic anion transporter	1659	4919.8	1715.7	-1.52	8.16195e+06	2.84636e+06	-3204.1
OG1RF_RS11875	OG1RF_12318		acyltransferase	1092	17985.3	6282.5	-1.52	1.964e+07	6.86047e+06	-11702.8
OG1RF_RS12060	OG1RF_12354		iron chelate uptake ABC transporter family permease subunit	945	6188.4	2150.9	-1.52	5.84805e+06	2.03257e+06	-4037.5
OG1RF_RS12185	OG1RF_12378		ABC transporter permease	1230	42471.6	14833	-1.52	5.224e+07	1.82446e+07	-27638.5
OG1RF_RS12360	OG1RF_12414		T7SS effector LXG polymorphic toxin	1398	23111.9	8042.8	-1.52	3.23104e+07	1.12438e+07	-15069.1
OG1RF_RS12885	OG1RF_12527		U32 family peptidase	1245	1418.8	496.4	-1.52	1.76641e+06	617997	-922.4
OG1RF_RS13190	OG1RF_12577	rnpA	ribonuclease P protein component	354	1.9	0	-1.52	662.8	0	-1.9
OG1RF_RS01325		genR	MurR/RpiR family transcriptional regulator	759	25778.3	9069.9	-1.51	1.95657e+07	6.88407e+06	-16708.4
OG1RF_RS01835	OG1RF_10337		acyl-CoA synthetase	1524	9291.2	3255.4	-1.51	1.41598e+07	4.9612e+06	-6035.8
OG1RF_RS01990	OG1RF_10368	tyrP	tyrosine-tyramine antiporter	1416	29472.5	10343.9	-1.51	4.1733e+07	1.4647e+07	-19128.6
OG1RF_RS02180	OG1RF_10405	cas1	type II CRISPR-associated endonuclease Cas1	864	28120.7	9861.8	-1.51	2.42963e+07	8.52058e+06	-18258.9
OG1RF_RS02270	OG1RF_10425		HIT family protein	423	13638.7	4793.1	-1.51	5.76917e+06	2.02746e+06	-8845.6
OG1RF_RS02505	OG1RF_10472	arcC	carbamate kinase	927	16383.8	5766.7	-1.51	15187821	5.34577e+06	-10617.1
OG1RF_RS02555	OG1RF_10481		serine hydrolase domain-containing protein	1164	15346.8	5389.8	-1.51	1.78636e+07	6.27372e+06	-9957
OG1RF_RS02640	OG1RF_10499		YusW family protein	792	17514.5	6154.6	-1.51	1.38715e+07	4.87446e+06	-11359.9
OG1RF_RS02975	OG1RF_10567		MupG family TIM beta-alpha barrel fold protein	1086	10561.2	3702.7	-1.51	1.14694e+07	4.02113e+06	-6858.5
OG1RF_RS02980	OG1RF_10568		amidohydrolase/deacetylase family metallohydrolase	1107	5999.5	2109.8	-1.51	6.64144e+06	2.33551e+06	-3889.7
OG1RF_RS03535	OG1RF_10681		aldose epimerase family protein	1005	10012.8	3515.7	-1.51	1.00629e+07	3.53323e+06	-6497.2
OG1RF_RS03595	OG1RF_10694		hypothetical protein	393	6225.1	2181.1	-1.51	2.44646e+06	857160	-4044
OG1RF_RS03660	OG1RF_10707		metallophosphoesterase	813	11065.7	3898	-1.51	8.99643e+06	3.16907e+06	-7167.7
OG1RF_RS03985	OG1RF_10771		hypothetical protein	1083	7625.8	2674.7	-1.51	8.25872e+06	2.89674e+06	-4951
OG1RF_RS04000	OG1RF_10774		NCS2 family permease	1404	7464.3	2627.4	-1.51	1.04798e+07	3.68885e+06	-4836.9
OG1RF_RS04410	OG1RF_10841		peptide ABC transporter substrate-binding protein	1659	10804.9	3800.9	-1.51	17925261	6.30561e+06	-7004
OG1RF_RS04415	OG1RF_10842		amidohydrolase family protein	1248	9583.2	3374.3	-1.51	1.19599e+07	4.21118e+06	-6208.9
OG1RF_RS05550	OG1RF_11070		FtsW/RodA/SpoVE family cell cycle protein	1173	5947.8	2081.3	-1.51	6.97683e+06	2.44138e+06	-3866.5
OG1RF_RS06105	OG1RF_11177		NADH-ubiquinone oxidoreductase-F iron-sulfur binding region domain-containing protein	1296	10264.5	3595.8	-1.51	1.33028e+07	4.66017e+06	-6668.7
OG1RF_RS07345	OG1RF_11426		dihydroorotate dehydrogenase electron transfer subunit	789	5240.4	1834.9	-1.51	4.13466e+06	1.44773e+06	-3405.5
OG1RF_RS07675	OG1RF_11494	purL	phosphoribosylformylglycinamidine synthase subunit PurL	2217	5430.5	1909.9	-1.51	1.20394e+07	4.23414e+06	-3520.7
OG1RF_RS08475	OG1RF_11652	comGA	competence type IV pilus ATPase ComGA	966	5804.1	2044.7	-1.51	5.60678e+06	1.97517e+06	-3759.4
OG1RF_RS08695	OG1RF_11694		ABC transporter ATP-binding protein	1704	7379.3	2599	-1.51	12574328	4.42866e+06	-4780.3
OG1RF_RS09510	OG1RF_11858		permease prefix domain 1-containing protein	1026	10218.8	3580.5	-1.51	1.04845e+07	3.67354e+06	-6638.3
OG1RF_RS10335	OG1RF_12020		cell division protein	1764	18952.7	6651.4	-1.51	3.34326e+07	1.1733e+07	-12301.3
OG1RF_RS10715	OG1RF_12095	cbpA	cyclic di-AMP binding protein CbpA	636	18526.6	6527.1	-1.51	1.17829e+07	4.15123e+06	-11999.5
OG1RF_RS12365	OG1RF_12415		hypothetical protein	360	1.8	0	-1.51	662.8	0	-1.8
OG1RF_RS13155	OG1RF_12570		acetyl-CoA carboxylase biotin carboxyl carrier protein subunit	399	10663.2	3735.5	-1.51	4.25463e+06	1.49046e+06	-6927.7
OG1RF_RS13290		fdrA	acyl-CoA synthetase FdrA	3009	11711.1	4118.3	-1.51	3.52387e+07	1.23918e+07	-7592.9
OG1RF_RS00630	OG1RF_10125		BMP family protein	1083	19845.4	6993.7	-1.5	2.14925e+07	7.57413e+06	-12851.7
OG1RF_RS00990	OG1RF_10198		aldehyde dehydrogenase family protein	1488	7069.6	2496.6	-1.5	1.05196e+07	3.715e+06	-4573
OG1RF_RS02085	OG1RF_10386		nitroreductase family protein	594	36686	12960.4	-1.5	2.17915e+07	7.6985e+06	-23725.6
OG1RF_RS02415	OG1RF_10454		fructose-specific PTS transporter subunit EIIC	1920	11329.7	4012.6	-1.5	2.1753e+07	7.70424e+06	-7317.1
OG1RF_RS02765	OG1RF_10525		TetR/AcrR family transcriptional regulator	603	7381.1	2612.4	-1.5	4.45083e+06	1.57529e+06	-4768.7
OG1RF_RS03950	OG1RF_10764		5'-methylthioadenosine/S-adenosylhomocysteine nucleosidase	654	18476.8	6528.8	-1.5	1.20838e+07	4.26986e+06	-11948
OG1RF_RS04160	OG1RF_10790		DNA cytosine methyltransferase	1002	4139	1460.1	-1.5	4.14725e+06	1.46304e+06	-2678.9
OG1RF_RS04190	OG1RF_10796		hypothetical protein	462	7527.7	2664.3	-1.5	3.47781e+06	1230892	-4863.5
OG1RF_RS05060	OG1RF_10971		TIGR03943 family protein	864	15002.4	5312.5	-1.5	1.29621e+07	4.59002e+06	-9689.9
OG1RF_RS05640	OG1RF_11088	nagA	N-acetylglucosamine-6-phosphate deacetylase	1146	9494	3357.5	-1.5	1.08802e+07	3.84765e+06	-6136.6
OG1RF_RS06470	OG1RF_11250		TetR/AcrR family transcriptional regulator	537	3751	1330.2	-1.5	2.01431e+06	714300	-2420.9
OG1RF_RS06815	OG1RF_11319		sucrose-6-phosphate hydrolase	1458	2131.2	754.1	-1.5	3.10729e+06	1.09951e+06	-1377.1
OG1RF_RS07385	OG1RF_11434	lspA	signal peptidase II	474	1522.8	536.9	-1.5	721809	254469	-985.9
OG1RF_RS07835	OG1RF_11526	gelE	M4 family metallopeptidase coccolysin	1530	3323.6	1175.1	-1.5	5.08514e+06	1.79787e+06	-2148.5
OG1RF_RS08665	OG1RF_11689		hypothetical protein	963	4102.9	1455	-1.5	3.95106e+06	1.40118e+06	-2647.9
OG1RF_RS09010	OG1RF_11760		DUF624 domain-containing protein	633	5973.7	2115.8	-1.5	3781379	1.33931e+06	-3857.9
OG1RF_RS09145	OG1RF_11787	iolD	3D-(3,5/4)-trihydroxycyclohexane-1,2-dione acylhydrolase (decyclizing)	1914	1922	680.4	-1.5	3.67864e+06	1302322	-1241.5
OG1RF_RS09775	OG1RF_11911		HAD family hydrolase	729	18328	6481.8	-1.5	1.33611e+07	4.72522e+06	-11846.2
OG1RF_RS09970	OG1RF_11949	sclA	selenocysteine lyase SclA	1146	11693.6	4128.2	-1.5	1.34009e+07	4.73096e+06	-7565.4
OG1RF_RS10090	OG1RF_11972		ABC transporter ATP-binding protein	1725	5570.4	1972.1	-1.5	9.60888e+06	3.40185e+06	-3598.3
OG1RF_RS10780	OG1RF_12108		M42 family metallopeptidase	1080	11672.4	4133.1	-1.5	1.26061e+07	4.46374e+06	-7539.3
OG1RF_RS11385	OG1RF_12221	efrA	multidrug efflux ABC transporter subunit EfrA	1725	19338.5	6851.7	-1.5	3.3359e+07	1.18191e+07	-12486.9
OG1RF_RS11470	OG1RF_12239		SDR family oxidoreductase	735	6360.4	2247.4	-1.5	4.67486e+06	1.65182e+06	-4113
OG1RF_RS11660	OG1RF_12277	allE	(S)-ureidoglycine aminohydrolase	783	19191.3	6805.3	-1.5	1.50268e+07	5.32855e+06	-12386
OG1RF_RS11675	OG1RF_12280		putative allantoin permease	1494	6992.9	2477.2	-1.5	1.04473e+07	3.70097e+06	-4515.6
OG1RF_RS12530	OG1RF_12452		WxL domain-containing protein	756	7052.5	2494.5	-1.5	5.33171e+06	1.88588e+06	-4558
OG1RF_RS12580	OG1RF_12463		sensor histidine kinase	1767	4564	1610.8	-1.5	8.06451e+06	2.84636e+06	-2953.1
OG1RF_RS12705	OG1RF_12490		gluconokinase	1518	2880.1	1019.7	-1.5	4.37195e+06	1.54786e+06	-1860.4
OG1RF_RS12760	OG1RF_12501		putative holin-like toxin	141	16058.1	5658.5	-1.5	2.26419e+06	797848	-10399.6
OG1RF_RS13415		ssrA	transfer-messenger RNA	364	1.8	0	-1.5	662.8	0	-1.8
OG1RF_RS01235	OG1RF_10219		bifunctional transcriptional activator/DNA repair enzyme AdaA	591	15103.5	5366.5	-1.49	8.92618e+06	3.17162e+06	-9737
OG1RF_RS01335	OG1RF_10238		TrkH family potassium uptake protein	1383	7559.9	2690.8	-1.49	1.04553e+07	3.72138e+06	-4869.1
OG1RF_RS02165	OG1RF_10402	pepV	dipeptidase PepV	1413	1122.1	399.9	-1.49	1.58546e+06	565062	-722.2
OG1RF_RS02685	OG1RF_10508		isopeptide-forming domain-containing fimbrial protein	3348	10039.1	3565.8	-1.49	3.36109e+07	1.19384e+07	-6473.3
OG1RF_RS03105	OG1RF_10593		osmoprotectant ABC transporter substrate-binding protein	918	15335.8	5446.7	-1.49	14078263	5.0001e+06	-9889.1
OG1RF_RS03400	OG1RF_10654		sensor histidine kinase	1023	12127	4306.6	-1.49	1.2406e+07	4.4057e+06	-7820.4
OG1RF_RS03930	OG1RF_10760	mprF	bifunctional lysylphosphatidylglycerol flippase/synthetase MprF	2529	10306.6	3659.9	-1.49	2.60653e+07	9.25593e+06	-6646.7
OG1RF_RS04270	OG1RF_10813		hypothetical protein	222	20705.6	7363.1	-1.49	4.59665e+06	1.6346e+06	-13342.6
OG1RF_RS04685	OG1RF_10896		amino acid ABC transporter permease	711	5839.5	2083.7	-1.49	4.15189e+06	1.48153e+06	-3755.8
OG1RF_RS05485			hypothetical protein	366	1.8	0	-1.49	662.8	0	-1.8
OG1RF_RS07160	OG1RF_11389		GntR family transcriptional regulator	366	1.8	0	-1.49	662.8	0	-1.8
OG1RF_RS07720	OG1RF_11503		cupin domain-containing protein	318	41993.1	14915.3	-1.49	1.33538e+07	4.74308e+06	-27077.7
OG1RF_RS07765	OG1RF_11512		PTS sugar transporter subunit IIC	897	14891.6	5283.4	-1.49	1.33578e+07	4.73925e+06	-9608.2
OG1RF_RS07855	OG1RF_11530		amidase domain-containing protein	1947	4072.6	1446.2	-1.49	7.9293e+06	2.81575e+06	-2626.4
OG1RF_RS10230	OG1RF_11999		heavy metal translocating P-type ATPase	1827	290.6	103.7	-1.49	530918	189417	-186.9
OG1RF_RS10495	OG1RF_12052	elrD	WxL domain-containing protein ElrD	774	19137.8	6804.5	-1.49	1.48127e+07	5.26669e+06	-12333.3
OG1RF_RS10565	OG1RF_12066		5-bromo-4-chloroindolyl phosphate hydrolysis family protein	678	20229.6	7195.1	-1.49	1.37157e+07	4.87829e+06	-13034.5
OG1RF_RS10680	OG1RF_12088		M20/M25/M40 family metallo-hydrolase	1101	13245.5	4723.9	-1.49	1.45833e+07	5.201e+06	-8521.6
OG1RF_RS10695	OG1RF_12091		alpha/beta hydrolase	885	10637.3	3775.4	-1.49	9.41401e+06	3.34127e+06	-6861.9
OG1RF_RS10755	OG1RF_12103	ahpC	alkyl hydroperoxide reductase subunit C	561	5919.3	2100.9	-1.49	3.32072e+06	1.1786e+06	-3818.4
OG1RF_RS11670	OG1RF_12279	allB	allantoinase AllB	1362	11284.9	4006.4	-1.49	1.53701e+07	5.45674e+06	-7278.5
OG1RF_RS11890	OG1RF_12321		DNA-3-methyladenine glycosylase I	549	12389.5	4423.7	-1.49	6.80184e+06	2.42862e+06	-7965.8
OG1RF_RS12030	OG1RF_12348		GNAT family N-acetyltransferase	555	15482.5	5507.8	-1.49	8.59278e+06	3.05682e+06	-9974.7
OG1RF_RS12035	OG1RF_12349	pepT	peptidase T	1218	23403.3	8319.8	-1.49	2.85052e+07	1.01335e+07	-15083.5
OG1RF_RS12440	OG1RF_12434	mutL	DNA mismatch repair endonuclease MutL	2130	11187.9	3985.3	-1.49	2.38303e+07	8.48869e+06	-7202.6
OG1RF_RS12445	OG1RF_12435	mutS	DNA mismatch repair protein MutS	2574	10358.7	3696.5	-1.49	2.66632e+07	9.51486e+06	-6662.1
OG1RF_RS12520	OG1RF_12450		hypothetical protein	483	19481.1	6921.7	-1.49	9.40937e+06	3.34318e+06	-12559.4
OG1RF_RS12600	OG1RF_12467		OsmC family protein	396	29833.5	10615	-1.49	1.18141e+07	4.20353e+06	-19218.6
OG1RF_RS12635	OG1RF_12474		ABC transporter permease	768	8413.8	3002.8	-1.49	6.46182e+06	2.30617e+06	-5411
OG1RF_RS12665	OG1RF_12480		sigma 54-interacting transcriptional regulator	2517	20587.7	7321	-1.49	5.18191e+07	1.8427e+07	-13266.6
OG1RF_RS12825	OG1RF_12515		non-canonical purine NTP pyrophosphatase	591	20569.8	7323	-1.49	1.21568e+07	4.32789e+06	-13246.8
OG1RF_RS13100	OG1RF_12558		Ig-like domain-containing protein	4962	20038.8	7143.1	-1.49	9.94327e+07	3.54439e+07	-12895.8
OG1RF_RS13425		rnpB	RNase P RNA component class B	366	1.8	0	-1.49	662.8	0	-1.8
OG1RF_RS00405	OG1RF_10080		hypothetical protein	177	13121.6	4695	-1.48	2.32252e+06	831012	-8426.6
OG1RF_RS00500	OG1RF_10100	argF	ornithine carbamoyltransferase	1020	18373.7	6564.6	-1.48	1.87412e+07	6.69592e+06	-11809.1
OG1RF_RS01290	OG1RF_10229		elongation factor G-binding protein	645	16354.7	5870.4	-1.48	10548755	3.78643e+06	-10484.2
OG1RF_RS01360	OG1RF_10243		PH domain-containing protein	1368	11817.8	4249	-1.48	1.61668e+07	5.81262e+06	-7568.9
OG1RF_RS01600	OG1RF_10290		nitroreductase family protein	633	4540.3	1626.2	-1.48	2.87398e+06	1.02936e+06	-2914.1
OG1RF_RS01605	OG1RF_10291		Cof-type HAD-IIB family hydrolase	831	15626.1	5611.7	-1.48	1.29853e+07	4.66336e+06	-10014.3
OG1RF_RS01720	OG1RF_10314		glycoside hydrolase family 88 protein	1104	33148.1	11891.1	-1.48	3.65955e+07	1.31278e+07	-21257
OG1RF_RS01750	OG1RF_10320	rhaA	L-rhamnose isomerase	1284	4285.1	1533.8	-1.48	5.50206e+06	1.96943e+06	-2751.3
OG1RF_RS02240	OG1RF_10418		YlbF family regulator	339	36062	12902.1	-1.48	1.2225e+07	4.37381e+06	-23159.9
OG1RF_RS02510	OG1RF_10473		amidase family protein	1584	10638.2	3812.9	-1.48	1.68508e+07	6.03966e+06	-6825.2
OG1RF_RS02630	OG1RF_10497	uvrB	excinuclease ABC subunit UvrB	1995	7251.1	2596.5	-1.48	1.4466e+07	5.17995e+06	-4654.7
OG1RF_RS02775	OG1RF_10527		ABC transporter ATP-binding protein	666	8726.1	3127.6	-1.48	5.81159e+06	2.08295e+06	-5598.6
OG1RF_RS02780	OG1RF_10528		class I SAM-dependent methyltransferase	561	24888.2	8948.1	-1.48	1.39623e+07	5.01987e+06	-15940.1
OG1RF_RS02920	OG1RF_10556	udk	uridine kinase	627	8411.6	3006.8	-1.48	5.27405e+06	1.88524e+06	-5404.8
OG1RF_RS02970	OG1RF_10566		hypothetical protein	297	17472.1	6283.2	-1.48	5.18921e+06	1.86611e+06	-11188.9
OG1RF_RS03100	OG1RF_10592		ABC transporter permease	660	1351.7	483.2	-1.48	892154	318884	-868.6
OG1RF_RS03465	OG1RF_10667		folate family ECF transporter S component	546	6512.9	2338.5	-1.48	3.55602e+06	1.27681e+06	-4174.4
OG1RF_RS03655	OG1RF_10706	psiE	phosphate-starvation-inducible protein PsiE	450	6878.6	2466	-1.48	3095362	1.10972e+06	-4412.5
OG1RF_RS03670	OG1RF_10709		MazG-like family protein	318	9475.4	3385.4	-1.48	3.01317e+06	1.07655e+06	-6090
OG1RF_RS03940	OG1RF_10762		hypothetical protein	582	14349.7	5142.7	-1.48	8.35151e+06	2.99304e+06	-9207
OG1RF_RS04235	OG1RF_10806		hypothetical protein	402	34766.6	12480.9	-1.48	1.39762e+07	5.01732e+06	-22285.7
OG1RF_RS04345	OG1RF_10827		hypothetical protein	1590	19992.1	7191.5	-1.48	3.17874e+07	1.14345e+07	-12800.6
OG1RF_RS05165	OG1RF_10993		ABC transporter substrate-binding protein	1062	9621.5	3453.1	-1.48	1.0218e+07	3.66717e+06	-6168.4
OG1RF_RS05365	OG1RF_11032		hypothetical protein	699	12179.2	4351.2	-1.48	8.51324e+06	3041515	-7827.9
OG1RF_RS06310	OG1RF_11218		hypothetical protein	1095	5576.1	2001.8	-1.48	6.10588e+06	2.19201e+06	-3574.3
OG1RF_RS06345	OG1RF_11225		GNAT family N-acetyltransferase	537	4168.2	1491.7	-1.48	2.23834e+06	801036	-2676.5
OG1RF_RS07000	OG1RF_11356		aldose 1-epimerase family protein	873	13287.5	4765.4	-1.48	11599985	4.16016e+06	-8522.1
OG1RF_RS07595	OG1RF_11478		phosphoribosyltransferase family protein	684	3815.1	1366	-1.48	2.60952e+06	934330	-2449.1
OG1RF_RS08010	OG1RF_11562	yqeK	bis(5'-nucleosyl)-tetraphosphatase (symmetrical) YqeK	576	12332.3	4427.8	-1.48	7.10342e+06	2.55043e+06	-7904.5
OG1RF_RS08275	OG1RF_11612		SIS domain-containing protein	1074	7925.4	2837.9	-1.48	8511914	3.04789e+06	-5087.5
OG1RF_RS08750	OG1RF_11705		glycerophosphodiester phosphodiesterase	744	2852.6	1019.2	-1.48	2.12234e+06	758306	-1833.4
OG1RF_RS08970	OG1RF_11752		nucleoid-associated protein	1002	7472.9	2672	-1.48	7.48786e+06	2.67735e+06	-4800.9
OG1RF_RS09260	OG1RF_11810		amino acid permease	1455	7269.1	2602.4	-1.48	1.05766e+07	3.78643e+06	-4666.8
OG1RF_RS09285	OG1RF_11815		hypothetical protein	534	42812.6	15370.9	-1.48	2.28619e+07	8.20807e+06	-27441.7
OG1RF_RS10000	OG1RF_11955		RidA family protein	378	14271.6	5110.6	-1.48	5394679	1.9318e+06	-9161.1
OG1RF_RS10030	OG1RF_11961	ygfK	putative selenate reductase subunit YgfK	3003	11433.2	4096.1	-1.48	3.4334e+07	1.23006e+07	-7337.1
OG1RF_RS10290	OG1RF_12011		ABC-F family ATP-binding cassette domain-containing protein	1944	10030.9	3601.9	-1.48	1.95001e+07	7.00205e+06	-6429
OG1RF_RS10900	OG1RF_12130		ECF transporter S component	561	17642.1	6310.6	-1.48	9.8972e+06	3.54025e+06	-11331.5
OG1RF_RS10915	OG1RF_12133		MFS transporter	1188	19093.4	6831.8	-1.48	2.2683e+07	8.11623e+06	-12261.6
OG1RF_RS11300	OG1RF_12203		extracellular solute-binding protein	1278	14798.8	5310.7	-1.48	1.89129e+07	6.78713e+06	-9488.1
OG1RF_RS11720	OG1RF_12289		DUF2877 domain-containing protein	864	14610.4	5251.3	-1.48	1.26234e+07	4.53708e+06	-9359.1
OG1RF_RS11725	OG1RF_12290	fdrA	acyl-CoA synthetase FdrA	1557	1842.4	658.7	-1.48	2.86868e+06	1.02553e+06	-1183.8
OG1RF_RS11840	OG1RF_12311		peptide ABC transporter substrate-binding protein	1653	10083.4	3618.3	-1.48	1.66679e+07	5.98099e+06	-6465.2
OG1RF_RS12065	OG1RF_12355		YueI family protein	450	5510.2	1971.4	-1.48	2.4796e+06	887135	-3538.8
OG1RF_RS12315	OG1RF_12404		D-isomer specific 2-hydroxyacid dehydrogenase family protein	999	6401.9	2298.9	-1.48	6.39553e+06	2.2966e+06	-4103
OG1RF_RS12615	OG1RF_12470		GTP-binding protein	972	5906	2116.1	-1.48	5.74067e+06	2.0568e+06	-3790
OG1RF_RS12895	OG1RF_12529		FUSC family protein	1032	7441.3	2674.1	-1.48	7.67941e+06	2.75962e+06	-4767.2
OG1RF_RS13065	OG1RF_12552		PTS glucitol/sorbitol transporter subunit IIC	552	40544.8	14535.8	-1.48	2.23807e+07	8.02376e+06	-26009
OG1RF_RS00415	OG1RF_10083		helix-turn-helix domain-containing protein	1485	16961.5	6137.6	-1.47	2.51878e+07	9.11434e+06	-10823.9
OG1RF_RS00690	OG1RF_10137		ABC transporter ATP-binding protein	804	25232.4	9116	-1.47	20286883	7.32923e+06	-16116.5
OG1RF_RS01420	OG1RF_10255		aspartate kinase	1350	14308	5155.5	-1.47	19315854	6.95996e+06	-9152.5
OG1RF_RS01515	OG1RF_10274	arcC	carbamate kinase	936	11040.6	3987.4	-1.47	1.0334e+07	3.73222e+06	-7053.2
OG1RF_RS01560	OG1RF_10283		AI-2E family transporter	1182	15005.4	5407.5	-1.47	1.77364e+07	6.39171e+06	-9597.8
OG1RF_RS01700	OG1RF_10310		bifunctional 4-hydroxy-2-oxoglutarate aldolase/2-dehydro-3-deoxy-phosphogluconate aldolase	645	10378	3734.7	-1.47	6.6938e+06	2.40885e+06	-6643.3
OG1RF_RS01730	OG1RF_10316		TRAP transporter small permease	474	29990.4	10829.9	-1.47	1.42155e+07	5.13339e+06	-19160.5
OG1RF_RS01745	OG1RF_10319	rhaB	rhamnulokinase	1509	14584.6	5263.6	-1.47	2.20082e+07	7.94276e+06	-9321
OG1RF_RS01910	OG1RF_10352		MgtC/SapB family protein	699	7243.6	2621.3	-1.47	5.06327e+06	1.83231e+06	-4622.3
OG1RF_RS02000	OG1RF_10370		hypothetical protein	915	5012.8	1812.9	-1.47	4.5867e+06	1.65883e+06	-3199.9
OG1RF_RS02060	OG1RF_10381		lipoate--protein ligase	1011	22092	7980.6	-1.47	2.2335e+07	8.0684e+06	-14111.4
OG1RF_RS02550	OG1RF_10480		VOC family protein	378	9574	3445.3	-1.47	3.61899e+06	1302322	-6128.7
OG1RF_RS02865	OG1RF_10545		beta-galactosidase	1776	10200.9	3682.2	-1.47	1.81168e+07	6.53967e+06	-6518.7
OG1RF_RS02985	OG1RF_10569		DgaE family pyridoxal phosphate-dependent ammonia lyase	1104	10664.5	3838.7	-1.47	1.17736e+07	4.23797e+06	-6825.8
OG1RF_RS03110	OG1RF_10594		ABC transporter permease	633	4396.8	1586.9	-1.47	2.78317e+06	1.00448e+06	-2809.9
OG1RF_RS03205	OG1RF_10614		hypothetical protein	1581	13141.1	4743.9	-1.47	20776043	7.50015e+06	-8397.1
OG1RF_RS03565	OG1RF_10687		AraC family transcriptional regulator	960	1736.4	626.5	-1.47	1.66699e+06	601415	-1110
OG1RF_RS04250	OG1RF_10809		hypothetical protein	333	18783.8	6760.7	-1.47	6.25502e+06	2.25132e+06	-12023.1
OG1RF_RS04660	OG1RF_10891	addA	helicase-exonuclease AddAB subunit AddA	3792	892.8	321.6	-1.47	3.38568e+06	1.21941e+06	-571.3
OG1RF_RS05765	OG1RF_11111		hypothetical protein	516	8208.2	2971.3	-1.47	4.23541e+06	1.53319e+06	-5236.9
OG1RF_RS05835	OG1RF_11125		hypothetical protein	426	13902.1	5016.8	-1.47	5.92228e+06	2.13716e+06	-8885.3
OG1RF_RS06790	OG1RF_11314		catalase	1434	2182.6	787.6	-1.47	3.12983e+06	1.12949e+06	-1394.9
OG1RF_RS06820	OG1RF_11320		LacI family DNA-binding transcriptional regulator	978	9242.9	3338.8	-1.47	9.03952e+06	3.26537e+06	-5904
OG1RF_RS07135	OG1RF_11383		NADP-dependent oxidoreductase	966	2814.6	1016.1	-1.47	2.71888e+06	981525	-1798.5
OG1RF_RS08090	OG1RF_11577		ROK family protein	879	5837.2	2108.5	-1.47	5.13088e+06	1.85335e+06	-3728.7
OG1RF_RS08195	OG1RF_11598		PTS transporter subunit EIIC	1752	6618.3	2394.5	-1.47	1.15953e+07	4.19524e+06	-4223.8
OG1RF_RS08610	OG1RF_11679		metal ABC transporter substrate-binding protein	924	10206.3	3683	-1.47	9.43058e+06	3.40313e+06	-6523.2
OG1RF_RS09080	OG1RF_11774		sugar ABC transporter substrate-binding protein	1275	15803.2	5691.4	-1.47	2.0149e+07	7.25652e+06	-10111.8
OG1RF_RS09600	OG1RF_11876		2-dehydropantoate 2-reductase	939	9078.3	3277.8	-1.47	8.52451e+06	3.07787e+06	-5800.5
OG1RF_RS09655	OG1RF_11887		CAP-associated domain-containing protein	1122	2850.4	1028.8	-1.47	3.1981e+06	1.15436e+06	-1821.5
OG1RF_RS09690	OG1RF_11894		UPF0223 family protein	276	33609.2	12094.5	-1.47	9.27614e+06	3.33808e+06	-21514.7
OG1RF_RS09885	OG1RF_11931	upp	uracil phosphoribosyltransferase	627	7943.2	2865.4	-1.47	4.98042e+06	1.79659e+06	-5077.9
OG1RF_RS10315	OG1RF_12016		diacylglycerol kinase family lipid kinase	900	6418.3	2324.3	-1.47	5.77646e+06	2.09188e+06	-4094
OG1RF_RS10620	OG1RF_12076	ebgA	beta-galactosidase subunit alpha	3120	6273.2	2266.5	-1.47	1.95724e+07	7.07157e+06	-4006.7
OG1RF_RS10660	OG1RF_12084	lsa(A)	ABC-F type ribosomal protection protein Lsa(A)	1494	6927.7	2503.3	-1.47	1.03499e+07	3.73987e+06	-4424.4
OG1RF_RS10895	OG1RF_12129		ABC transporter ATP-binding protein	1356	9422.2	3400	-1.47	1.27765e+07	4.61042e+06	-6022.2
OG1RF_RS11370	OG1RF_12217	wecB	UDP-N-acetylglucosamine 2-epimerase (non-hydrolyzing)	1149	14233.6	5155.4	-1.47	1.63544e+07	5.92359e+06	-9078.1
OG1RF_RS11535	OG1RF_12252		DUF916 and DUF3324 domain-containing protein	1131	7112.3	2568	-1.47	8.04396e+06	2.90439e+06	-4544.3
OG1RF_RS11710	OG1RF_12287		hypothetical protein	1206	9112.9	3284	-1.47	10990192	3.96054e+06	-5828.9
OG1RF_RS11850	OG1RF_12313	agaW	PTS N-acetylgalactosamine transporter subunit IIC	771	9742	3523	-1.47	7.51106e+06	2.71625e+06	-6218.9
OG1RF_RS11855	OG1RF_12314	nagA	uncharacterized gene	1149	12782.2	4605.9	-1.47	1.46867e+07	5.2922e+06	-8176.3
OG1RF_RS12300	OG1RF_12401		PTS system mannose/fructose/sorbose family transporter subunit IID	870	6377.5	2301.8	-1.47	5.54845e+06	2.00259e+06	-4075.7
OG1RF_RS12430	OG1RF_12432	msrB	peptide-methionine (R)-S-oxide reductase MsrB	435	11118.6	4024.5	-1.47	4.83659e+06	1.75067e+06	-7094.1
OG1RF_RS12590	OG1RF_12465		ABC transporter permease subunit	669	28660.7	10313.9	-1.47	1.9174e+07	6.90001e+06	-18346.8
OG1RF_RS13150	OG1RF_12569		sodium ion-translocating decarboxylase subunit beta	1113	20097.2	7234.9	-1.47	2.23681e+07	8.05246e+06	-12862.2
OG1RF_RS13170	OG1RF_12573		GntR family transcriptional regulator	693	29252	10525.5	-1.47	2.02716e+07	7.29415e+06	-18726.5
OG1RF_RS00130	OG1RF_10025		MurR/RpiR family transcriptional regulator	768	19245	7008	-1.46	1.47802e+07	5.38212e+06	-12237.1
OG1RF_RS00950	OG1RF_10189		TIGR00730 family Rossman fold protein	582	14274.5	5171.2	-1.46	8.30777e+06	3.00963e+06	-9103.3
OG1RF_RS01220	OG1RF_10216		family 1 glycosylhydrolase	1464	16807.2	6113.2	-1.46	2.46058e+07	8.9498e+06	-10694
OG1RF_RS01310	OG1RF_10233		cystathionine gamma-synthase	1134	5070.5	1842.4	-1.46	5.74995e+06	2.08933e+06	-3228.1
OG1RF_RS01995	OG1RF_10369	nhaC	Na+/H+ antiporter NhaC	1404	24426.6	8898.8	-1.46	3.42949e+07	1.24939e+07	-15527.8
OG1RF_RS02115	OG1RF_10392		M3 family oligoendopeptidase	1824	20420.9	7438.9	-1.46	3.72477e+07	1.35685e+07	-12982
OG1RF_RS02245	OG1RF_10420		DNA repair exonuclease	1233	11585.1	4197.5	-1.46	1.42844e+07	5.17549e+06	-7387.6
OG1RF_RS02840	OG1RF_10540		peptide ABC transporter substrate-binding protein	1629	10630.7	3870.8	-1.46	1.73175e+07	6.30561e+06	-6759.9
OG1RF_RS03130	OG1RF_10599		helix-turn-helix transcriptional regulator	303	42542.9	15449.6	-1.46	1.28905e+07	4.68122e+06	-27093.3
OG1RF_RS03135	OG1RF_10600		calcium-translocating P-type ATPase, PMCA-type	2643	9373	3401.2	-1.46	24772838	8.98934e+06	-5971.8
OG1RF_RS03200	OG1RF_10613		hypothetical protein	1518	8684.8	3146.8	-1.46	1.31835e+07	4.77688e+06	-5537.9
OG1RF_RS03290	OG1RF_10632		pentapeptide repeat-containing protein	633	21541.1	7850.7	-1.46	1.36355e+07	4.96949e+06	-13690.4
OG1RF_RS03325	OG1RF_10639	opp1F	oligopeptide ABC transporter ATP-binding protein Opp1F	954	7616.2	2773.7	-1.46	7.26582e+06	2.6461e+06	-4842.5
OG1RF_RS03485	OG1RF_10671		3D domain-containing protein	1167	9239.1	3367	-1.46	10782067	3.92929e+06	-5872.1
OG1RF_RS04840	OG1RF_10927		DUF1273 domain-containing protein	540	29329.7	10689.7	-1.46	1.5838e+07	5.77244e+06	-18640
OG1RF_RS05235	OG1RF_11006		DUF624 domain-containing protein	591	7609.5	2759.3	-1.46	4.49722e+06	1.63077e+06	-4850.2
OG1RF_RS05900	OG1RF_11137		alpha-glucosidase	1623	8917.6	3236.4	-1.46	1.44733e+07	5.25266e+06	-5681.2
OG1RF_RS05990	OG1RF_11154		YdcF family protein	1203	6695.4	2429.7	-1.46	8.05457e+06	2.92289e+06	-4265.7
OG1RF_RS06210	OG1RF_11198		LacI family DNA-binding transcriptional regulator	996	14019.7	5107.3	-1.46	1.39636e+07	5.08684e+06	-8912.4
OG1RF_RS07430	OG1RF_11443		ABC transporter transmembrane domain-containing protein	1749	7680.2	2787.4	-1.46	1.34327e+07	4.8751e+06	-4892.8
OG1RF_RS07680	OG1RF_11495	purQ	phosphoribosylformylglycinamidine synthase subunit PurQ	672	5739.5	2091.7	-1.46	3.85694e+06	1.40564e+06	-3647.8
OG1RF_RS09020	OG1RF_11762		carbohydrate ABC transporter permease	921	7312.6	2662.6	-1.46	6.7349e+06	2.45222e+06	-4650
OG1RF_RS09105	OG1RF_11779		hypothetical protein	831	18160.1	6622.5	-1.46	1.5091e+07	5503299	-11537.6
OG1RF_RS09475	OG1RF_11851	thrB	homoserine kinase	861	7207.1	2611.1	-1.46	6.20531e+06	2.24813e+06	-4596
OG1RF_RS09900	OG1RF_11934	prmC	peptide chain release factor N(5)-glutamine methyltransferase	831	2709.5	987.7	-1.46	2.25159e+06	820807	-1721.8
OG1RF_RS10330	OG1RF_12019		SLC13 family permease	1290	7008.4	2555	-1.46	9.04084e+06	3.29598e+06	-4453.4
OG1RF_RS11265	OG1RF_12197		MalY/PatB family protein	1164	16188.4	5890.6	-1.46	1.88433e+07	6.85664e+06	-10297.8
OG1RF_RS11415	OG1RF_12227		HAD family hydrolase	657	21867	7936.7	-1.46	14366589	5.21439e+06	-13930.3
OG1RF_RS11455	OG1RF_12235		trypsin-like serine protease	1332	15609.6	5658.5	-1.46	2.0792e+07	7.53714e+06	-9951.1
OG1RF_RS11600	OG1RF_12265		amidase	1446	9877.2	3585.8	-1.46	14282411	5.18505e+06	-6291.4
OG1RF_RS11765	OG1RF_12298		hypothetical protein	1779	18741.5	6795.7	-1.46	3.33411e+07	1.20895e+07	-11945.8
OG1RF_RS11975	OG1RF_12337		Cof-type HAD-IIB family hydrolase	774	4808.4	1746.9	-1.46	3.72173e+06	1.35207e+06	-3061.6
OG1RF_RS12680	OG1RF_12485		alkaline phosphatase family protein	3015	9828.8	3568.1	-1.46	2.96339e+07	1.07579e+07	-6260.7
OG1RF_RS13060	OG1RF_12551		PTS glucitol/sorbitol transporter subunit IIB	993	13546.7	4926.8	-1.46	1.34519e+07	4.89232e+06	-8619.9
OG1RF_RS00465	OG1RF_10093	sdaAB	L-serine ammonia-lyase, iron-sulfur-dependent subunit beta	693	9022.2	3313.1	-1.45	6252366	2.29596e+06	-5709.1
OG1RF_RS00650	OG1RF_10129		hypothetical protein	396	23632.2	8624.4	-1.45	9.35833e+06	3.41525e+06	-15007.8
OG1RF_RS01315	OG1RF_10234	genA	6-phospho-beta-glucosidase GenA	1428	16877.3	6176.7	-1.45	2.41007e+07	8.82033e+06	-10700.6
OG1RF_RS01695	OG1RF_10309		IclR family transcriptional regulator	750	7233.6	2654	-1.45	5.42517e+06	1.99047e+06	-4579.6
OG1RF_RS02340	OG1RF_10439		peptide chain release factor 3	1572	299.8	109.9	-1.45	471264	172835	-189.8
OG1RF_RS02585	OG1RF_10488		MucBP domain-containing protein	2097	6578.9	2399.9	-1.45	1.37959e+07	5.03263e+06	-4179
OG1RF_RS03080	OG1RF_10588		YhgE/Pip domain-containing protein	2664	6063.6	2225.2	-1.45	1.61535e+07	5.92805e+06	-3838.4
OG1RF_RS03210	OG1RF_10615		glycosyltransferase	1260	16617.3	6086.1	-1.45	2.09378e+07	7.66852e+06	-10531.2
OG1RF_RS03545	OG1RF_10683		glycoside hydrolase family 65 protein	2292	4151.6	1517.3	-1.45	9.51542e+06	3.47775e+06	-2634.2
OG1RF_RS05810	OG1RF_11120		DUF4176 domain-containing protein	642	14440.6	5292.9	-1.45	9.27084e+06	3.39803e+06	-9147.7
OG1RF_RS06320	OG1RF_11220		fructose-bisphosphatase class III	1878	1917.5	703.7	-1.45	3.60109e+06	1.32146e+06	-1213.9
OG1RF_RS06460	OG1RF_11248		hypothetical protein	300	9540.2	3499.2	-1.45	2.86205e+06	1.04977e+06	-6040.9
OG1RF_RS07260	OG1RF_11409		NAD(P)H-dependent oxidoreductase	552	14783.7	5404.9	-1.45	8.16062e+06	2.98348e+06	-9378.9
OG1RF_RS07305	OG1RF_11418		alpha-mannosidase	2688	5688.9	2078.2	-1.45	1.52919e+07	5.58621e+06	-3610.7
OG1RF_RS07775	OG1RF_11514		beta-galactosidase	1812	7231.4	2639.4	-1.45	1.31033e+07	4.78262e+06	-4592
OG1RF_RS08040	OG1RF_11567		Nramp family divalent metal transporter	1359	3989.1	1459.5	-1.45	5.42119e+06	1.98346e+06	-2529.6
OG1RF_RS08120	OG1RF_11583		GNAT family N-acetyltransferase	486	26593.2	9708.2	-1.45	1.29243e+07	4.71821e+06	-16885
OG1RF_RS08315	OG1RF_11621		NgoFVII family restriction endonuclease	984	6663.2	2444.1	-1.45	6.5566e+06	2.40502e+06	-4219.1
OG1RF_RS08690	OG1RF_11693		energy-coupling factor transporter transmembrane component T	831	3243.9	1186.5	-1.45	2.69568e+06	985989	-2057.4
OG1RF_RS10825	OG1RF_12116	nrdG	anaerobic ribonucleoside-triphosphate reductase activating protein	594	7160.4	2624.1	-1.45	4.25331e+06	1.5587e+06	-4536.4
OG1RF_RS11425	OG1RF_12229		YfhO family protein	2562	9747.2	3563	-1.45	2.49723e+07	9.12837e+06	-6184.2
OG1RF_RS11785	OG1RF_12302		dicarboxylate/amino acid:cation symporter	1401	24484.1	8960.6	-1.45	3.43022e+07	1.25538e+07	-15523.5
OG1RF_RS12040	OG1RF_12350		peptide ABC transporter substrate-binding protein	1641	9105.4	3336.9	-1.45	1.49419e+07	5.47587e+06	-5768.5
OG1RF_RS12355	OG1RF_12413		hypothetical protein	297	341.5	124.5	-1.45	101411	36990.5	-216.9
OG1RF_RS13030	OG1RF_12545	rsmG	16S rRNA (guanine(527)-N(7))-methyltransferase RsmG	714	12402.3	4527.8	-1.45	8.85525e+06	3.23285e+06	-7874.5
OG1RF_RS13110	OG1RF_12561		NADP-dependent malic enzyme	1170	15515.6	5667.4	-1.45	1.81533e+07	6.63087e+06	-9848.2
OG1RF_RS13930			hypothetical protein	462	35047.6	12829.9	-1.45	1.6192e+07	5.92741e+06	-22217.7
OG1RF_RS01685	OG1RF_10307		MDR family MFS transporter	1515	5851.2	2158.7	-1.44	8.86453e+06	3.27047e+06	-3692.4
OG1RF_RS01805	OG1RF_10331		o-succinylbenzoate--CoA ligase	1455	11019.2	4065.1	-1.44	1.60329e+07	5.91466e+06	-6954.1
OG1RF_RS02065	OG1RF_10382		M48 family metalloprotease	852	33536.1	12387.1	-1.44	2.85728e+07	1.05538e+07	-21149.1
OG1RF_RS02175	OG1RF_10404	cas9	type II CRISPR RNA-guided endonuclease Cas9	4011	8576.2	3165	-1.44	3.43989e+07	1.26948e+07	-5411.2
OG1RF_RS02290	OG1RF_10429	trmB	tRNA (guanosine(46)-N7)-methyltransferase TrmB	642	33847.1	12446.4	-1.44	2.17298e+07	7.99059e+06	-21400.7
OG1RF_RS02390	OG1RF_10449		DUF916 and DUF3324 domain-containing protein	1077	11780	4353.6	-1.44	1.2687e+07	4.68887e+06	-7426.3
OG1RF_RS02705	OG1RF_10512		NUDIX hydrolase	405	8755.7	3237.7	-1.44	3.54608e+06	1.31125e+06	-5518.1
OG1RF_RS02955	OG1RF_10563		DUF4311 domain-containing protein	777	8139.8	2991.8	-1.44	6.32461e+06	2.32466e+06	-5147.9
OG1RF_RS03215	OG1RF_10616		cellulose biosynthesis cyclic di-GMP-binding regulatory protein BcsB	2064	5810.9	2147.8	-1.44	1.19937e+07	4.43312e+06	-3663.1
OG1RF_RS03310	OG1RF_10636	opp1B	oligopeptide ABC transporter permease Opp1B	939	1469.6	540.6	-1.44	1.37999e+06	507663	-929
OG1RF_RS03450	OG1RF_10664		hypothetical protein	615	4096.5	1514.1	-1.44	2.51937e+06	931141	-2582.5
OG1RF_RS04460	OG1RF_10851	galT	UDP-glucose--hexose-1-phosphate uridylyltransferase	1488	8149.8	2998.5	-1.44	1.21269e+07	4.46182e+06	-5151.3
OG1RF_RS04735	OG1RF_10906		PTS sugar transporter subunit IIB	297	6235.4	2291.2	-1.44	1.85191e+06	680498	-3944.2
OG1RF_RS05150	OG1RF_10990		ABC transporter permease	834	13272.3	4908.7	-1.44	1.10691e+07	4093832	-8363.6
OG1RF_RS05555	OG1RF_11071		FtsW/RodA/SpoVE family cell cycle protein	1146	14185.2	5217.3	-1.44	1.62563e+07	5.97907e+06	-8967.9
OG1RF_RS05815	OG1RF_11121		T7SS effector LXG polymorphic toxin	1539	6803.5	2512.9	-1.44	1.04705e+07	3.86742e+06	-4290.5
OG1RF_RS06305	OG1RF_11217		RNA polymerase sigma factor	507	12421	4588.9	-1.44	6.29744e+06	2.32658e+06	-7832.1
OG1RF_RS06760	OG1RF_11309		AraC family transcriptional regulator	816	7942.4	2929.4	-1.44	6.48104e+06	2390354	-5013.1
OG1RF_RS06915	OG1RF_11339		BMC domain-containing protein	288	10446.3	3844.3	-1.44	3.00853e+06	1.10717e+06	-6602
OG1RF_RS06930	OG1RF_11342	eutL	ethanolamine utilization microcompartment protein EutL	651	13602.5	5005.2	-1.44	8.85525e+06	3.25836e+06	-8597.4
OG1RF_RS07085	OG1RF_11373	lpdA	dihydrolipoyl dehydrogenase	1407	8806.5	3241	-1.44	1.23907e+07	4.56004e+06	-5565.5
OG1RF_RS07140	OG1RF_11384		ABC transporter permease	1281	3931.4	1449.8	-1.44	5.03609e+06	1.85718e+06	-2481.6
OG1RF_RS07150	OG1RF_11387		hypothetical protein	729	1645.7	605.4	-1.44	1.1997e+06	441335	-1040.3
OG1RF_RS07205	OG1RF_11398		hemolysin III family protein	651	5131.5	1884.9	-1.44	3.3406e+06	1.22707e+06	-3246.6
OG1RF_RS07220	OG1RF_11401	recJ	single-stranded-DNA-specific exonuclease RecJ	2310	7087.9	2611.3	-1.44	1.63729e+07	6.03201e+06	-4476.6
OG1RF_RS07380	OG1RF_11433		RluA family pseudouridine synthase	903	1747.7	646.2	-1.44	1.57817e+06	583558	-1101.5
OG1RF_RS07750	OG1RF_11509		endo-alpha-N-acetylgalactosaminidase family protein	3972	6975.8	2565	-1.44	2.77078e+07	1.01883e+07	-4410.7
OG1RF_RS07880	OG1RF_11535		hypothetical protein	549	7911.6	2919.3	-1.44	4343449	1.60271e+06	-4992.2
OG1RF_RS08190	OG1RF_11597		alpha,alpha-phosphotrehalase	1665	7183.5	2646.8	-1.44	1.19606e+07	4.40698e+06	-4536.7
OG1RF_RS08955	OG1RF_11749		hypothetical protein	336	9074.3	3346.4	-1.44	3.04896e+06	1.12438e+06	-5727.9
OG1RF_RS09000	OG1RF_11758		response regulator transcription factor	1479	13837.2	5096.5	-1.44	2.04652e+07	7.53778e+06	-8740.6
OG1RF_RS09060	OG1RF_11770		hypothetical protein	966	12122.9	4476.9	-1.44	1.17107e+07	4.3247e+06	-7645.9
OG1RF_RS09325	OG1RF_11822		ATP-binding protein	2184	12316.5	4538.5	-1.44	2.68992e+07	9.91219e+06	-7777.9
OG1RF_RS10370	OG1RF_12027	coaB	phosphopantothenate--cysteine ligase	771	1.7	0	-1.44	1325.6	0	-1.7
OG1RF_RS10510	OG1RF_12055	elrA	enterococcal leucine-rich protein ElrA	2169	7841.1	2885.7	-1.44	1.70073e+07	6.25905e+06	-4955.4
OG1RF_RS10720	OG1RF_12096		glycosyltransferase family 39 protein	1596	17953.8	6638.6	-1.44	2.86543e+07	1.05952e+07	-11315.2
OG1RF_RS10970	OG1RF_12144		FAD/NAD(P)-binding protein	1836	9451.3	3472.6	-1.44	1.73526e+07	6.37577e+06	-5978.7
OG1RF_RS11085	OG1RF_12166		YdcF family protein	579	16694.1	6160.7	-1.44	9.66588e+06	3.56704e+06	-10533.4
OG1RF_RS11245			16S ribosomal RNA	1558	87.6	32.3	-1.44	136541	50383.7	-55.3
OG1RF_RS12475	OG1RF_12441		hypothetical protein	1182	6539	2418.3	-1.44	7.72913e+06	2.85848e+06	-4120.7
OG1RF_RS12595	OG1RF_12466		methionine ABC transporter ATP-binding protein	720	7878.3	2911.6	-1.44	5.6724e+06	2.09634e+06	-4966.7
OG1RF_RS00320	OG1RF_10063		N-acetylmannosamine-6-phosphate 2-epimerase	696	10067	3739.6	-1.43	7.00665e+06	2.60273e+06	-6327.5
OG1RF_RS00440	OG1RF_10088		glycosyl hydrolase family 28-related protein	3093	12335.8	4581.1	-1.43	3.81545e+07	1.41693e+07	-7754.7
OG1RF_RS00590	OG1RF_10117		SGNH/GDSL hydrolase family protein	585	21764.2	8070.8	-1.43	1.27321e+07	4.7214e+06	-13693.5
OG1RF_RS01210	OG1RF_10214		beta-glucoside-specific PTS transporter subunit IIABC	1896	11724.1	4337.6	-1.43	2.22289e+07	8.22402e+06	-7386.6
OG1RF_RS01320	OG1RF_10235	genB	PTS sugar transporter subunit IIC	1332	22128.8	8225.9	-1.43	2.94755e+07	1.09569e+07	-13902.9
OG1RF_RS01510	OG1RF_10273		MFS transporter	1251	13142.5	4893.1	-1.43	1.64412e+07	6.1213e+06	-8249.3
OG1RF_RS01530	OG1RF_10277		hypothetical protein	1353	13780.5	5113	-1.43	1.86451e+07	6.91787e+06	-8667.6
OG1RF_RS01900	OG1RF_10350		LCP family protein	1206	12652.9	4689.7	-1.43	1.52594e+07	5.65573e+06	-7963.3
OG1RF_RS02020	OG1RF_10373		L-lactate dehydrogenase	951	23338.7	8651.1	-1.43	2.21951e+07	8.22721e+06	-14687.6
OG1RF_RS02045	OG1RF_10378		GDP-mannose 4,6-dehydratase	957	13880.4	5152.8	-1.43	1.32835e+07	4.93122e+06	-8727.6
OG1RF_RS02365	OG1RF_10444		ATP-dependent Clp protease ATP-binding subunit	2238	3596.6	1332.5	-1.43	8.04927e+06	2.9822e+06	-2264.1
OG1RF_RS02845	OG1RF_10541		GlsB/YeaQ/YmgE family stress response membrane protein	246	16939.6	6274	-1.43	4.16714e+06	1.5434e+06	-10665.6
OG1RF_RS04510	OG1RF_10861		hypothetical protein	195	29585.5	10950	-1.43	5.76917e+06	2.13525e+06	-18635.5
OG1RF_RS04770	OG1RF_10913		mechanosensitive ion channel family protein	918	7714.1	2856.8	-1.43	7.08155e+06	2.6225e+06	-4857.4
OG1RF_RS04870	OG1RF_10933		GntR family transcriptional regulator, LSA1692 subfamily	762	20923.1	7767.9	-1.43	15943434	5.91912e+06	-13155.3
OG1RF_RS04900	OG1RF_10940		helicase C-terminal domain-containing protein	2460	10590.3	3922.5	-1.43	2.60521e+07	9.64943e+06	-6667.7
OG1RF_RS05270	OG1RF_11013		GntR family transcriptional regulator	711	7351.6	2720.6	-1.43	5226986	1.93435e+06	-4631
OG1RF_RS05490	OG1RF_11058		hypothetical protein	2931	7423.5	2755.2	-1.43	2.17583e+07	8.07542e+06	-4668.3
OG1RF_RS06835	OG1RF_11323		beta-glucoside-specific PTS transporter subunit IIABC	1878	5494.2	2045.1	-1.43	1.03181e+07	3.84064e+06	-3449.1
OG1RF_RS06845	OG1RF_11325		DUF2179 domain-containing protein	549	10420.4	3871.9	-1.43	5.72079e+06	2.12568e+06	-6548.5
OG1RF_RS07195	OG1RF_11396		SGNH/GDSL hydrolase family protein	897	15420.7	5717.2	-1.43	1.38324e+07	5.12829e+06	-9703.5
OG1RF_RS07840	OG1RF_11527	fsrC	sensor histidine kinase FsrC	1341	7439.8	2755.1	-1.43	9.97674e+06	3.69459e+06	-4684.7
OG1RF_RS07850	OG1RF_11529	fsrA	response regulator FsrA	729	10126.8	3748.7	-1.43	7.38247e+06	2.73284e+06	-6378.1
OG1RF_RS09565	OG1RF_11869		PTS glucose transporter subunit IIA	558	7862.4	2915.7	-1.43	4387195	1.62695e+06	-4946.7
OG1RF_RS09930	OG1RF_11941	gltA	NADPH-dependent glutamate synthase	1416	23529.1	8742.7	-1.43	3.33172e+07	1.23797e+07	-14786.4
OG1RF_RS10010	OG1RF_11957	ygeW	knotted carbamoyltransferase YgeW	1191	232.6	86.2	-1.43	277058	102681	-146.4
OG1RF_RS10060	OG1RF_11966		nucleoside hydrolase	978	2410	891.4	-1.43	2.35698e+06	871829	-1518.6
OG1RF_RS10105	OG1RF_11975		glycoside hydrolase family 1 protein	1443	15437.7	5733.3	-1.43	2.22767e+07	8.27312e+06	-9704.5
OG1RF_RS00300	OG1RF_10059		LLM class flavin-dependent oxidoreductase	984	16532.1	6192.3	-1.42	1.62676e+07	6.09323e+06	-10339.8
OG1RF_RS01225	OG1RF_10217		histidine phosphatase family protein	816	9392.4	3505.4	-1.42	7.66417e+06	2.86039e+06	-5887
OG1RF_RS01535	OG1RF_10278		amidohydrolase family protein	1221	12417.1	4645.1	-1.42	1.51613e+07	5.67167e+06	-7772
OG1RF_RS01885	OG1RF_10347		DUF1189 domain-containing protein	807	13641.6	5095	-1.42	1.10088e+07	4.11169e+06	-8546.5
OG1RF_RS01920	OG1RF_10354		TPM domain-containing protein	1284	11805.8	4421.2	-1.42	15158657	5.67677e+06	-7384.6
OG1RF_RS02480	OG1RF_10467		thioredoxin family protein	315	18779.9	7009.4	-1.42	5.91565e+06	2.20795e+06	-11770.5
OG1RF_RS02725	OG1RF_10516		acyltransferase family protein	1875	12663.5	4738.9	-1.42	2.37441e+07	8.88538e+06	-7924.7
OG1RF_RS03155	OG1RF_10604		helix-turn-helix domain-containing protein	1422	11085.7	4142.8	-1.42	1.57638e+07	5.89106e+06	-6942.9
OG1RF_RS03245	OG1RF_10623		iron-containing alcohol dehydrogenase family protein	1104	7926.8	2952.6	-1.42	8.75119e+06	3.25963e+06	-4974.2
OG1RF_RS03855	OG1RF_10746		PTS sugar transporter subunit IIC	1461	3105.4	1160.3	-1.42	4536992	1.69519e+06	-1945.1
OG1RF_RS04260	OG1RF_10811		SpaA isopeptide-forming pilin-related protein	4224	8094.6	3032.9	-1.42	3.41915e+07	1.28108e+07	-5061.7
OG1RF_RS04320	OG1RF_10823		AAA family ATPase	2070	12907.3	4824.2	-1.42	26718210	9.98617e+06	-8083.1
OG1RF_RS04640	OG1RF_10887		LutB/LldF family L-lactate oxidation iron-sulfur protein	1470	3857	1445.2	-1.42	5.66975e+06	2.1244e+06	-2411.8
OG1RF_RS05215	OG1RF_11002		metallophosphoesterase	888	6636.4	2485.7	-1.42	5.89312e+06	2.20731e+06	-4150.7
OG1RF_RS05300	OG1RF_11019	efbA	fibronectin-binding protein EfbA	1710	7262.3	2717.8	-1.42	1.24186e+07	4.64741e+06	-4544.5
OG1RF_RS05340	OG1RF_11027		hypothetical protein	204	36211.3	13502.5	-1.42	7.38711e+06	2.75452e+06	-22708.8
OG1RF_RS05950	OG1RF_11147	dhaM	dihydroxyacetone kinase phosphoryl donor subunit DhaM	396	1.7	0	-1.42	662.8	0	-1.7
OG1RF_RS06370	OG1RF_11230		PRD domain-containing protein	831	12461.1	4660.8	-1.42	10355212	3.87316e+06	-7800.3
OG1RF_RS06920	OG1RF_11340		acetaldehyde dehydrogenase (acetylating)	1476	4702.1	1751.7	-1.42	6.94037e+06	2.58551e+06	-2950.4
OG1RF_RS07055	OG1RF_11367		2-dehydropantoate 2-reductase	939	4369.4	1630.8	-1.42	4.10285e+06	1.53128e+06	-2738.6
OG1RF_RS07075	OG1RF_11371		alpha-ketoacid dehydrogenase subunit beta	984	9147.4	3418.9	-1.42	9001074	3.36423e+06	-5728.5
OG1RF_RS07100	OG1RF_11376		YdcF family protein	1032	11362.3	4250.5	-1.42	1.17259e+07	4.38657e+06	-7111.8
OG1RF_RS07605	OG1RF_11480		AAA family ATPase	714	12970.4	4837.7	-1.42	9.2609e+06	3.45415e+06	-8132.7
OG1RF_RS07690	OG1RF_11497		phosphoribosylaminoimidazolesuccinocarboxamide synthase	711	888.4	331.9	-1.42	631666	235974	-556.5
OG1RF_RS07715	OG1RF_11502		peptide ABC transporter substrate-binding protein	1638	14247.4	5323.3	-1.42	2.33372e+07	8.71956e+06	-8924.1
OG1RF_RS07970	OG1RF_11554		hypothetical protein	285	49843.9	18667.6	-1.42	1.42055e+07	5.32026e+06	-31176.4
OG1RF_RS08150	OG1RF_11589		5-bromo-4-chloroindolyl phosphate hydrolysis family protein	525	1344.6	501.7	-1.42	705902	263398	-842.9
OG1RF_RS09555	OG1RF_11867	murQ	N-acetylmuramic acid 6-phosphate etherase	888	17387	6509.8	-1.42	15439692	5.78073e+06	-10877.2
OG1RF_RS09770	OG1RF_11910		TPM domain-containing protein	807	16559	6189.6	-1.42	1.33631e+07	4994998	-10369.4
OG1RF_RS09915	OG1RF_11938		flavocytochrome c	1515	11722.5	4394.1	-1.42	1.77596e+07	6.65702e+06	-7328.4
OG1RF_RS09960	OG1RF_11947	yedF	sulfurtransferase-like selenium metabolism protein YedF	585	11692.8	4376.1	-1.42	6840286	2.56e+06	-7316.7
OG1RF_RS10110	OG1RF_11976		beta-glucoside-specific PTS transporter subunit IIABC	1878	7156.5	2672	-1.42	1.344e+07	5.01796e+06	-4484.6
OG1RF_RS10485	OG1RF_12050		HAD family hydrolase	711	1508.4	564.2	-1.42	1.07244e+06	401156	-944.1
OG1RF_RS12500	OG1RF_12446		ArgE/DapE family deacylase	1134	11244.5	4201.2	-1.42	1.27513e+07	4.76413e+06	-7043.4
OG1RF_RS12875	OG1RF_12525		cytosine permease	1272	13937.9	5201.4	-1.42	1.77291e+07	6.6162e+06	-8736.5
OG1RF_RS13005	OG1RF_12540		DUF1129 domain-containing protein	687	23086.7	8641.9	-1.42	1.58606e+07	5.93698e+06	-14444.8
OG1RF_RS13050	OG1RF_12549		fructose-6-phosphate aldolase	675	36218.4	13560.4	-1.42	2.44474e+07	9.15324e+06	-22658
OG1RF_RS13125	OG1RF_12564	citF	citrate lyase subunit alpha	1530	2859.6	1072.1	-1.42	4.37526e+06	1.64034e+06	-1787.5
OG1RF_RS13390			hypothetical protein	948	7914.7	2956.1	-1.42	7.5031e+06	2.80235e+06	-4958.6
OG1RF_RS00470	OG1RF_10094	sdaAA	L-serine ammonia-lyase, iron-sulfur-dependent, subunit alpha	891	13092	4913.9	-1.41	1.16649e+07	4.37828e+06	-8178.1
OG1RF_RS00505	OG1RF_10101	arcC	carbamate kinase	930	24105.9	9057	-1.41	22418507	8.423e+06	-15048.9
OG1RF_RS00695	OG1RF_10138		iron ABC transporter permease	1008	7225.2	2719.4	-1.41	7.28305e+06	2.74113e+06	-4505.9
OG1RF_RS01485	OG1RF_10269		alpha/beta hydrolase	810	11208.2	4229.7	-1.41	9.07862e+06	3.42609e+06	-6978.4
OG1RF_RS02430	OG1RF_10457		ClC family H(+)/Cl(-) exchange transporter	1557	10605.1	3983.1	-1.41	1.65121e+07	6.20165e+06	-6622
OG1RF_RS02520	OG1RF_10474	pnuC	nicotinamide riboside transporter PnuC	696	12582.1	4731.9	-1.41	8.75716e+06	3.29343e+06	-7850.2
OG1RF_RS03150	OG1RF_10603		heavy metal translocating P-type ATPase	2142	10349.5	3899	-1.41	2.21686e+07	8.35157e+06	-6450.5
OG1RF_RS03970	OG1RF_10768		DUF4767 domain-containing protein	651	6019.3	2267.9	-1.41	3.91858e+06	1.47643e+06	-3751.4
OG1RF_RS04450	OG1RF_10849		galactokinase	1161	2575.3	969	-1.41	2.98997e+06	1.12502e+06	-1606.3
OG1RF_RS05245	OG1RF_11008		endonuclease/exonuclease/phosphatase family protein	762	10925.2	4114.5	-1.41	8.325e+06	3.13527e+06	-6810.7
OG1RF_RS05770	OG1RF_11112		hypothetical protein	792	9323.8	3515.8	-1.41	7.38446e+06	2.78449e+06	-5808
OG1RF_RS06205	OG1RF_11197		ABC transporter permease	1260	4509.3	1697.2	-1.41	5.68168e+06	2.13844e+06	-2812.1
OG1RF_RS06525	OG1RF_11261		hypothetical protein	1329	3913.1	1471.8	-1.41	5.20047e+06	1.95603e+06	-2441.3
OG1RF_RS06540	OG1RF_11264		RecQ family ATP-dependent DNA helicase	1440	5976.4	2244.6	-1.41	8.60603e+06	3.23221e+06	-3731.8
OG1RF_RS07360	OG1RF_11429		dihydroorotase	1281	95.2	35.8	-1.41	121959	45919.3	-59.4
OG1RF_RS07820	OG1RF_11523		LysR family transcriptional regulator	852	8441.6	3168.6	-1.41	7.19224e+06	2.69967e+06	-5273
OG1RF_RS08460	OG1RF_11649	comGD	competence type IV pilus minor pilin ComGD	444	19069.5	7172	-1.41	8.46684e+06	3184375	-11897.4
OG1RF_RS08700	OG1RF_11695		ECF-type riboflavin transporter substrate-binding protein	549	6262.4	2362.9	-1.41	3.43804e+06	1.29722e+06	-3899.5
OG1RF_RS09110	OG1RF_11780		PTS cellobiose transporter subunit IIC	303	14356.7	5394.7	-1.41	4.35008e+06	1.6346e+06	-8962
OG1RF_RS09230	OG1RF_11804		Gfo/Idh/MocA family oxidoreductase	957	11080.2	4167.1	-1.41	1.06038e+07	3.98796e+06	-6913.1
OG1RF_RS09835	OG1RF_11922		helix-turn-helix domain-containing protein	1434	8547.8	3222.6	-1.41	1.22575e+07	4.62127e+06	-5325.1
OG1RF_RS10455	OG1RF_12044	pepF	oligoendopeptidase F	1809	14246	5353.5	-1.41	2.5771e+07	9.68451e+06	-8892.5
OG1RF_RS10580	OG1RF_12068		NUDIX hydrolase	837	4905	1850.8	-1.41	4.1055e+06	1.54914e+06	-3054.2
OG1RF_RS10635	OG1RF_12079		glucosyltransferase domain-containing protein	1500	6128	2302.3	-1.41	9.19197e+06	3.45351e+06	-3825.6
OG1RF_RS11295	OG1RF_12202		bifunctional metallophosphatase/5'-nucleotidase	1551	5350.8	2008.3	-1.41	8.29915e+06	3.11486e+06	-3342.5
OG1RF_RS11330	OG1RF_12209		iron-sulfur cluster biosynthesis protein	327	10272.7	3861.7	-1.41	3.35916e+06	1.26278e+06	-6411
OG1RF_RS11375	OG1RF_12218		gamma carbonic anhydrase family protein	489	9821.6	3697.5	-1.41	4.80278e+06	1.80807e+06	-6124.2
OG1RF_RS11540	OG1RF_12253		WxL domain-containing protein	687	8357.1	3149.8	-1.41	5741333	2.16395e+06	-5207.3
OG1RF_RS11925	OG1RF_12328		hypothetical protein	228	29989.6	11309.2	-1.41	6.83763e+06	2.5785e+06	-18680.4
OG1RF_RS11940	OG1RF_12331		CHAP domain-containing protein	1416	2222.5	838.2	-1.41	3.14706e+06	1.18689e+06	-1384.3
OG1RF_RS12660	OG1RF_12479		PTS system mannose/fructose/sorbose family transporter subunit IID	825	12718.9	4796	-1.41	1.04931e+07	3.95671e+06	-7922.9
OG1RF_RS12820	OG1RF_12514	folP	dihydropteroate synthase	789	1591.1	599.8	-1.41	1.25538e+06	473224	-991.3
OG1RF_RS12830	OG1RF_12516	folE	GTP cyclohydrolase I FolE	567	8739.4	3291.2	-1.41	4.95523e+06	1.86611e+06	-5448.2
OG1RF_RS13910			hypothetical protein	402	1.6	0	-1.41	662.8	0	-1.6
OG1RF_RS13945			helix-turn-helix transcriptional regulator	843	11029.7	4136.8	-1.41	9.29802e+06	3.48731e+06	-6892.9
OG1RF_RS00380	OG1RF_10075		hypothetical protein	513	30452.2	11510.9	-1.4	15621967	5.90509e+06	-18941.3
OG1RF_RS02140	OG1RF_10397		ring-cleaving dioxygenase	972	21164.5	8042.3	-1.4	2.05719e+07	7.81712e+06	-13122.2
OG1RF_RS02880	OG1RF_10548		PTS sugar transporter subunit IIC	789	26110.3	9883.4	-1.4	2.06011e+07	7.79799e+06	-16227
OG1RF_RS02935	OG1RF_10559		transcription antiterminator	1917	22292.1	8466	-1.4	4.27339e+07	1.62293e+07	-13826.1
OG1RF_RS03070	OG1RF_10586		tyrosine-protein phosphatase	750	5994.5	2273.9	-1.4	4.4959e+06	1.70539e+06	-3720.7
OG1RF_RS03145	OG1RF_10602		helix-turn-helix transcriptional regulator	696	21858.7	8283.7	-1.4	1.52137e+07	5.76542e+06	-13575.1
OG1RF_RS03360	OG1RF_10646		GNAT family N-acetyltransferase	432	8461.7	3200.6	-1.4	3.65544e+06	1.38268e+06	-5261
OG1RF_RS03745	OG1RF_10723	ftsL	cell division protein FtsL	405	1.6	0	-1.4	662.8	0	-1.6
OG1RF_RS04220	OG1RF_10803		conjugal transfer protein	936	2812.7	1062.3	-1.4	2.63271e+06	994280	-1750.5
OG1RF_RS04485	OG1RF_10856		DUF4111 domain-containing protein	756	10889.2	4130.3	-1.4	8.2322e+06	3.12251e+06	-6758.9
OG1RF_RS04550	OG1RF_10869	ebpA	endocarditis and biofilm-associated pilus tip protein EbpA	3462	2894.4	1097.4	-1.4	1.00205e+07	3.79918e+06	-1797
OG1RF_RS04560	OG1RF_10871	ebpC	endocarditis and biofilm-associated pilus major subunit EbpC	1881	9434.2	3576.4	-1.4	1.77456e+07	6.72718e+06	-5857.8
OG1RF_RS04695	OG1RF_10898		amino acid ABC transporter ATP-binding protein	729	20259.1	7690.8	-1.4	1.47689e+07	5.60662e+06	-12568.3
OG1RF_RS05105	OG1RF_10981		sensor histidine kinase	1548	3580.8	1360	-1.4	5.54315e+06	2.10527e+06	-2220.9
OG1RF_RS05875	OG1RF_11133		sugar ABC transporter permease	861	14695.9	5558.4	-1.4	1.26532e+07	4.78581e+06	-9137.5
OG1RF_RS06125	OG1RF_11182	moaA	GTP 3',8-cyclase MoaA	972	4834.8	1835.2	-1.4	4.69938e+06	1.78384e+06	-2999.5
OG1RF_RS06680	OG1RF_11293		cation:proton antiporter	2052	6658.9	2527.5	-1.4	1.3664e+07	5.18633e+06	-4131.4
OG1RF_RS07115	OG1RF_11379		SDR family oxidoreductase	792	2555.9	971.1	-1.4	2.02425e+06	769148	-1584.7
OG1RF_RS07520	OG1RF_11461		GIY-YIG nuclease family protein	960	9559.1	3616	-1.4	9.17672e+06	3.47137e+06	-5943.1
OG1RF_RS07525	OG1RF_11462		phage holin family protein	354	14598.9	5514.7	-1.4	5.168e+06	1.95221e+06	-9084.1
OG1RF_RS08245	OG1RF_11607		alkaline phosphatase family protein	1833	13917.7	5271.9	-1.4	2.55112e+07	9.66346e+06	-8645.8
OG1RF_RS08295	OG1RF_11616		PTS fructose transporter subunit IIA	417	17331.8	6579.6	-1.4	7.22737e+06	2.74368e+06	-10752.3
OG1RF_RS08960	OG1RF_11750		zinc metallopeptidase	702	19344.5	7347	-1.4	1.35798e+07	5.15763e+06	-11997.4
OG1RF_RS09520	OG1RF_11860	guaC	GMP reductase	975	17044.3	6450.3	-1.4	1.66182e+07	6.28903e+06	-10594
OG1RF_RS09550	OG1RF_11866		PTS transporter subunit EIIC	1452	2252.8	851.7	-1.4	3.27101e+06	1.23663e+06	-1401.1
OG1RF_RS10085	OG1RF_11971		ABC transporter ATP-binding protein	1866	12559.1	4742.6	-1.4	2.34353e+07	8.84967e+06	-7816.5
OG1RF_RS10775	OG1RF_12107		DUF975 family protein	789	14467.8	5474.8	-1.4	1.14151e+07	4.3196e+06	-8993
OG1RF_RS10910	OG1RF_12132		MFS transporter	1359	16096.9	6078.7	-1.4	2.18757e+07	8.26101e+06	-10018.1
OG1RF_RS10990	OG1RF_12148		YqgQ family protein	216	32456.6	12259.3	-1.4	7.01063e+06	2.64801e+06	-20197.3
OG1RF_RS11555	OG1RF_12256		DNA mismatch repair protein MutS	2019	6713.2	2543.2	-1.4	1.3554e+07	5.13467e+06	-4170
OG1RF_RS01580	OG1RF_10286		DUF979 domain-containing protein	942	11918.1	4561.9	-1.39	1.12268e+07	4.29728e+06	-7356.2
OG1RF_RS01735	OG1RF_10317		TRAP transporter large permease	1293	28443.3	10879.5	-1.39	3.67771e+07	1.40672e+07	-17563.7
OG1RF_RS02560	OG1RF_10482		DUF1003 domain-containing protein	708	16185.7	6168.7	-1.39	1.14595e+07	4.36743e+06	-10017
OG1RF_RS02700	OG1RF_10511		glycerophosphodiester phosphodiesterase	1785	12989.8	4962.4	-1.39	2.31867e+07	8.85796e+06	-8027.3
OG1RF_RS02820	OG1RF_10536		hypothetical protein	441	5222.9	1992.8	-1.39	2303294	878844	-3230
OG1RF_RS03060	OG1RF_10584	lepB	signal peptidase I	747	8504.8	3235.8	-1.39	6.35311e+06	2.41714e+06	-5269
OG1RF_RS03915	OG1RF_10757	ppdK	pyruvate, phosphate dikinase	2643	2865.4	1091.9	-1.39	7.57336e+06	2.8859e+06	-1773.5
OG1RF_RS04590	OG1RF_10877		DUF898 family protein	303	36982.2	14106.7	-1.39	11205608	4.27432e+06	-22875.5
OG1RF_RS04845	OG1RF_10928	gpsB	cell division regulator GpsB	408	1.6	0	-1.39	662.8	0	-1.6
OG1RF_RS05135	OG1RF_10987		PA2928 family protein	1080	13567.5	5183.6	-1.39	1.46529e+07	5.59833e+06	-8383.9
OG1RF_RS05750	OG1RF_11108		hypothetical protein	354	6828.5	2610.5	-1.39	2.4173e+06	924126	-4218
OG1RF_RS05880	OG1RF_11134		sugar ABC transporter permease	1341	2189.6	832.8	-1.39	2.93629e+06	1.11673e+06	-1356.9
OG1RF_RS05895	OG1RF_11136		glycoside hydrolase family 13 protein	1764	9099.9	3482.8	-1.39	1.60521e+07	6.14362e+06	-5617.1
OG1RF_RS06380	OG1RF_11232		PRD domain-containing protein	1479	14480.3	5510.5	-1.39	2.14163e+07	8.15004e+06	-8969.8
OG1RF_RS07125	OG1RF_11381		ring-cleaving dioxygenase	960	7300.7	2784.9	-1.39	7.00864e+06	2.67352e+06	-4515.7
OG1RF_RS07965	OG1RF_11552		PTS fructose transporter subunit IIA	444	12323.3	4688.5	-1.39	5471566	2.08167e+06	-7634.9
OG1RF_RS08080	OG1RF_11575		aromatic acid exporter family protein	957	8963.6	3408.8	-1.39	8.5782e+06	3.26218e+06	-5554.9
OG1RF_RS08320	OG1RF_11622	dcm	DNA (cytosine-5-)-methyltransferase	1089	26363.6	10089.5	-1.39	2.871e+07	1.09875e+07	-16274.1
OG1RF_RS08365	OG1RF_11631		bifunctional hydroxymethylpyrimidine kinase/phosphomethylpyrimidine kinase	834	12483.9	4749.6	-1.39	1.04116e+07	3.96118e+06	-7734.3
OG1RF_RS08770	OG1RF_11710		O-antigen ligase family protein	1383	2339.8	890	-1.39	3.23588e+06	1230892	-1449.7
OG1RF_RS09165	OG1RF_11791		GNAT family N-acetyltransferase	1218	10307.4	3940.8	-1.39	1.25544e+07	4.79984e+06	-6366.7
OG1RF_RS09525	OG1RF_11861		nucleobase:cation symporter-2 family protein	1329	17507.1	6685.8	-1.39	2.32669e+07	8.88538e+06	-10821.3
OG1RF_RS09840	OG1RF_11923		hypothetical protein	624	17359.7	6646.5	-1.39	1.08324e+07	4.1474e+06	-10713.2
OG1RF_RS09925	OG1RF_11940	nifJ	pyruvate:ferredoxin (flavodoxin) oxidoreductase	3531	14725.6	5622.5	-1.39	5.19961e+07	1.98531e+07	-9103.1
OG1RF_RS09965	OG1RF_11948	selD	selenide, water dikinase SelD	1020	4630.6	1767.6	-1.39	4723244	1.80297e+06	-2863
OG1RF_RS10115	OG1RF_11977		PRD domain-containing protein	840	12176.9	4644.3	-1.39	1.02286e+07	3.90123e+06	-7532.6
OG1RF_RS10260	OG1RF_12005		winged helix-turn-helix domain-containing protein	717	24228.5	9270.3	-1.39	1.73718e+07	6.64682e+06	-14958.1
OG1RF_RS10305	OG1RF_12014		ABC transporter permease/substrate binding protein	1707	9714	3695.5	-1.39	1.65817e+07	6.30816e+06	-6018.5
OG1RF_RS10325	OG1RF_12018		glycerate kinase	1146	12340.2	4704.2	-1.39	1.41419e+07	5.39105e+06	-7636
OG1RF_RS11095	OG1RF_12168		DUF6287 domain-containing protein	828	16125.4	6135	-1.39	13351814	5.07982e+06	-9990.3
OG1RF_RS12325	OG1RF_12406		MurR/RpiR family transcriptional regulator	885	9818.7	3755.3	-1.39	8.68955e+06	3.32341e+06	-6063.4
OG1RF_RS12480	OG1RF_12442		NAD(P)-dependent oxidoreductase	627	24124.7	9201.4	-1.39	1.51262e+07	5.76925e+06	-14923.3
OG1RF_RS12850	OG1RF_12520		hypothetical protein	396	4139.3	1576.7	-1.39	1.63915e+06	624375	-2562.6
OG1RF_RS00565	OG1RF_10113		ATP:cob(I)alamin adenosyltransferase	543	9390.5	3599.9	-1.38	5099062	1.95476e+06	-5790.6
OG1RF_RS00775	OG1RF_10154	rplB	50S ribosomal protein L2	828	1.6	0	-1.38	1325.6	0	-1.6
OG1RF_RS01480	OG1RF_10268		addiction module antitoxin	237	14	5.4	-1.38	3314.1	1275.54	-8.6
OG1RF_RS02675	OG1RF_10506		hypothetical protein	516	29496.7	11303.1	-1.38	1.52203e+07	5.83239e+06	-18193.6
OG1RF_RS03090	OG1RF_10590		APC family permease	1821	7509	2887.3	-1.38	1.36739e+07	5.25776e+06	-4621.7
OG1RF_RS03140	OG1RF_10601		KUP/HAK/KT family potassium transporter	2004	13672.1	5264.1	-1.38	2.73989e+07	1.05493e+07	-8408
OG1RF_RS03550	OG1RF_10684		PTS transporter subunit IIBC	2166	8056.9	3086.1	-1.38	1.74513e+07	6.68445e+06	-4970.9
OG1RF_RS04045	OG1RF_10783		response regulator transcription factor	684	1560.1	598.6	-1.38	1.06714e+06	409447	-961.5
OG1RF_RS04365	OG1RF_10831		DUF771 domain-containing protein	369	10129.1	3902.7	-1.38	3737633	1.44008e+06	-6226.4
OG1RF_RS04730	OG1RF_10905		PTS ascorbate transporter subunit IIC	1485	3035.6	1163.4	-1.38	4507828	1.72771e+06	-1872.1
OG1RF_RS04960	OG1RF_10951		ROK family protein	876	16115	6202.2	-1.38	1.41167e+07	5.43314e+06	-9912.7
OG1RF_RS05740	OG1RF_11106		DUF4176 domain-containing protein	408	16.2	6.3	-1.38	6628.2	2551.07	-10
OG1RF_RS06135	OG1RF_11184		MogA/MoaB family molybdenum cofactor biosynthesis protein	480	3441.1	1319.4	-1.38	1.65174e+06	633304	-2121.7
OG1RF_RS06280	OG1RF_11212		V-type ATP synthase subunit F	309	10.7	4.1	-1.38	3314.1	1275.54	-6.6
OG1RF_RS06435	OG1RF_11243		cell division site-positioning protein MapZ family protein	2073	2113.5	811.3	-1.38	4.38123e+06	1.68179e+06	-1302.2
OG1RF_RS06800	OG1RF_11316		helix-turn-helix domain-containing protein	879	4878	1868.3	-1.38	4.28777e+06	1.64225e+06	-3009.7
OG1RF_RS07915	OG1RF_11542		energy-coupling factor transporter transmembrane component T	783	10203.8	3928.4	-1.38	7.98961e+06	3.07595e+06	-6275.4
OG1RF_RS08075	OG1RF_11574		hypothetical protein	951	3.5	1.3	-1.38	3314.1	1275.54	-2.1
OG1RF_RS08455	OG1RF_11648		type II secretion system protein	324	36538.9	13993.5	-1.38	1.18386e+07	4.53389e+06	-22545.4
OG1RF_RS08765	OG1RF_11709		lipopolysaccharide biosynthesis protein	1404	2.4	0.9	-1.38	3314.1	1275.54	-1.5
OG1RF_RS09035	OG1RF_11765		MerR family transcriptional regulator	813	9180	3534	-1.38	7.46334e+06	2.87314e+06	-5646
OG1RF_RS09075	OG1RF_11773		sugar ABC transporter permease	900	7109.8	2722.6	-1.38	6.39885e+06	2.4503e+06	-4387.3
OG1RF_RS09085	OG1RF_11775		glycoside hydrolase family 88 protein	1140	13829.1	5326.5	-1.38	1.57651e+07	6.07219e+06	-8502.6
OG1RF_RS09175	OG1RF_11793	clpB	ATP-dependent chaperone ClpB	2604	1413.2	541.5	-1.38	3.67997e+06	1.4101e+06	-871.7
OG1RF_RS09695	OG1RF_11895		voltage-gated chloride channel family protein	1263	15027	5769.7	-1.38	1.89791e+07	7.28714e+06	-9257.3
OG1RF_RS09920	OG1RF_11939		Ktr system potassium uptake protein D	1413	12311.6	4732.5	-1.38	1.73963e+07	6.687e+06	-7579.1
OG1RF_RS10340	OG1RF_12021		ABC transporter substrate-binding protein	1071	3483.7	1336.3	-1.38	3.731e+06	1.43115e+06	-2147.4
OG1RF_RS02305	OG1RF_10432		fructose-specific PTS transporter subunit EIIC	1422	12125.6	4704.8	-1.37	1.72426e+07	6.69019e+06	-7420.8
OG1RF_RS02500	OG1RF_10471	aguA	agmatine deiminase	1095	15870.1	6150.5	-1.37	17377773	6.73483e+06	-9719.6
OG1RF_RS02635	OG1RF_10498	uvrA	excinuclease ABC subunit UvrA	2817	2791	1082.2	-1.37	7862352	3.04853e+06	-1708.8
OG1RF_RS02665	OG1RF_10504		DsbA family protein	516	5091.9	1970.2	-1.37	2.62741e+06	1.0166e+06	-3121.7
OG1RF_RS02680	OG1RF_10507		DUF1622 domain-containing protein	402	18300.1	7056.7	-1.37	7.35662e+06	2.83679e+06	-11243.4
OG1RF_RS02960	OG1RF_10564		DUF4310 family protein	693	34419.7	13289.1	-1.37	23852846	9.20937e+06	-21130.6
OG1RF_RS03355	OG1RF_10645		DUF1304 domain-containing protein	357	13068.8	5073.6	-1.37	4.66558e+06	1.81126e+06	-7995.3
OG1RF_RS03890	OG1RF_10753		glycoside hydrolase family 1 protein	1392	8127.1	3140.3	-1.37	1.1313e+07	4.37126e+06	-4986.9
OG1RF_RS04240	OG1RF_10807		glutathione S-transferase N-terminal domain-containing protein	645	29054.1	11227.7	-1.37	1.87399e+07	7.24185e+06	-17826.4
OG1RF_RS04255	OG1RF_10810		hypothetical protein	510	19767.6	7673.2	-1.37	10081468	3.91334e+06	-12094.4
OG1RF_RS04325	OG1RF_10824		ATP-dependent helicase	1860	8202.6	3182.7	-1.37	1.52568e+07	5.91976e+06	-5019.9
OG1RF_RS04405	OG1RF_10840		PucR family transcriptional regulator	1668	6793.9	2632.1	-1.37	1.13322e+07	4.39039e+06	-4161.8
OG1RF_RS04490	OG1RF_10857		GNAT family N-acetyltransferase	438	23070	8953.5	-1.37	1.01047e+07	3.92163e+06	-14116.5
OG1RF_RS04690	OG1RF_10897		transporter substrate-binding domain-containing protein	825	9069	3498.8	-1.37	7.48189e+06	2.88654e+06	-5570.1
OG1RF_RS04785	OG1RF_10916		gamma-glutamyl-gamma-aminobutyrate hydrolase family protein	720	11307.5	4362.5	-1.37	8.1414e+06	3.14101e+06	-6945
OG1RF_RS04935	OG1RF_10946		UDP-N-acetylglucosamine 1-carboxyvinyltransferase	1290	8086.9	3138.9	-1.37	1.04321e+07	4.04919e+06	-4948
OG1RF_RS05610	OG1RF_11083		Tex family protein	2190	3074.7	1190.2	-1.37	6.73357e+06	2.60656e+06	-1884.5
OG1RF_RS05845	OG1RF_11127		hypothetical protein	498	17798.9	6898.9	-1.37	8.86387e+06	3.43566e+06	-10900
OG1RF_RS06805	OG1RF_11317		sucrose-specific PTS transporter subunit IIBC	1926	5299.1	2053	-1.37	1.02061e+07	3.95416e+06	-3246.1
OG1RF_RS07035	OG1RF_11363		type II CAAX endopeptidase family protein	651	11447.1	4433	-1.37	7.45207e+06	2.8859e+06	-7014.1
OG1RF_RS07230	OG1RF_11403		SDR family oxidoreductase	786	3559.5	1375.3	-1.37	2.79776e+06	1.08102e+06	-2184.1
OG1RF_RS07795	OG1RF_11518		GntR family transcriptional regulator	729	10905.1	4205.4	-1.37	7949844	3.06575e+06	-6699.7
OG1RF_RS07945	OG1RF_11548		MIP/aquaporin family protein	708	7725.4	2997	-1.37	5.46958e+06	2.12185e+06	-4728.4
OG1RF_RS08300	OG1RF_11617		sigma-54-dependent transcriptional regulator	2769	5680	2193.4	-1.37	15728018	6.07346e+06	-3486.7
OG1RF_RS08405	OG1RF_11639		DUF3013 family protein	483	4908.7	1896.1	-1.37	2.3709e+06	915835	-3012.6
OG1RF_RS08635	OG1RF_11683		methionine ABC transporter permease	678	8247.1	3191.7	-1.37	5.59154e+06	2.16395e+06	-5055.4
OG1RF_RS08725	OG1RF_11700		DUF6056 family protein	1500	10870.7	4218.2	-1.37	1.6306e+07	6.3273e+06	-6652.5
OG1RF_RS08930	OG1RF_11744		aminopeptidase	1236	4899.8	1895.8	-1.37	6.05617e+06	2.34316e+06	-3004.1
OG1RF_RS09005	OG1RF_11759		sensor histidine kinase	1758	14973	5799.4	-1.37	2.63225e+07	1.01954e+07	-9173.6
OG1RF_RS09025	OG1RF_11763		ABC transporter permease subunit	954	17182.6	6634.4	-1.37	16392162	6.32921e+06	-10548.2
OG1RF_RS09680	OG1RF_11892	typA	translational GTPase TypA	1833	1168.3	453	-1.37	2.14157e+06	830374	-715.3
OG1RF_RS09685	OG1RF_11893		inositol monophosphatase family protein	780	7421.9	2875.7	-1.37	5789056	2.24303e+06	-4546.2
OG1RF_RS09765	OG1RF_11909		hypothetical protein	1143	6453.6	2503.6	-1.37	7.37651e+06	2.86166e+06	-3950
OG1RF_RS10255	OG1RF_12004		hypothetical protein	708	16078	6211	-1.37	1.13832e+07	4.39741e+06	-9867
OG1RF_RS11690	OG1RF_12283		hypothetical protein	690	21028.6	8141.2	-1.37	1.45098e+07	5.61746e+06	-12887.4
OG1RF_RS11820	OG1RF_12308		thioredoxin family protein	312	7675.5	2966	-1.37	2.39476e+06	925401	-4709.5
OG1RF_RS11910	OG1RF_12325		PepSY domain-containing protein	651	17164	6618.7	-1.37	1.11738e+07	4.30876e+06	-10545.4
OG1RF_RS12045	OG1RF_12351		siderophore ABC transporter substrate-binding protein	951	8949.8	3465.8	-1.37	8.51125e+06	3.29598e+06	-5484
OG1RF_RS00675	OG1RF_10134		purine-nucleoside phosphorylase	816	18411.1	7175.7	-1.36	15023442	5.85535e+06	-11235.4
OG1RF_RS01405	OG1RF_10252		thioesterase	753	14395.4	5620.5	-1.36	1.08397e+07	4.23223e+06	-8774.9
OG1RF_RS01465	OG1RF_10265		ankyrin repeat domain-containing protein	801	23387.3	9096	-1.36	1.87332e+07	7.28586e+06	-14291.4
OG1RF_RS01520	OG1RF_10275		dicarboxylate/amino acid:cation symporter	1218	23297.7	9048.1	-1.36	2.83766e+07	1.10206e+07	-14249.6
OG1RF_RS01795			PaaI family thioesterase	378	31201.6	12171.6	-1.36	1.17942e+07	4.60086e+06	-19030
OG1RF_RS03430	OG1RF_10660		UvrD-helicase domain-containing protein	2220	6708.5	2604.8	-1.36	1.48929e+07	5.78264e+06	-4103.7
OG1RF_RS03965	OG1RF_10767		aminoglycoside phosphotransferase family protein	942	3259.9	1266.7	-1.36	3.07084e+06	1.19326e+06	-1993.2
OG1RF_RS03995	OG1RF_10773		DUF1361 domain-containing protein	573	23039	8963.3	-1.36	1.32014e+07	5.13594e+06	-14075.8
OG1RF_RS04495	OG1RF_10858	emeA	multidrug efflux MFS transporter EmeA	1152	4598.3	1794.8	-1.36	5.29724e+06	2.06764e+06	-2803.5
OG1RF_RS04645	OG1RF_10888		lactate utilization protein C	717	1010.4	394	-1.36	724460	282531	-616.4
OG1RF_RS05500	OG1RF_11060		phage tail protein	1455	6680.6	2600.2	-1.36	9.72023e+06	3.78324e+06	-4080.4
OG1RF_RS05650	OG1RF_11090		DNA/RNA non-specific endonuclease	657	10300.4	3999.4	-1.36	6.76738e+06	2.6276e+06	-6301
OG1RF_RS05865	OG1RF_11131		ABC transporter ATP-binding protein/permease	2337	8971.7	3504.3	-1.36	2.09669e+07	8.18958e+06	-5467.4
OG1RF_RS06400	OG1RF_11236		PTS fructose transporter subunit IIC	1098	13680.1	5332.2	-1.36	1.50208e+07	5.85471e+06	-8348
OG1RF_RS06580	OG1RF_11272		ReoY family proteolytic degradation factor	537	1698.4	661.5	-1.36	912038	355237	-1036.9
OG1RF_RS06625	OG1RF_11282	aroB	3-dehydroquinate synthase	1074	19.7	7.7	-1.36	21210.2	8290.98	-12
OG1RF_RS07050	OG1RF_11366	ylqF	ribosome biogenesis GTPase YlqF	849	1.6	0	-1.36	1325.6	0	-1.6
OG1RF_RS07470	OG1RF_11451		ABC transporter permease	1098	4473.7	1737.9	-1.36	4.91215e+06	1.9082e+06	-2735.8
OG1RF_RS07615	OG1RF_11482		hypothetical protein	285	15684.4	6104.7	-1.36	4.47005e+06	1.73983e+06	-9579.7
OG1RF_RS08135	OG1RF_11586		PfkB family carbohydrate kinase	1911	7322.9	2847.1	-1.36	13994085	5.4408e+06	-4475.8
OG1RF_RS08535	OG1RF_11665	cydB	cytochrome d ubiquinol oxidase subunit II	1011	15712.9	6124.7	-1.36	1.58858e+07	6.19209e+06	-9588.2
OG1RF_RS09125	OG1RF_11783	iolG	inositol 2-dehydrogenase	1017	10975.9	4289.4	-1.36	1.11625e+07	4.36233e+06	-6686.5
OG1RF_RS09135	OG1RF_11785		CoA-acylating methylmalonate-semialdehyde dehydrogenase	1455	3114.1	1214.6	-1.36	4.53103e+06	1.76725e+06	-1899.5
OG1RF_RS09250	OG1RF_11808		ATP-dependent DNA helicase DinG	2787	3282.9	1282.4	-1.36	9.14955e+06	3.57405e+06	-2000.5
OG1RF_RS10310	OG1RF_12015		YcjF family protein	732	13438.4	5241.5	-1.36	9836888	3.83681e+06	-8196.8
OG1RF_RS10675	OG1RF_12087		M55 family metallopeptidase	843	12776	4984.1	-1.36	1.07701e+07	4.20161e+06	-7791.8
OG1RF_RS11365	OG1RF_12216		HAD family hydrolase	675	24512.5	9536.3	-1.36	1.65459e+07	6.43699e+06	-14976.2
OG1RF_RS11905	OG1RF_12324	thiT	energy-coupled thiamine transporter ThiT	573	6570.3	2552.2	-1.36	3.76481e+06	1.4624e+06	-4018.2
OG1RF_RS12535	OG1RF_12453		WxL domain-containing protein	798	7166.4	2785.2	-1.36	5.7188e+06	2.22262e+06	-4381.2
OG1RF_RS13180	OG1RF_12575	jag	RNA-binding cell elongation regulator Jag/EloR	774	15059.9	5848.7	-1.36	1.16563e+07	4.52688e+06	-9211.2
OG1RF_RS13215	OG1RF_11764		isopeptide-forming domain-containing fimbrial protein	5694	6473	2520.2	-1.36	3.68573e+07	1.43498e+07	-3952.9
OG1RF_RS13395			hypothetical protein	1884	11295	4411.9	-1.36	21279785	8.31203e+06	-6883.1
OG1RF_RS02855	OG1RF_10543		hypothetical protein	825	2639.2	1036.7	-1.35	2.17736e+06	855247	-1602.6
OG1RF_RS02995	OG1RF_10571		sugar kinase	1008	16829.5	6602.3	-1.35	1.69642e+07	6.65511e+06	-10227.2
OG1RF_RS03065	OG1RF_10585		helix-turn-helix domain-containing protein	1476	18585.4	7313.2	-1.35	2.74321e+07	1.07942e+07	-11272.3
OG1RF_RS03120	OG1RF_10597		VOC family protein	888	3401.4	1333.7	-1.35	3.02046e+06	1.18433e+06	-2067.7
OG1RF_RS03380	OG1RF_10650		LysR family transcriptional regulator	828	4018.5	1575.9	-1.35	3.32735e+06	1.30487e+06	-2442.6
OG1RF_RS03605	OG1RF_10696		hypothetical protein	408	40886.8	16075.5	-1.35	1.66818e+07	6.5588e+06	-24811.3
OG1RF_RS03675	OG1RF_10710		Asp23/Gls24 family envelope stress response protein	429	1.5	0	-1.35	662.8	0	-1.5
OG1RF_RS03865	OG1RF_10748		DUF3188 domain-containing protein	198	15864.1	6242.4	-1.35	3.1411e+06	1.23599e+06	-9621.7
OG1RF_RS04205	OG1RF_10800		ATP-binding protein	2466	5572.9	2182.8	-1.35	1.37429e+07	5.38276e+06	-3390.2
OG1RF_RS04305	OG1RF_10820		LytTR family DNA-binding domain-containing protein	450	26805.8	10503.3	-1.35	1.20626e+07	4.7265e+06	-16302.5
OG1RF_RS04465	OG1RF_10852		LacI family DNA-binding transcriptional regulator	1002	2144.6	844	-1.35	2.14886e+06	845680	-1300.6
OG1RF_RS05200	OG1RF_11000		helix-turn-helix domain-containing protein	1488	16808.8	6580.4	-1.35	2.50115e+07	9.79165e+06	-10228.4
OG1RF_RS05220	OG1RF_11003		ABC transporter permease subunit	909	14479.9	5669	-1.35	1.31622e+07	5.15316e+06	-8810.9
OG1RF_RS05290	OG1RF_11017		iron-sulfur cluster biosynthesis family protein	339	10955.1	4285.6	-1.35	3.71377e+06	1.45284e+06	-6669.4
OG1RF_RS05540	OG1RF_11068		DUF1048 domain-containing protein	339	11068.5	4351.5	-1.35	3752215	1.47516e+06	-6717
OG1RF_RS05905	OG1RF_11138		alpha-glucosidase	1611	7340.4	2880.4	-1.35	1.18253e+07	4.6404e+06	-4459.9
OG1RF_RS06610	OG1RF_11278		hypothetical protein	453	4781.7	1873.9	-1.35	2.16609e+06	848869	-2907.8
OG1RF_RS07620	OG1RF_11483		YigZ family protein	660	12788.4	5016.1	-1.35	8.44033e+06	3.31065e+06	-7772.2
OG1RF_RS07745	OG1RF_11508		AI-2E family transporter	1152	8559.1	3351.6	-1.35	9.86009e+06	3.86105e+06	-5207.5
OG1RF_RS07810	OG1RF_11521		LTA synthase family protein	2058	6122.9	2399.8	-1.35	1.26008e+07	4.93887e+06	-3723
OG1RF_RS07895	OG1RF_11538		helix-turn-helix domain-containing protein	1455	19245.4	7571.2	-1.35	2.80021e+07	1.10162e+07	-11674.2
OG1RF_RS07980	OG1RF_11556	lacA	galactose-6-phosphate isomerase subunit LacA	426	1.6	0	-1.35	662.8	0	-1.6
OG1RF_RS08280	OG1RF_11613		PTS system mannose/fructose/sorbose family transporter subunit IID	831	6420.8	2523.4	-1.35	5.33569e+06	2.09698e+06	-3897.4
OG1RF_RS08655	OG1RF_11686		glucosyltransferase domain-containing protein	1488	5106.6	1997.7	-1.35	7.59855e+06	2.97264e+06	-3108.8
OG1RF_RS08800	OG1RF_11718		DUF5776 domain-containing protein	2454	6192.5	2433.1	-1.35	1.51964e+07	5.97078e+06	-3759.4
OG1RF_RS09130	OG1RF_11784		Gfo/Idh/MocA family oxidoreductase	1005	9729.3	3818.4	-1.35	9.7779e+06	3.83745e+06	-5910.9
OG1RF_RS10040	OG1RF_11963		helix-turn-helix transcriptional regulator	636	4920.1	1933.4	-1.35	3.12917e+06	1.22962e+06	-2986.7
OG1RF_RS12310	OG1RF_12403		iron-containing alcohol dehydrogenase family protein	1104	9463.8	3704.1	-1.35	1.0448e+07	4.08937e+06	-5759.6
OG1RF_RS12370	OG1RF_12416		hypothetical protein	252	626	245.5	-1.35	157751	61863.5	-380.5
OG1RF_RS13895			hypothetical protein	273	25381.3	9923.9	-1.35	6.9291e+06	2.70924e+06	-15457.4
OG1RF_RS01275	OG1RF_10227	fabZ	3-hydroxyacyl-ACP dehydratase FabZ	432	1.5	0	-1.34	662.8	0	-1.5
OG1RF_RS02670	OG1RF_10505	clpP	ATP-dependent Clp endopeptidase proteolytic subunit ClpP	591	984.7	388.5	-1.34	581955	229596	-596.2
OG1RF_RS04170	OG1RF_10792	mobT	MobT family relaxase	1185	5260.6	2073.1	-1.34	6.23381e+06	2.45668e+06	-3187.4
OG1RF_RS04225	OG1RF_10804		ATP-binding protein	1116	24633.6	9759.7	-1.34	2.74911e+07	1.08918e+07	-14873.9
OG1RF_RS04290	OG1RF_10817		helix-turn-helix domain-containing protein	303	10187.3	4013.9	-1.34	3.08675e+06	1.21622e+06	-6173.3
OG1RF_RS04355	OG1RF_10829		hypothetical protein	528	14959.9	5909	-1.34	7898807	3.11996e+06	-9050.8
OG1RF_RS04890	OG1RF_10937	celB	PTS cellobiose transporter subunit IIC	1353	10775.1	4270.6	-1.34	1.45787e+07	5.77818e+06	-6504.4
OG1RF_RS05050	OG1RF_10969		MBL fold metallo-hydrolase	804	3978.6	1575.4	-1.34	3.19876e+06	1266607	-2403.2
OG1RF_RS05195	OG1RF_10999		NADPH-dependent oxidoreductase	1254	17410.3	6864.4	-1.34	2.18326e+07	8.60795e+06	-10546
OG1RF_RS05385	OG1RF_11036		cation-translocating P-type ATPase	2418	10702.7	4229.4	-1.34	2.58791e+07	1.02266e+07	-6473.3
OG1RF_RS05715	OG1RF_11101	esaA	type VII secretion protein EsaA	3474	5567	2194.7	-1.34	1.93397e+07	7.62451e+06	-3372.3
OG1RF_RS06110	OG1RF_11178	fdhF	formate dehydrogenase subunit alpha	2718	2941.2	1164.3	-1.34	7.99425e+06	3.1646e+06	-1776.9
OG1RF_RS06115	OG1RF_11179		molybdopterin molybdotransferase MoeA	1200	4313.8	1701.2	-1.34	5.17661e+06	2.04149e+06	-2612.6
OG1RF_RS06365	OG1RF_11229		peptide ABC transporter substrate-binding protein	1650	7888.3	3106.5	-1.34	1.30158e+07	5.12574e+06	-4781.8
OG1RF_RS06950	OG1RF_11346		sensor histidine kinase	1431	1853.7	730.9	-1.34	2.6526e+06	1.04594e+06	-1122.8
OG1RF_RS07890	OG1RF_11537		bacterial Ig-like domain-containing protein	2658	7314.2	2892.3	-1.34	1.94411e+07	7.68765e+06	-4421.9
OG1RF_RS09015	OG1RF_11761		ABC transporter substrate-binding protein	1464	10667.1	4226.1	-1.34	1.56167e+07	6.18699e+06	-6441
OG1RF_RS09070	OG1RF_11772		carbohydrate ABC transporter permease	915	7370	2902.4	-1.34	6.74351e+06	2.65567e+06	-4467.6
OG1RF_RS09095	OG1RF_11777		membrane lipoprotein lipid attachment site-containing protein	384	7144.3	2826.8	-1.34	2.74341e+06	1.08548e+06	-4317.5
OG1RF_RS09610	OG1RF_11878		DNA internalization-related competence protein ComEC/Rec2	2214	3922.4	1550.6	-1.34	8.68425e+06	3.4331e+06	-2371.8
OG1RF_RS09675	OG1RF_11891	recQ	DNA helicase RecQ	1767	7426	2927.9	-1.34	13121816	5.17357e+06	-4498.2
OG1RF_RS10280	OG1RF_12009		type II CAAX endopeptidase family protein	651	7655.5	3033.1	-1.34	4.98373e+06	1.97453e+06	-4622.4
OG1RF_RS11580	OG1RF_12261		PTS sugar transporter subunit IIB	492	6217.3	2452.6	-1.34	3058907	1.20666e+06	-3764.7
OG1RF_RS12785	OG1RF_12507	menA	1,4-dihydroxy-2-naphthoate polyprenyltransferase	945	35901.6	14146.3	-1.34	33927023	1.33683e+07	-21755.3
OG1RF_RS13905			DUF6232 family protein	468	20189.1	7947.6	-1.34	9.44848e+06	3.71946e+06	-12241.5
OG1RF_RS00080	OG1RF_10014		DegV family protein	867	6232.9	2478.2	-1.33	5.40396e+06	2.14864e+06	-3754.7
OG1RF_RS00625	OG1RF_10124		BMP family protein	1071	23808.2	9470	-1.33	2.54986e+07	1.01424e+07	-14338.2
OG1RF_RS01295	OG1RF_10230	efp	elongation factor P	558	3652.6	1449.3	-1.33	2.03817e+06	808690	-2203.4
OG1RF_RS01585	OG1RF_10287	pcp	pyroglutamyl-peptidase I	639	10356.1	4117	-1.33	6617579	2.63079e+06	-6239.1
OG1RF_RS02605	OG1RF_10492		helix-turn-helix domain-containing protein	1446	8949.9	3562.4	-1.33	1.29415e+07	5.15125e+06	-5387.5
OG1RF_RS03085	OG1RF_10589		cation diffusion facilitator family transporter	1167	17642.8	7024.2	-1.33	2.05891e+07	8.19723e+06	-10618.6
OG1RF_RS03295	OG1RF_10633		FUSC family protein	1071	9865.5	3923.7	-1.33	1.0566e+07	4.20225e+06	-5941.9
OG1RF_RS03500	OG1RF_10674		Cof-type HAD-IIB family hydrolase	867	19223.3	7639.2	-1.33	1.66666e+07	6.62322e+06	-11584
OG1RF_RS04300	OG1RF_10819		DUF3021 domain-containing protein	408	8878.2	3535.9	-1.33	3.6223e+06	1.44263e+06	-5342.3
OG1RF_RS04420	OG1RF_10843		amidohydrolase	1215	4948	1964.2	-1.33	6011763	2.38653e+06	-2983.7
OG1RF_RS04600	OG1RF_10879		ABC transporter ATP-binding protein	1593	9938.1	3947.5	-1.33	1.58314e+07	6.28839e+06	-5990.6
OG1RF_RS05005	OG1RF_10960		TIGR01457 family HAD-type hydrolase	768	6343.4	2527	-1.33	4.87172e+06	1.94073e+06	-3816.4
OG1RF_RS05100	OG1RF_10979		2-hydroxycarboxylate transporter family protein	1323	3527	1401.4	-1.33	4.66624e+06	1.85399e+06	-2125.7
OG1RF_RS05175	OG1RF_10995		amidohydrolase	1326	3793.5	1508.3	-1.33	5.03013e+06	2.00004e+06	-2285.1
OG1RF_RS05255	OG1RF_11010		hypothetical protein	3273	11289	4486.4	-1.33	3.69488e+07	1.4684e+07	-6802.6
OG1RF_RS05355	OG1RF_11030		sensor histidine kinase	1467	6117.2	2433.7	-1.33	8.9739e+06	3.57022e+06	-3683.5
OG1RF_RS05690	OG1RF_11096		hypothetical protein	177	11709.8	4648.1	-1.33	2.07263e+06	822721	-7061.7
OG1RF_RS06375	OG1RF_11231	nagE	N-acetylglucosamine-specific PTS transporter subunit IIBC	1995	6089.3	2417.4	-1.33	1.21481e+07	4.8228e+06	-3671.8
OG1RF_RS06745	OG1RF_11306		NUDIX hydrolase	606	3550.3	1410.2	-1.33	2.15151e+06	854609	-2140.1
OG1RF_RS07740	OG1RF_11507		DUF998 domain-containing protein	642	8122.1	3219.6	-1.33	5.21439e+06	2.06701e+06	-4902.5
OG1RF_RS07860	OG1RF_11531		glycoside hydrolase family 31 protein	5625	6984	2777.2	-1.33	39285247	1.56215e+07	-4206.9
OG1RF_RS08060	OG1RF_11571		Bax inhibitor-1/YccA family protein	684	9412.2	3732.4	-1.33	6.43796e+06	2.55298e+06	-5679.8
OG1RF_RS08260	OG1RF_11609		DUF1801 domain-containing protein	348	6780.6	2692.2	-1.33	2.35963e+06	936881	-4088.4
OG1RF_RS08310	OG1RF_11619		TIGR04141 family sporadically distributed protein	1635	4461	1769	-1.33	7.29365e+06	2.89228e+06	-2692
OG1RF_RS08560	OG1RF_11670		TetR/AcrR family transcriptional regulator	567	8448.3	3367.7	-1.33	4.79019e+06	1.90948e+06	-5080.6
OG1RF_RS08570	OG1RF_11672		multidrug efflux MFS transporter	1230	4368.7	1732.3	-1.33	5.37347e+06	2.13078e+06	-2636.3
OG1RF_RS08990	OG1RF_11756		FUSC family protein	1110	11880.6	4714.9	-1.33	13187435	5.23352e+06	-7165.7
OG1RF_RS10425	OG1RF_12038	mgtE	magnesium transporter	1359	7679.2	3051.8	-1.33	1.04361e+07	4.1474e+06	-4627.4
OG1RF_RS10505	OG1RF_12054	elrB	LPXTG anchor domain-containing protein ElrB	366	26320.8	10484.8	-1.33	9.6334e+06	3.83745e+06	-15835.9
OG1RF_RS10995	OG1RF_12149		rhomboid family intramembrane serine protease	708	12804.2	5099.4	-1.33	9.06537e+06	3.6104e+06	-7704.8
OG1RF_RS01010	OG1RF_10202		polysaccharide biosynthesis protein	1587	21028.5	8399.1	-1.32	33372244	1.33293e+07	-12629.4
OG1RF_RS02135	OG1RF_10396		hypothetical protein	171	27105.8	10857	-1.32	4.63509e+06	1.85654e+06	-16248.8
OG1RF_RS02200	OG1RF_10410		acyltransferase family protein	1011	2831.6	1134.9	-1.32	2.86271e+06	1.14734e+06	-1696.7
OG1RF_RS02940	OG1RF_10560		PRD domain-containing protein	321	24.8	9.9	-1.32	7953.8	3188.84	-14.8
OG1RF_RS03475	OG1RF_10669		ABC transporter ATP-binding protein	1725	5354	2147.3	-1.32	9.23571e+06	3.70416e+06	-3206.7
OG1RF_RS03620	OG1RF_10699		cutinase family protein	1560	21965.6	8778.7	-1.32	34266386	1.36948e+07	-13186.9
OG1RF_RS04245	OG1RF_10808		hypothetical protein	1467	7470.4	2990.6	-1.32	1.0959e+07	4.38721e+06	-4479.8
OG1RF_RS04275	OG1RF_10814		hypothetical protein	1017	12062.4	4845.7	-1.32	1.22674e+07	4.92803e+06	-7216.7
OG1RF_RS04500	OG1RF_10859		Y-family DNA polymerase	1320	4443.9	1780.4	-1.32	5.86594e+06	2.35017e+06	-2663.5
OG1RF_RS05110	OG1RF_10982		response regulator	690	12421.6	4958.9	-1.32	8.5709e+06	3.42162e+06	-7462.7
OG1RF_RS05565	OG1RF_11073		LysR family transcriptional regulator	873	15800.6	6307.5	-1.32	1.37939e+07	5.50649e+06	-9493
OG1RF_RS06575	OG1RF_11271		tetratricopeptide repeat protein	1254	2852.7	1143.8	-1.32	3.57723e+06	1.43434e+06	-1708.8
OG1RF_RS07095	OG1RF_11375	ptb	branched-chain phosphotransacylase	819	3038.9	1217.1	-1.32	2.48888e+06	996831	-1821.8
OG1RF_RS07395	OG1RF_11436		formate--tetrahydrofolate ligase	1668	1796.9	720	-1.32	2.99726e+06	1.20092e+06	-1076.9
OG1RF_RS07925	OG1RF_11544		Crp/Fnr family transcriptional regulator	654	11220.3	4494.6	-1.32	7.33806e+06	2.93947e+06	-6725.7
OG1RF_RS08385	OG1RF_11635	dtd	D-aminoacyl-tRNA deacylase	444	1.5	0	-1.32	662.8	0	-1.5
OG1RF_RS08715	OG1RF_11698	cdaA	diadenylate cyclase CdaA	882	1.5	0	-1.32	1325.6	0	-1.5
OG1RF_RS09045	OG1RF_11767		ABC transporter ATP-binding protein	1776	15189.2	6083.6	-1.32	2.6976e+07	1.08044e+07	-9105.6
OG1RF_RS09115	OG1RF_11781		solute:sodium symporter family transporter	1593	7361.3	2948.6	-1.32	1.17266e+07	4.69716e+06	-4412.7
OG1RF_RS09390	OG1RF_11834		GNAT family N-acetyltransferase	435	6101	2442.6	-1.32	2.65392e+06	1.06252e+06	-3658.4
OG1RF_RS09710	OG1RF_11898		SpaA isopeptide-forming pilin-related protein	4254	13031.8	5214.3	-1.32	5.54375e+07	2.21816e+07	-7817.6
OG1RF_RS10770	OG1RF_12106		MBL fold metallo-hydrolase	738	11329	4527.5	-1.32	8.36079e+06	3.34127e+06	-6801.5
OG1RF_RS10905	OG1RF_12131		TraX family protein	783	15647.8	6270.2	-1.32	1.22522e+07	4.90954e+06	-9377.6
OG1RF_RS10955	OG1RF_12141		UDP-glucose--hexose-1-phosphate uridylyltransferase	1248	8386.1	3360.5	-1.32	1.04659e+07	4.19396e+06	-5025.6
OG1RF_RS01065			16S ribosomal RNA	1558	80.4	32.3	-1.31	125273	50383.7	-48.1
OG1RF_RS01575	OG1RF_10285		DUF969 domain-containing protein	687	9215.8	3709.6	-1.31	6.33124e+06	2.54852e+06	-5506.1
OG1RF_RS02465	OG1RF_10464		diacylglycerol kinase	1086	3330.6	1347.2	-1.31	3.617e+06	1.46304e+06	-1983.4
OG1RF_RS03910	OG1RF_10756		putative quinol monooxygenase	330	22328.9	9035	-1.31	7.36855e+06	2.98156e+06	-13293.9
OG1RF_RS04435	OG1RF_10846		sugar O-acetyltransferase	636	21230	8558.7	-1.31	1.35023e+07	5.44335e+06	-12671.3
OG1RF_RS04545	OG1RF_10868		helix-turn-helix domain-containing protein	1419	19187.6	7764.7	-1.31	2.72273e+07	1.10181e+07	-11423
OG1RF_RS04970	OG1RF_10953	nfsA	oxygen-insensitive NADPH nitroreductase	732	15351.7	6199.1	-1.31	1.12374e+07	4.53772e+06	-9152.6
OG1RF_RS05000	OG1RF_10959		YutD family protein	627	714.6	287.9	-1.31	448065	180488	-426.8
OG1RF_RS05205	OG1RF_11001		AP2 domain-containing protein	672	3766.8	1521.3	-1.31	2.5313e+06	1.02234e+06	-2245.5
OG1RF_RS05450	OG1RF_11050		ATP-binding protein	840	3218.6	1295.3	-1.31	2.70364e+06	1088032	-1923.3
OG1RF_RS05660	OG1RF_11092		ABC transporter permease	2634	8903.8	3591.7	-1.31	2.34525e+07	9.46065e+06	-5312
OG1RF_RS05730	OG1RF_11104	essB	type VII secretion protein EssB	1170	24062	9692.4	-1.31	28152549	1.13402e+07	-14369.6
OG1RF_RS05755	OG1RF_11109		hypothetical protein	1611	9071.3	3670.6	-1.31	1.46138e+07	5.91338e+06	-5400.6
OG1RF_RS06215	OG1RF_11199		6-phospho-beta-glucosidase	1392	5885.4	2378.3	-1.31	8.19244e+06	3.31065e+06	-3507
OG1RF_RS06220	OG1RF_11200		hypothetical protein	504	11148.2	4504.9	-1.31	5.61871e+06	2.27045e+06	-6643.4
OG1RF_RS06655	OG1RF_11288		LCP family protein	1170	5185.8	2097.5	-1.31	6.06744e+06	2.45413e+06	-3088.3
OG1RF_RS06795	OG1RF_11315		deoxyribodipyrimidine photo-lyase	1431	2821.3	1140.5	-1.31	4.03723e+06	1.63205e+06	-1680.8
OG1RF_RS07500	OG1RF_11457	galU	UTP--glucose-1-phosphate uridylyltransferase GalU	894	1.5	0	-1.31	1325.6	0	-1.5
OG1RF_RS07630	OG1RF_11485		3-oxoacyl-ACP reductase	783	7716	3117.2	-1.31	6.04159e+06	2.44074e+06	-4598.8
OG1RF_RS08545	OG1RF_11667		AraC family transcriptional regulator	861	24619.7	9911.7	-1.31	2.11976e+07	8.53397e+06	-14708
OG1RF_RS09040	OG1RF_11766		ABC transporter ATP-binding protein	1725	5008.6	2014.6	-1.31	8.63984e+06	3.4752e+06	-2994
OG1RF_RS09065	OG1RF_11771		hypothetical protein	669	5022.2	2022	-1.31	3.35983e+06	1.35271e+06	-3000.2
OG1RF_RS09140	OG1RF_11786	iolB	5-deoxy-glucuronate isomerase	837	10181.4	4093.3	-1.31	8.52186e+06	3.42609e+06	-6088.1
[truncated: 583 more rows]

## Sheet: Mucus_vs_DMEM
#Orf	Value	Name	Desc	Sites	Mean Ctrl	Mean Exp	log2FC	Sum Ctrl	Sum Exp	Delta Mean
OG1RF_RS13090	OG1RF_12557	mnmE	tRNA uridine-5-carboxymethylaminomethyl(34) synthesis GTPase MnmE	1395	74.1	0.5	-7.34	103383	637.77	-73.7
OG1RF_RS13035	OG1RF_12546		DUF3114 domain-containing protein	984	80.6	0.6	-6.96	79340.8	637.77	-80
OG1RF_RS05360	OG1RF_11031		hypothetical protein	549	68.3	0	-6.12	37506.5	0	-68.3
OG1RF_RS04625	OG1RF_10884		hypothetical protein	285	143.4	2.2	-6	40872.5	637.77	-141.2
OG1RF_RS01140			tRNA-Met	71	47.4	0	-5.6	3366	0	-47.4
OG1RF_RS09945	OG1RF_11944	yqeB	selenium-dependent molybdenum cofactor biosynthesis protein YqeB	828	40.1	0	-5.36	33178.9	0	-40.1
OG1RF_RS04030	OG1RF_10780		YceD family protein	567	35.6	0	-5.19	20195.8	0	-35.6
OG1RF_RS11215	OG1RF_12192	bgsB	cell wall glycolipid biosynthesis glucosyltransferase BgsB	1221	3132	87.8	-5.16	3.82423e+06	107145	-3044.3
OG1RF_RS00370	OG1RF_10073		GlsB/YeaQ/YmgE family stress response membrane protein	240	32.1	0	-5.05	7693.7	0	-32.1
OG1RF_RS05955	OG1RF_11148	dhaK	dihydroxyacetone kinase subunit DhaK	981	31.4	0	-5.02	30774.6	0	-31.4
OG1RF_RS12935			tRNA-Leu	83	29	0	-4.91	2404.3	0	-29
OG1RF_RS04575	OG1RF_10874		DUF378 domain-containing protein	201	28.7	0	-4.89	5770.2	0	-28.7
OG1RF_RS04085			tRNA-Ser	86	28	0	-4.86	2404.3	0	-28
OG1RF_RS11240			tRNA-Ala	70	27.5	0	-4.83	1923.4	0	-27.5
OG1RF_RS04115			tRNA-Trp	71	27.1	0	-4.81	1923.4	0	-27.1
OG1RF_RS12160	OG1RF_12373	recG	ATP-dependent DNA helicase RecG	2034	8.5	0.3	-4.76	17310.7	637.77	-8.2
OG1RF_RS06255	OG1RF_11207		V-type ATPase subunit F	321	22.5	0	-4.55	7212.8	0	-22.5
OG1RF_RS01930	OG1RF_10356	nrdE	class 1b ribonucleoside-diphosphate reductase subunit alpha	2157	6.7	0.3	-4.5	14425.6	637.77	-6.4
OG1RF_RS02715			tRNA-Arg	69	20.9	0	-4.45	1442.6	0	-20.9
OG1RF_RS01120			tRNA-Ala	70	20.6	0	-4.43	1442.6	0	-20.6
OG1RF_RS04065			tRNA-Ala	70	20.6	0	-4.43	1442.6	0	-20.6
OG1RF_RS03810	OG1RF_10736	ileS	isoleucine--tRNA ligase	2778	4.8	0.2	-4.4	13463.9	637.77	-4.6
OG1RF_RS08550	OG1RF_11668		DNA topoisomerase III	2079	6.5	0.3	-4.4	13463.9	637.77	-6.2
OG1RF_RS12915	OG1RF_12533		PTS sugar transporter subunit IIC	1344	10	0.5	-4.4	13463.9	637.77	-9.5
OG1RF_RS02155	OG1RF_10400		polysaccharide biosynthesis protein	1647	7.9	0.4	-4.35	12983	637.77	-7.5
OG1RF_RS11195	OG1RF_12188		beta-ketoacyl-ACP synthase III	963	13	0.7	-4.29	12502.2	637.77	-12.3
OG1RF_RS03575	OG1RF_10689		nucleotide pyrophosphohydrolase	315	18.3	0	-4.27	5770.2	0	-18.3
OG1RF_RS12950			tRNA-Leu	79	18.3	0	-4.27	1442.6	0	-18.3
OG1RF_RS00480	OG1RF_10096		alpha/beta hydrolase	948	17.2	0	-4.19	16349	0	-17.2
OG1RF_RS03650	OG1RF_10705	rpmA	50S ribosomal protein L27	285	16.9	0	-4.16	4808.5	0	-16.9
OG1RF_RS12115	OG1RF_12364	smc	chromosome segregation protein SMC	3576	6.3	0.4	-4.15	22600.1	1275.54	-6
OG1RF_RS11395	OG1RF_12223		DNA-directed RNA polymerase subunit epsilon	210	16	0	-4.09	3366	0	-16
OG1RF_RS00345	OG1RF_10068		SDR family oxidoreductase	891	15.7	0	-4.06	13944.7	0	-15.7
OG1RF_RS13965			hypothetical protein	123	15.6	0	-4.06	1923.4	0	-15.6
OG1RF_RS04015	OG1RF_10777	dnaE	DNA polymerase III subunit alpha	3327	3.2	0.2	-4.05	10578.8	637.77	-3
OG1RF_RS05035	OG1RF_10966	walK	cell wall metabolism sensor histidine kinase WalK	1827	5.8	0.3	-4.05	10578.8	637.77	-5.4
OG1RF_RS02410	OG1RF_10453		hypothetical protein	660	15.3	1	-3.98	10097.9	637.77	-14.3
OG1RF_RS05515	OG1RF_11063		SH3 domain-containing protein	1122	9	0.6	-3.98	10097.9	637.77	-8.4
OG1RF_RS06870	OG1RF_11330	parC	DNA topoisomerase IV subunit A	2460	4.1	0.3	-3.98	10097.9	637.77	-3.8
OG1RF_RS11960	OG1RF_12334	pnp	polyribonucleotide nucleotidyltransferase	2112	4.8	0.3	-3.98	10097.9	637.77	-4.5
OG1RF_RS12075	OG1RF_12356		putative holin-like toxin	99	14.6	0	-3.96	1442.6	0	-14.6
OG1RF_RS03540	OG1RF_10682	pgmB	beta-phosphoglucomutase	666	14.4	0	-3.95	9617.1	0	-14.4
OG1RF_RS09585	OG1RF_11873		inorganic phosphate transporter	1032	9.3	0.6	-3.91	9617.1	637.77	-8.7
OG1RF_RS00925	OG1RF_10184		energy-coupling factor transporter transmembrane protein EcfT	795	13.9	0	-3.9	11059.6	0	-13.9
OG1RF_RS02535	OG1RF_10477		DUF1149 family protein	384	13.8	0	-3.89	5289.4	0	-13.8
OG1RF_RS11225			tRNA-Asn	71	13.5	0	-3.86	961.7	0	-13.5
OG1RF_RS02615	OG1RF_10494		MgtC/SapB family protein	717	13.4	0	-3.85	9617.1	0	-13.4
OG1RF_RS00210	OG1RF_10041	ispF	2-C-methyl-D-erythritol 2,4-cyclodiphosphate synthase	471	13.3	0	-3.84	6251.1	0	-13.3
OG1RF_RS05370	OG1RF_11033		LTA synthase family protein	2106	4.3	0.3	-3.84	9136.2	637.77	-4
OG1RF_RS07585	OG1RF_11476	secA	preprotein translocase subunit SecA	2535	3.6	0.3	-3.84	9136.2	637.77	-3.4
OG1RF_RS11280	OG1RF_12200		NAD(P)/FAD-dependent oxidoreductase	1008	9.1	0.6	-3.84	9136.2	637.77	-8.4
OG1RF_RS12945			tRNA-Thr	73	13.2	0	-3.83	961.7	0	-13.2
OG1RF_RS13920			hypothetical protein	219	13.2	0	-3.83	2885.1	0	-13.2
OG1RF_RS11190	OG1RF_12187		acyl carrier protein	225	12.8	0	-3.79	2885.1	0	-12.8
OG1RF_RS00355	OG1RF_10070		DUF2273 domain-containing protein	189	12.7	0	-3.78	2404.3	0	-12.7
OG1RF_RS05410	OG1RF_11042		YlxQ-related RNA-binding protein	303	12.7	0	-3.78	3846.8	0	-12.7
OG1RF_RS09300	OG1RF_11818		proline--tRNA ligase	1716	5	0.4	-3.76	8655.4	637.77	-4.7
OG1RF_RS10385	OG1RF_12030		aminoacyltransferase	1203	7.2	0.5	-3.76	8655.4	637.77	-6.7
OG1RF_RS01090			tRNA-Leu	79	12.2	0	-3.72	961.7	0	-12.2
OG1RF_RS10870	OG1RF_12125	tmk	dTMP kinase	636	12.1	0	-3.71	7693.7	0	-12.1
OG1RF_RS03735	OG1RF_10721	mraZ	division/cell wall cluster transcriptional repressor MraZ	483	11.9	0	-3.69	5770.2	0	-11.9
OG1RF_RS01355	OG1RF_10242		heavy metal-associated domain-containing protein	204	11.8	0	-3.68	2404.3	0	-11.8
OG1RF_RS06425	OG1RF_11241	dnaG	DNA primase	1884	4.3	0.3	-3.68	8174.5	637.77	-4
OG1RF_RS06875	OG1RF_11331	parE	DNA topoisomerase IV subunit B	2055	4	0.3	-3.68	8174.5	637.77	-3.7
OG1RF_RS08775	OG1RF_11711		CDP-glycerol glycerophosphotransferase family protein	1209	6.8	0.5	-3.68	8174.5	637.77	-6.2
OG1RF_RS08830	OG1RF_11724		glycosyltransferase family 2 protein	2139	3.8	0.3	-3.68	8174.5	637.77	-3.5
OG1RF_RS11260	OG1RF_12196		CvfD/Ygs/GSP13 family RNA-binding post-transcriptional regulator	366	11.8	0	-3.68	4327.7	0	-11.8
OG1RF_RS11145	OG1RF_12178		acetyl-CoA carboxylase carboxyl transferase subunit alpha	786	11.6	0	-3.66	9136.2	0	-11.6
OG1RF_RS01105			tRNA-Leu	83	11.6	0	-3.65	961.7	0	-11.6
OG1RF_RS06030	OG1RF_11162		zinc ribbon domain-containing protein YjdM	336	11.4	0	-3.64	3846.8	0	-11.4
OG1RF_RS01195			tRNA-Ser	85	11.3	0	-3.62	961.7	0	-11.3
OG1RF_RS12270	OG1RF_12395		YdbC family protein	216	11.1	0	-3.6	2404.3	0	-11.1
OG1RF_RS04675	OG1RF_10894	pheT	phenylalanine--tRNA ligase subunit beta	2421	3.2	0.3	-3.59	7693.7	637.77	-2.9
OG1RF_RS05630	OG1RF_11086		hypothetical protein	174	11.1	0	-3.59	1923.4	0	-11.1
OG1RF_RS06685	OG1RF_11294		ABC-F family ATP-binding cassette domain-containing protein	1887	8.2	0.7	-3.59	15387.3	1275.54	-7.5
OG1RF_RS10180	OG1RF_11991	atpE	ATP synthase F0 subunit C	219	11	0	-3.58	2404.3	0	-11
OG1RF_RS13195	OG1RF_12578	rpmH	50S ribosomal protein L34	132	10.9	0	-3.58	1442.6	0	-10.9
OG1RF_RS13935			OadG-related small transporter subunit	132	10.9	0	-3.58	1442.6	0	-10.9
OG1RF_RS01940	OG1RF_10358		redoxin NrdH	222	10.8	0	-3.56	2404.3	0	-10.8
OG1RF_RS12650	OG1RF_12477		PTS sugar transporter subunit IIB	489	10.8	0	-3.56	5289.4	0	-10.8
OG1RF_RS03395	OG1RF_10653		response regulator transcription factor	672	10.7	0	-3.55	7212.8	0	-10.7
OG1RF_RS03825	OG1RF_10739		DUF4828 domain-containing protein	366	10.5	0	-3.52	3846.8	0	-10.5
OG1RF_RS11410	OG1RF_12226	radC	DNA repair protein RadC	696	10.4	0	-3.51	7212.8	0	-10.4
OG1RF_RS08335	OG1RF_11625		phosphoglycerate kinase	1191	6.1	0.5	-3.5	7212.8	637.77	-5.5
OG1RF_RS08825	OG1RF_11723		hypothetical protein	2001	3.6	0.3	-3.5	7212.8	637.77	-3.3
OG1RF_RS11400	OG1RF_12224		ribonuclease J	1683	10.3	0	-3.5	17310.7	0	-10.3
OG1RF_RS10605	OG1RF_12073	recX	recombination regulator RecX	798	425.4	38.4	-3.47	339482	30612.9	-387.1
OG1RF_RS00770	OG1RF_10153		50S ribosomal protein L23	288	10	0	-3.46	2885.1	0	-10
OG1RF_RS01275	OG1RF_10227	fabZ	3-hydroxyacyl-ACP dehydratase FabZ	432	10	0	-3.46	4327.7	0	-10
OG1RF_RS06445	OG1RF_11245		Fur family transcriptional regulator	447	204.4	18.5	-3.46	91362.1	8290.98	-185.8
OG1RF_RS09405	OG1RF_11837	yidC	membrane protein insertase YidC	930	106	9.6	-3.46	98574.9	8928.75	-96.4
OG1RF_RS12240	OG1RF_12389	priA	primosomal protein N'	2430	5.7	0.5	-3.45	13944.7	1275.54	-5.2
OG1RF_RS01665	OG1RF_10303		ABC transporter permease	1227	13376.5	1244.9	-3.43	16412961	1.52745e+06	-12131.6
OG1RF_RS10805			teichoic acid D-Ala incorporation-associated protein DltX	147	9.8	0	-3.43	1442.6	0	-9.8
OG1RF_RS00830	OG1RF_10165	rpsH	30S ribosomal protein S8	396	9.7	0	-3.42	3846.8	0	-9.7
OG1RF_RS12245	OG1RF_12390	rpoZ	DNA-directed RNA polymerase subunit omega	300	9.6	0	-3.41	2885.1	0	-9.6
OG1RF_RS03015	OG1RF_10575	murF	UDP-N-acetylmuramoyl-tripeptide--D-alanyl-D-alanine ligase	1371	4.9	0.5	-3.4	6731.9	637.77	-4.4
OG1RF_RS03755	OG1RF_10725	mraY	phospho-N-acetylmuramoyl-pentapeptide-transferase	963	7	0.7	-3.4	6731.9	637.77	-6.3
OG1RF_RS03815	OG1RF_10737	zwf	glucose-6-phosphate dehydrogenase	1521	4.4	0.4	-3.4	6731.9	637.77	-4
OG1RF_RS10375	OG1RF_12028	coaC	phosphopantothenoylcysteine decarboxylase	552	9.6	0	-3.4	5289.4	0	-9.6
OG1RF_RS11310	OG1RF_12205		carbohydrate ABC transporter permease	816	8.2	0.8	-3.4	6731.9	637.77	-7.5
OG1RF_RS11815	OG1RF_12307		universal stress protein	453	9.6	0	-3.4	4327.7	0	-9.6
OG1RF_RS03820	OG1RF_10738		metal-dependent transcriptional regulator	666	9.4	0	-3.38	6251.1	0	-9.4
OG1RF_RS12840	OG1RF_12518	folB	dihydroneopterin aldolase	360	9.3	0	-3.37	3366	0	-9.3
OG1RF_RS08875	OG1RF_11733	rfbC	dTDP-4-dehydrorhamnose 3,5-epimerase	570	9.3	0	-3.36	5289.4	0	-9.3
OG1RF_RS05295	OG1RF_11018		hypothetical protein	261	9.2	0	-3.35	2404.3	0	-9.2
OG1RF_RS02620	OG1RF_10495		amino acid ABC transporter ATP-binding protein	735	9.2	0	-3.34	6731.9	0	-9.2
OG1RF_RS11355	OG1RF_12214	greA	transcription elongation factor GreA	477	9.1	0	-3.33	4327.7	0	-9.1
OG1RF_RS07465	OG1RF_11450		transglycosylase domain-containing protein	2409	4219.1	422.3	-3.32	1.01638e+07	1.01724e+06	-3796.8
OG1RF_RS07435	OG1RF_11444		YneF family protein	216	8.9	0	-3.31	1923.4	0	-8.9
OG1RF_RS09950	OG1RF_11945	yqeC	selenium cofactor biosynthesis protein YqeC	753	8.9	0	-3.31	6731.9	0	-8.9
OG1RF_RS04855	OG1RF_10930		carboxypeptidase M32	1494	4.2	0.4	-3.29	6251.1	637.77	-3.8
OG1RF_RS06175	OG1RF_11191		CvpA family protein	546	8.8	0	-3.29	4808.5	0	-8.8
OG1RF_RS06565	OG1RF_11269		HU family DNA-binding protein	273	8.8	0	-3.29	2404.3	0	-8.8
OG1RF_RS07590	OG1RF_11477	raiA	ribosome-associated translation inhibitor RaiA	549	8.8	0	-3.29	4808.5	0	-8.8
OG1RF_RS08715	OG1RF_11698	cdaA	diadenylate cyclase CdaA	882	8.7	0	-3.28	7693.7	0	-8.7
OG1RF_RS00915	OG1RF_10182		energy-coupling factor ABC transporter ATP-binding protein	837	8.6	0	-3.27	7212.8	0	-8.6
OG1RF_RS09620	OG1RF_11879		ComE operon protein 2	501	8.6	0	-3.27	4327.7	0	-8.6
OG1RF_RS11880	OG1RF_12319		carbohydrate deacetylase	786	8.6	0	-3.26	6731.9	0	-8.6
OG1RF_RS01075		rrf	5S ribosomal RNA	113	8.5	0	-3.25	961.7	0	-8.5
OG1RF_RS04075		rrf	5S ribosomal RNA	113	8.5	0	-3.25	961.7	0	-8.5
OG1RF_RS08435	OG1RF_11644		acetate kinase	1185	8.5	0	-3.25	10097.9	0	-8.5
OG1RF_RS12965		rrf	5S ribosomal RNA	113	8.5	0	-3.25	961.7	0	-8.5
OG1RF_RS04140		ecbA	uncharacterized gene	3217	3.7	0.4	-3.24	12021.3	1275.54	-3.3
OG1RF_RS09245	OG1RF_11807		DUF5590 domain-containing protein	516	8.4	0	-3.23	4327.7	0	-8.4
OG1RF_RS06970	OG1RF_11350		cob(I)yrinic acid a,c-diamide adenosyltransferase	579	8.3	0	-3.22	4808.5	0	-8.3
OG1RF_RS11150	OG1RF_12179	accD	acetyl-CoA carboxylase, carboxyltransferase subunit beta	864	8.3	0	-3.22	7212.8	0	-8.3
OG1RF_RS05025	OG1RF_10964		MIP family channel protein	699	8.3	0	-3.21	5770.2	0	-8.3
OG1RF_RS10555	OG1RF_12064	macP	cell wall synthase accessory phosphoprotein MacP	294	8.2	0	-3.2	2404.3	0	-8.2
OG1RF_RS03570	OG1RF_10688		hypothetical protein	297	8.1	0	-3.19	2404.3	0	-8.1
OG1RF_RS13190	OG1RF_12577	rnpA	ribonuclease P protein component	354	8.2	0	-3.19	2885.1	0	-8.2
OG1RF_RS13885			hypothetical protein	177	8.2	0	-3.19	1442.6	0	-8.2
OG1RF_RS01980	OG1RF_10366	tyrS	tyrosine--tRNA ligase	1254	4.6	0.5	-3.18	5770.2	637.77	-4.1
OG1RF_RS03760	OG1RF_10726	murD	UDP-N-acetylmuramoyl-L-alanine--D-glutamate ligase	1368	4.2	0.5	-3.18	5770.2	637.77	-3.8
OG1RF_RS06045	OG1RF_11165		DEAD/DEAH box helicase	1347	4.3	0.5	-3.18	5770.2	637.77	-3.8
OG1RF_RS09440	OG1RF_11844	ybeY	rRNA maturation RNase YbeY	477	8.1	0	-3.18	3846.8	0	-8.1
OG1RF_RS13085	OG1RF_12556	mnmG	tRNA uridine-5-carboxymethylaminomethyl(34) synthesis enzyme MnmG	1896	6.1	0.7	-3.18	11540.5	1275.54	-5.4
OG1RF_RS12365	OG1RF_12415		hypothetical protein	360	8	0	-3.17	2885.1	0	-8
OG1RF_RS13960			hypothetical protein	120	8	0	-3.17	961.7	0	-8
OG1RF_RS11165	OG1RF_12182	accB	acetyl-CoA carboxylase biotin carboxyl carrier protein	486	7.9	0	-3.16	3846.8	0	-7.9
OG1RF_RS01655	OG1RF_10301		RND transporter	1176	3353.7	378.5	-3.15	3.94396e+06	445162	-2975.2
OG1RF_RS08370	OG1RF_11632	aspS	aspartate--tRNA ligase	1767	7.9	0	-3.15	13944.7	0	-7.9
OG1RF_RS13890			nitroreductase family protein	183	7.9	0	-3.15	1442.6	0	-7.9
OG1RF_RS06705	OG1RF_11298	lexA	transcriptional repressor LexA	618	7.8	0	-3.13	4808.5	0	-7.8
OG1RF_RS07685	OG1RF_11496	purS	phosphoribosylformylglycinamidine synthase subunit PurS	249	7.7	0	-3.13	1923.4	0	-7.7
OG1RF_RS07960	OG1RF_11551		PTS sugar transporter subunit IIB	495	7.8	0	-3.13	3846.8	0	-7.8
OG1RF_RS11130	OG1RF_12175	yhbY	ribosome assembly RNA-binding protein YhbY	309	7.8	0	-3.13	2404.3	0	-7.8
OG1RF_RS00310	OG1RF_10061	ruvB	Holliday junction branch migration DNA helicase RuvB	1014	10.9	1.3	-3.12	11059.6	1275.54	-9.6
OG1RF_RS05525	OG1RF_11065	ribF	riboflavin biosynthesis protein RibF	948	7.6	0	-3.11	7212.8	0	-7.6
OG1RF_RS00895	OG1RF_10178	rplQ	50S ribosomal protein L17	381	7.6	0	-3.1	2885.1	0	-7.6
OG1RF_RS06170	OG1RF_11190	zapA	cell division protein ZapA	441	1875.4	218.4	-3.1	827067	96302.9	-1657.1
OG1RF_RS07325	OG1RF_11422		carbonic anhydrase family protein	696	7.6	0	-3.1	5289.4	0	-7.6
OG1RF_RS12110	OG1RF_12363		Cof-type HAD-IIB family hydrolase	825	7.6	0	-3.1	6251.1	0	-7.6
OG1RF_RS03765	OG1RF_10727	murG	undecaprenyldiphospho-muramoylpentapeptide beta-N-acetylglucosaminyltransferase	1089	7.5	0	-3.09	8174.5	0	-7.5
OG1RF_RS04145	OG1RF_10787		YdcP family protein	324	7.4	0	-3.07	2404.3	0	-7.4
OG1RF_RS05940	OG1RF_11145		PocR ligand-binding domain-containing protein	984	7.3	0	-3.06	7212.8	0	-7.3
OG1RF_RS11140	OG1RF_12177		YqeG family HAD IIIA-type phosphatase	525	7.3	0	-3.06	3846.8	0	-7.3
OG1RF_RS01550	OG1RF_10281		CAP domain-containing protein	1356	3.9	0.5	-3.05	5289.4	637.77	-3.4
OG1RF_RS02350	OG1RF_10441		DUF421 domain-containing protein	645	8.2	1	-3.05	5289.4	637.77	-7.2
OG1RF_RS03340	OG1RF_10642	rpmI	50S ribosomal protein L35	198	7.3	0	-3.05	1442.6	0	-7.3
OG1RF_RS03790	OG1RF_10732		cell division protein SepF	642	8.2	1	-3.05	5289.4	637.77	-7.2
OG1RF_RS04885	OG1RF_10936		PTS sugar transporter subunit IIB	327	16.2	2	-3.05	5289.4	637.77	-14.2
OG1RF_RS06130	OG1RF_11183		MOSC domain-containing protein	432	12.2	1.5	-3.05	5289.4	637.77	-10.8
OG1RF_RS06600	OG1RF_11276		CCA tRNA nucleotidyltransferase	1218	4.3	0.5	-3.05	5289.4	637.77	-3.8
OG1RF_RS08705	OG1RF_11696	glmM	phosphoglucosamine mutase	1353	3.9	0.5	-3.05	5289.4	637.77	-3.4
OG1RF_RS08865	OG1RF_11731	rfbD	dTDP-4-dehydrorhamnose reductase	840	6.3	0.8	-3.05	5289.4	637.77	-5.5
OG1RF_RS09790	OG1RF_11914		phosphatidate cytidylyltransferase	798	6.6	0.8	-3.05	5289.4	637.77	-5.8
OG1RF_RS09795	OG1RF_11915		isoprenyl transferase	813	6.5	0.8	-3.05	5289.4	637.77	-5.7
OG1RF_RS10545	OG1RF_12062		GIY-YIG nuclease family protein	264	7.3	0	-3.05	1923.4	0	-7.3
OG1RF_RS09630	OG1RF_11882		SepM family pheromone-processing serine protease	1068	7.2	0	-3.04	7693.7	0	-7.2
OG1RF_RS12320	OG1RF_12405	gnd	decarboxylating 6-phosphogluconate dehydrogenase	933	7.2	0	-3.04	6731.9	0	-7.2
OG1RF_RS13910			hypothetical protein	402	7.2	0	-3.03	2885.1	0	-7.2
OG1RF_RS01955	OG1RF_10361		hypothetical protein	135	7.1	0	-3.02	961.7	0	-7.1
OG1RF_RS02295	OG1RF_10430		MurR/RpiR family transcriptional regulator	744	7.1	0	-3.02	5289.4	0	-7.1
OG1RF_RS01185			tRNA-Gly	68	7.1	0	-3.01	480.9	0	-7.1
OG1RF_RS05070	OG1RF_10973		threonine/serine exporter family protein	750	7.1	0	-3.01	5289.4	0	-7.1
OG1RF_RS11155	OG1RF_12180		acetyl-CoA carboxylase biotin carboxylase subunit	1368	7	0	-3.01	9617.1	0	-7
OG1RF_RS03125	OG1RF_10598	queA	tRNA preQ1(34) S-adenosylmethionine ribosyltransferase-isomerase QueA	1029	7	0	-3	7212.8	0	-7
OG1RF_RS03180	OG1RF_10609	nrdR	transcriptional regulator NrdR	480	7	0	-3	3366	0	-7
OG1RF_RS10235	OG1RF_12000	nadE	ammonia-dependent NAD(+) synthetase	825	7	0	-3	5770.2	0	-7
OG1RF_RS00775	OG1RF_10154	rplB	50S ribosomal protein L2	828	7	0	-2.99	5770.2	0	-7
OG1RF_RS04820	OG1RF_10923	rpoE	DNA-directed RNA polymerase subunit delta	624	6.9	0	-2.99	4327.7	0	-6.9
OG1RF_RS08420	OG1RF_11642		hypothetical protein	276	7	0	-2.99	1923.4	0	-7
OG1RF_RS10075	OG1RF_11969		serine hydrolase domain-containing protein	1041	6.9	0	-2.99	7212.8	0	-6.9
OG1RF_RS00270	OG1RF_10053		metal ABC transporter permease	837	6.9	0	-2.98	5770.2	0	-6.9
OG1RF_RS00945	OG1RF_10188		GNAT family N-acetyltransferase	489	6.9	0	-2.98	3366	0	-6.9
OG1RF_RS01085			tRNA-Lys	70	6.9	0	-2.98	480.9	0	-6.9
OG1RF_RS01180			tRNA-Phe	70	6.9	0	-2.98	480.9	0	-6.9
OG1RF_RS03165	OG1RF_10606	polA	DNA polymerase I	2646	580.8	73.5	-2.98	1.53681e+06	194519	-507.3
OG1RF_RS05320	OG1RF_11023		ABC transporter permease	885	1793.6	229.2	-2.97	1.5873e+06	202810	-1564.4
OG1RF_RS10370	OG1RF_12027	coaB	phosphopantothenate--cysteine ligase	771	6.9	0	-2.97	5289.4	0	-6.9
OG1RF_RS01110			tRNA-Arg	71	6.8	0	-2.96	480.9	0	-6.8
OG1RF_RS01155			tRNA-Ile	71	6.8	0	-2.96	480.9	0	-6.8
OG1RF_RS01175			tRNA-Asp	71	6.8	0	-2.96	480.9	0	-6.8
OG1RF_RS12930			tRNA-Arg	71	6.8	0	-2.96	480.9	0	-6.8
OG1RF_RS03345	OG1RF_10643	rplT	50S ribosomal protein L20	357	6.7	0	-2.95	2404.3	0	-6.7
OG1RF_RS05315	OG1RF_11022	trpX	tryptophan ABC transporter substrate-binding protein	987	3207.1	414.2	-2.95	3.16546e+06	408809	-2793
OG1RF_RS00855	OG1RF_10170	rplO	50S ribosomal protein L15	438	6.6	0	-2.92	2885.1	0	-6.6
OG1RF_RS07160	OG1RF_11389		GntR family transcriptional regulator	366	6.6	0	-2.92	2404.3	0	-6.6
OG1RF_RS09380	OG1RF_11832	tsf	translation elongation factor Ts	879	6.6	0	-2.92	5770.2	0	-6.6
OG1RF_RS00545	OG1RF_10109		MepB family protein	441	6.5	0	-2.91	2885.1	0	-6.5
OG1RF_RS01265	OG1RF_10225	fabI	enoyl-ACP reductase FabI	750	6.4	0.9	-2.91	4808.5	637.77	-5.6
OG1RF_RS04025	OG1RF_10779	pyk	pyruvate kinase	1755	2.7	0.4	-2.91	4808.5	637.77	-2.4
OG1RF_RS04740	OG1RF_10907		3-keto-L-gulonate-6-phosphate decarboxylase UlaD	636	7.6	1	-2.91	4808.5	637.77	-6.6
OG1RF_RS05930	OG1RF_11143		dihydrolipoyllysine-residue acetyltransferase	1617	3	0.4	-2.91	4808.5	637.77	-2.6
OG1RF_RS05960	OG1RF_11149	dhaL	dihydroxyacetone kinase subunit DhaL	600	8	1.1	-2.91	4808.5	637.77	-7
OG1RF_RS06660	OG1RF_11289		DegV family protein	846	11.4	1.5	-2.91	9617.1	1275.54	-9.9
OG1RF_RS08345	OG1RF_11627		sugar-binding domain-containing protein	1035	4.6	0.6	-2.91	4808.5	637.77	-4
OG1RF_RS09830	OG1RF_11921		FtsW/RodA/SpoVE family cell cycle protein	1185	6.5	0	-2.91	7693.7	0	-6.5
OG1RF_RS10175	OG1RF_11990	atpF	F0F1 ATP synthase subunit B	528	9.1	1.2	-2.91	4808.5	637.77	-7.9
OG1RF_RS11830	OG1RF_12310		PepSY domain-containing protein	339	28.4	3.8	-2.91	9617.1	1275.54	-24.6
OG1RF_RS08940	OG1RF_11746	tadA	tRNA adenosine(34) deaminase TadA	519	6.5	0	-2.9	3366	0	-6.5
OG1RF_RS11340	OG1RF_12211		response regulator transcription factor	630	3602.6	481.9	-2.9	2.26963e+06	303578	-3120.7
OG1RF_RS03260	OG1RF_10626		post-transcriptional regulator	303	6.3	0	-2.88	1923.4	0	-6.3
OG1RF_RS00835	OG1RF_10166	rplF	50S ribosomal protein L6	534	6.3	0	-2.87	3366	0	-6.3
OG1RF_RS02690	OG1RF_10509		bacteriocin	381	6.3	0	-2.87	2404.3	0	-6.3
OG1RF_RS03695	OG1RF_10714		exodeoxyribonuclease VII small subunit	228	6.3	0	-2.87	1442.6	0	-6.3
OG1RF_RS04725	OG1RF_10904		PTS sugar transporter subunit IIA	456	6.3	0	-2.87	2885.1	0	-6.3
OG1RF_RS07575	OG1RF_11473	ftsE	cell division ATP-binding protein FtsE	684	6.3	0	-2.87	4327.7	0	-6.3
OG1RF_RS09905	OG1RF_11935	prfA	peptide chain release factor 1	1071	6.3	0	-2.87	6731.9	0	-6.3
OG1RF_RS11990	OG1RF_12340	rpsD	30S ribosomal protein S4	609	6.3	0	-2.87	3846.8	0	-6.3
OG1RF_RS12165	OG1RF_12374		DAK2 domain-containing protein	1674	6.3	0	-2.87	10578.8	0	-6.3
OG1RF_RS00220	OG1RF_10043	cysE	serine O-acetyltransferase	537	6.3	0	-2.86	3366	0	-6.3
OG1RF_RS01270	OG1RF_10226	fabF	beta-ketoacyl-ACP synthase II	1236	6.2	0	-2.85	7693.7	0	-6.2
OG1RF_RS03225	OG1RF_10618		hypothetical protein	309	6.2	0	-2.85	1923.4	0	-6.2
OG1RF_RS00035	OG1RF_10005	gyrB	DNA topoisomerase (ATP-hydrolyzing) subunit B	1947	4.7	0.7	-2.84	9136.2	1275.54	-4
OG1RF_RS00580	OG1RF_10115	guaA	glutamine-hydrolyzing GMP synthase	1560	5.9	0.8	-2.84	9136.2	1275.54	-5
OG1RF_RS12685	OG1RF_12486	rpsI	30S ribosomal protein S9	390	6.2	0	-2.84	2404.3	0	-6.2
OG1RF_RS02925	OG1RF_10557		type II toxin-antitoxin system PemK/MazF family toxin	339	66.7	9.4	-2.83	22600.1	3188.84	-57.3
OG1RF_RS07885	OG1RF_11536		hypothetical protein	315	6.1	0	-2.83	1923.4	0	-6.1
OG1RF_RS10080	OG1RF_11970		VOC family protein	867	6.1	0	-2.83	5289.4	0	-6.1
OG1RF_RS00485	OG1RF_10097		ArgR family transcriptional regulator	477	6	0	-2.82	2885.1	0	-6
OG1RF_RS03740	OG1RF_10722	rsmH	16S rRNA (cytosine(1402)-N(4))-methyltransferase RsmH	954	6	0	-2.82	5770.2	0	-6
OG1RF_RS09305	OG1RF_11819	rseP	RIP metalloprotease RseP	1266	6.1	0	-2.82	7693.7	0	-6.1
OG1RF_RS12990	OG1RF_12537	serS	serine--tRNA ligase	1269	6.1	0	-2.82	7693.7	0	-6.1
OG1RF_RS09730	OG1RF_11902	argS	arginine--tRNA ligase	1689	8	1.1	-2.81	13463.9	1913.3	-6.8
OG1RF_RS02125	OG1RF_10394		YebC/PmpR family DNA-binding transcriptional regulator	726	6	0	-2.8	4327.7	0	-6
OG1RF_RS00860	OG1RF_10171	secY	preprotein translocase subunit SecY	1296	5.9	0	-2.79	7693.7	0	-5.9
OG1RF_RS02455	OG1RF_10462	gatA	Asp-tRNA(Asn)/Glu-tRNA(Gln) amidotransferase subunit GatA	1467	5.9	0	-2.79	8655.4	0	-5.9
OG1RF_RS05620			tRNA-Leu	81	5.9	0	-2.79	480.9	0	-5.9
OG1RF_RS10940	OG1RF_12138	thiW	energy coupling factor transporter S component ThiW	486	5.9	0	-2.79	2885.1	0	-5.9
OG1RF_RS00745	OG1RF_10148	thiD	bifunctional hydroxymethylpyrimidine kinase/phosphomethylpyrimidine kinase	822	5.8	0	-2.78	4808.5	0	-5.8
OG1RF_RS01260	OG1RF_10224		DUF4809 family protein	411	5.8	0	-2.78	2404.3	0	-5.8
OG1RF_RS06455	OG1RF_11247	obgE	GTPase ObgE	1314	5.9	0	-2.78	7693.7	0	-5.9
OG1RF_RS07985	OG1RF_11557		PTS sugar transporter subunit IIA	492	5.9	0	-2.78	2885.1	0	-5.9
OG1RF_RS11170	OG1RF_12183	fabF	beta-ketoacyl-ACP synthase II	1233	5.8	0	-2.78	7212.8	0	-5.8
OG1RF_RS13225		ffs	signal recognition particle sRNA small type	82	5.9	0	-2.78	480.9	0	-5.9
OG1RF_RS00225	OG1RF_10044	cysS	cysteine--tRNA ligase	1410	5.8	0	-2.77	8174.5	0	-5.8
OG1RF_RS09420	OG1RF_11840	glyQ	glycine--tRNA ligase subunit alpha	906	5.8	0	-2.77	5289.4	0	-5.8
OG1RF_RS00735	OG1RF_10146	fusA	elongation factor G	2079	5.8	0	-2.76	12021.3	0	-5.8
OG1RF_RS01060	OG1RF_10212	lysS	lysine--tRNA ligase	1494	5.8	0	-2.76	8655.4	0	-5.8
OG1RF_RS03190	OG1RF_10611	dnaI	primosomal protein DnaI	927	4.7	0.7	-2.76	4327.7	637.77	-4
OG1RF_RS09265	OG1RF_11811		PolC-type DNA polymerase III	4353	2	0.3	-2.76	8655.4	1275.54	-1.7
OG1RF_RS09500	OG1RF_11856		phospho-sugar mutase	1722	5	0.7	-2.76	8655.4	1275.54	-4.3
OG1RF_RS11030	OG1RF_12156		hypothetical protein	249	5.8	0	-2.76	1442.6	0	-5.8
OG1RF_RS11220	OG1RF_12193	bgsA	cell wall glycolipid biosynthesis glucosyltransferase BgsA	1002	5.8	0	-2.76	5770.2	0	-5.8
OG1RF_RS00015	OG1RF_10001	dnaA	chromosomal replication initiator protein DnaA	1341	5.7	0	-2.75	7693.7	0	-5.7
OG1RF_RS06450	OG1RF_11246	gap	type I glyceraldehyde-3-phosphate dehydrogenase	1008	5.7	0	-2.75	5770.2	0	-5.7
OG1RF_RS08100	OG1RF_11579		SPJ_0845 family protein	150	570.6	85	-2.75	85591.9	12755.4	-485.6
OG1RF_RS10655	OG1RF_12083	rplK	50S ribosomal protein L11	420	5.7	0	-2.75	2404.3	0	-5.7
OG1RF_RS00100	OG1RF_10019		mannose/fructose/sorbose PTS transporter subunit IIA	990	1604.3	240.9	-2.74	1588258	238525	-1363.4
OG1RF_RS02120	OG1RF_10393		VanZ family protein	507	5.7	0	-2.74	2885.1	0	-5.7
OG1RF_RS10050	OG1RF_11964		Mur ligase family protein	1350	5.7	0	-2.74	7693.7	0	-5.7
OG1RF_RS07235	OG1RF_11404	rnz	ribonuclease Z	939	5.6	0	-2.73	5289.4	0	-5.6
OG1RF_RS05545	OG1RF_11069		DUF2087 domain-containing protein	258	5.6	0	-2.72	1442.6	0	-5.6
OG1RF_RS10165	OG1RF_11988	atpA	F0F1 ATP synthase subunit alpha	1554	5.6	0	-2.72	8655.4	0	-5.6
OG1RF_RS00920	OG1RF_10183		energy-coupling factor ABC transporter ATP-binding protein	867	5.5	0	-2.71	4808.5	0	-5.5
OG1RF_RS03335	OG1RF_10641	infC	translation initiation factor IF-3	519	5.6	0	-2.71	2885.1	0	-5.6
OG1RF_RS06590	OG1RF_11274		nucleotide pyrophosphohydrolase	348	5.5	0	-2.71	1923.4	0	-5.5
OG1RF_RS08880	OG1RF_11734	rfbA	glucose-1-phosphate thymidylyltransferase RfbA	864	5.6	0	-2.71	4808.5	0	-5.6
OG1RF_RS08210	OG1RF_11600		hypothetical protein	438	5.5	0	-2.7	2404.3	0	-5.5
OG1RF_RS08965	OG1RF_11751		YxeA family protein	351	5.5	0	-2.7	1923.4	0	-5.5
OG1RF_RS00805	OG1RF_10160	rpsQ	30S ribosomal protein S17	264	5.5	0	-2.69	1442.6	0	-5.5
OG1RF_RS00840	OG1RF_10167	rplR	50S ribosomal protein L18	354	5.4	0	-2.69	1923.4	0	-5.4
OG1RF_RS04035	OG1RF_10781	rpmF	50S ribosomal protein L32	177	5.4	0	-2.69	961.7	0	-5.4
OG1RF_RS04835	OG1RF_10926	recU	Holliday junction resolvase RecU	615	5.5	0	-2.69	3366	0	-5.5
OG1RF_RS06075	OG1RF_11171		DUF1294 domain-containing protein	264	5.5	0	-2.69	1442.6	0	-5.5
OG1RF_RS00040	OG1RF_10006	gyrA	DNA gyrase subunit A	2499	5.4	0	-2.68	13463.9	0	-5.4
OG1RF_RS03510	OG1RF_10676	pta	phosphate acetyltransferase	981	5.4	0	-2.68	5289.4	0	-5.4
OG1RF_RS04945	OG1RF_10948		type B 50S ribosomal protein L31	267	5.4	0	-2.68	1442.6	0	-5.4
OG1RF_RS05415	OG1RF_11043	infB	translation initiation factor IF-2	2394	5.4	0	-2.68	12983	0	-5.4
OG1RF_RS09825	OG1RF_11920		arsenate reductase family protein	357	5.4	0	-2.68	1923.4	0	-5.4
OG1RF_RS11965	OG1RF_12335	rpsO	30S ribosomal protein S15	267	5.4	0	-2.68	1442.6	0	-5.4
OG1RF_RS09375	OG1RF_11831	pyrH	UMP kinase	720	5.3	0	-2.67	3846.8	0	-5.3
OG1RF_RS13425		rnpB	RNase P RNA component class B	366	5.3	0	-2.65	1923.4	0	-5.3
OG1RF_RS03275	OG1RF_10629		phosphomevalonate kinase	1104	5.2	0	-2.64	5770.2	0	-5.2
OG1RF_RS08030	OG1RF_11565	trmD	tRNA (guanosine(37)-N1)-methyltransferase TrmD	738	5.2	0	-2.64	3846.8	0	-5.2
OG1RF_RS00865	OG1RF_10172		adenylate kinase	648	5.2	0	-2.63	3366	0	-5.2
OG1RF_RS10950	OG1RF_12140	dnaX	DNA polymerase III subunit gamma/tau	1758	5.2	0	-2.63	9136.2	0	-5.2
OG1RF_RS03170	OG1RF_10607	mutM	DNA-formamidopyrimidine glycosylase	840	5.2	0	-2.62	4327.7	0	-5.2
OG1RF_RS08580	OG1RF_11673	mnmA	tRNA 2-thiouridine(34) synthase MnmA	1122	5.1	0	-2.62	5770.2	0	-5.1
OG1RF_RS10155	OG1RF_11986	atpD	F0F1 ATP synthase subunit beta	1404	5.1	0	-2.62	7212.8	0	-5.1
OG1RF_RS01000	OG1RF_10200	pth	aminoacyl-tRNA hydrolase	564	5.1	0	-2.61	2885.1	0	-5.1
OG1RF_RS05445	OG1RF_11049		DnaD domain protein	753	5.1	0	-2.61	3846.8	0	-5.1
OG1RF_RS02150	OG1RF_10399		UDP-N-acetylmuramoyl-L-alanyl-D-glutamate--L-lysine ligase	1524	5	0	-2.6	7693.7	0	-5
OG1RF_RS06725	OG1RF_11302		glucosaminidase domain-containing protein	858	5	0	-2.6	4327.7	0	-5
OG1RF_RS08070	OG1RF_11573	murC	UDP-N-acetylmuramate--L-alanine ligase	1335	5	0	-2.6	6731.9	0	-5
OG1RF_RS00020	OG1RF_10002	dnaN	DNA polymerase III subunit beta	1128	3.4	0.6	-2.59	3846.8	637.77	-2.8
OG1RF_RS02460	OG1RF_10463	gatB	Asp-tRNA(Asn)/Glu-tRNA(Gln) amidotransferase subunit GatB	1428	2.7	0.4	-2.59	3846.8	637.77	-2.2
OG1RF_RS07405	OG1RF_11438		EbsA family protein	459	8.4	1.4	-2.59	3846.8	637.77	-7
OG1RF_RS07485	OG1RF_11454		Xaa-Pro peptidase family protein	1101	3.5	0.6	-2.59	3846.8	637.77	-2.9
OG1RF_RS08785	OG1RF_11713		CDP-glycerol glycerophosphotransferase family protein	1203	3.2	0.5	-2.59	3846.8	637.77	-2.7
OG1RF_RS09430	OG1RF_11842	era	GTPase Era	900	4.3	0.7	-2.59	3846.8	637.77	-3.6
OG1RF_RS09665	OG1RF_11889		FtsW/RodA/SpoVE family cell cycle protein	1206	3.2	0.5	-2.59	3846.8	637.77	-2.7
OG1RF_RS09800	OG1RF_11916		MetQ/NlpA family ABC transporter substrate-binding protein	816	4.7	0.8	-2.59	3846.8	637.77	-3.9
OG1RF_RS11435	OG1RF_12231		valine--tRNA ligase	2640	4.4	0.7	-2.59	11540.5	1913.3	-3.6
OG1RF_RS12105	OG1RF_12362	ftsY	signal recognition particle-docking protein FtsY	1326	5.8	1	-2.59	7693.7	1275.54	-4.8
OG1RF_RS12710	OG1RF_12491		A24 family peptidase	690	5.6	0.9	-2.59	3846.8	637.77	-4.7
OG1RF_RS13510		ssrS	6S RNA	191	5	0	-2.59	961.7	0	-5
OG1RF_RS04505	OG1RF_10860		hypothetical protein	387	5	0	-2.58	1923.4	0	-5
OG1RF_RS12790	OG1RF_12508		FAD:protein FMN transferase	1065	5	0	-2.58	5289.4	0	-5
OG1RF_RS00215	OG1RF_10042	gltX	glutamate--tRNA ligase	1455	5	0	-2.57	7212.8	0	-5
OG1RF_RS12120	OG1RF_12365	rnc	ribonuclease III	690	4.9	0	-2.56	3366	0	-4.9
OG1RF_RS00110	OG1RF_10021		PTS system mannose/fructose/sorbose family transporter subunit IID	909	2028.7	347.3	-2.55	1.84407e+06	315695	-1681.4
OG1RF_RS05720	OG1RF_11102		hypothetical protein	495	4.9	0	-2.55	2404.3	0	-4.9
OG1RF_RS05950	OG1RF_11147	dhaM	dihydroxyacetone kinase phosphoryl donor subunit DhaM	396	4.9	0	-2.55	1923.4	0	-4.9
OG1RF_RS07500	OG1RF_11457	galU	UTP--glucose-1-phosphate uridylyltransferase GalU	894	4.8	0	-2.55	4327.7	0	-4.8
OG1RF_RS10240	OG1RF_12001		nicotinate phosphoribosyltransferase	1482	4.9	0	-2.55	7212.8	0	-4.9
OG1RF_RS10550	OG1RF_12063		5'-methylthioadenosine/adenosylhomocysteine nucleosidase	693	4.9	0	-2.55	3366	0	-4.9
OG1RF_RS12210	OG1RF_12383	rsgA	ribosome small subunit-dependent GTPase A	891	4.9	0	-2.55	4327.7	0	-4.9
OG1RF_RS02450	OG1RF_10461	gatC	Asp-tRNA(Asn)/Glu-tRNA(Gln) amidotransferase subunit GatC	303	4.8	0	-2.53	1442.6	0	-4.8
OG1RF_RS08685	OG1RF_11692	glmS	glutamine--fructose-6-phosphate transaminase (isomerizing)	1806	4.8	0	-2.53	8655.4	0	-4.8
OG1RF_RS09670	OG1RF_11890		YlaN family protein	303	4.8	0	-2.53	1442.6	0	-4.8
OG1RF_RS03035	OG1RF_10579	alr	alanine racemase	1113	4.8	0	-2.52	5289.4	0	-4.8
OG1RF_RS03870	OG1RF_10749		DUF3284 domain-containing protein	408	4.7	0	-2.51	1923.4	0	-4.7
OG1RF_RS11270	OG1RF_12198		DUF3955 domain-containing protein	204	4.7	0	-2.51	961.7	0	-4.7
OG1RF_RS12250	OG1RF_12391	gmk	guanylate kinase	612	4.7	0	-2.51	2885.1	0	-4.7
OG1RF_RS00765	OG1RF_10152	rplD	50S ribosomal protein L4	621	4.6	0	-2.5	2885.1	0	-4.6
OG1RF_RS08765	OG1RF_11709		lipopolysaccharide biosynthesis protein	1404	5.1	0.9	-2.5	7212.8	1275.54	-4.2
OG1RF_RS03305	OG1RF_10635		DUF3899 domain-containing protein	348	6172.3	1097.8	-2.49	2.14797e+06	382023	-5074.6
OG1RF_RS03520	OG1RF_10678		GNAT family protein	519	4.6	0	-2.49	2404.3	0	-4.6
OG1RF_RS09735	OG1RF_11903	tsaD	tRNA (adenosine(37)-N6)-threonylcarbamoyltransferase complex transferase subunit TsaD	1044	4.6	0	-2.49	4808.5	0	-4.6
OG1RF_RS07050	OG1RF_11366	ylqF	ribosome biogenesis GTPase YlqF	849	4.5	0	-2.47	3846.8	0	-4.5
OG1RF_RS08640	OG1RF_11684		methionine ABC transporter ATP-binding protein	1068	4.5	0	-2.46	4808.5	0	-4.5
OG1RF_RS12200	OG1RF_12381		thiamine diphosphokinase	642	4.5	0	-2.46	2885.1	0	-4.5
OG1RF_RS00820	OG1RF_10163	rplE	50S ribosomal protein L5	537	4.5	0	-2.45	2404.3	0	-4.5
OG1RF_RS00870	OG1RF_10173	infA	translation initiation factor IF-1	216	4.5	0	-2.45	961.7	0	-4.5
OG1RF_RS01045	OG1RF_10209	ftsH	ATP-dependent zinc metalloprotease FtsH	2154	6.5	1.2	-2.45	13944.7	2551.07	-5.3
OG1RF_RS02385	OG1RF_10448	ptsP	phosphoenolpyruvate--protein phosphotransferase	1725	4.5	0	-2.45	7693.7	0	-4.5
OG1RF_RS11050	OG1RF_12159	thrS	threonine--tRNA ligase	1935	4.5	0	-2.45	8655.4	0	-4.5
OG1RF_RS12715	OG1RF_12492	rpoC	DNA-directed RNA polymerase subunit beta'	3651	4.5	0	-2.45	16349	0	-4.5
OG1RF_RS10865	OG1RF_12124		cyclic-di-AMP receptor	327	4.4	0	-2.44	1442.6	0	-4.4
OG1RF_RS11705	OG1RF_12286		glucose-6-phosphate 1-dehydrogenase family protein	654	4.4	0	-2.44	2885.1	0	-4.4
OG1RF_RS12205	OG1RF_12382	rpe	ribulose-phosphate 3-epimerase	651	4.4	0	-2.44	2885.1	0	-4.4
OG1RF_RS04040	OG1RF_10782	gndA	NADP-dependent phosphogluconate dehydrogenase	1419	4.4	0	-2.43	6251.1	0	-4.4
OG1RF_RS09415	OG1RF_11839	glyS	glycine--tRNA ligase subunit beta	2082	4.4	0	-2.43	9136.2	0	-4.4
OG1RF_RS02540	OG1RF_10478		hypothetical protein	333	4.3	0	-2.41	1442.6	0	-4.3
OG1RF_RS02815	OG1RF_10535		DUF3955 domain-containing protein	222	4.3	0	-2.41	961.7	0	-4.3
OG1RF_RS00265	OG1RF_10052		metal ABC transporter ATP-binding protein	690	9.8	1.8	-2.4	6731.9	1275.54	-7.9
OG1RF_RS00815	OG1RF_10162	rplX	50S ribosomal protein L24	309	10.9	2.1	-2.4	3366	637.77	-8.8
OG1RF_RS04470	OG1RF_10853		kinase	564	4.3	0	-2.4	2404.3	0	-4.3
OG1RF_RS06315	OG1RF_11219		serine hydrolase	885	3.8	0.7	-2.4	3366	637.77	-3.1
OG1RF_RS07535	OG1RF_11464	liaX	daptomycin-sensing surface protein LiaX	1599	2.1	0.4	-2.4	3366	637.77	-1.7
OG1RF_RS08375	OG1RF_11633	hisS	histidine--tRNA ligase	1299	2.6	0.5	-2.4	3366	637.77	-2.1
OG1RF_RS09425	OG1RF_11841	recO	DNA repair protein RecO	786	4.3	0.8	-2.4	3366	637.77	-3.5
OG1RF_RS09605	OG1RF_11877	holA	DNA polymerase III subunit delta	1026	6.6	1.2	-2.4	6731.9	1275.54	-5.3
OG1RF_RS11160	OG1RF_12181	fabZ	3-hydroxyacyl-ACP dehydratase FabZ	423	15.9	3	-2.4	6731.9	1275.54	-12.9
OG1RF_RS12720	OG1RF_12493	rpoB	DNA-directed RNA polymerase subunit beta	3612	4.3	0	-2.4	15387.3	0	-4.3
OG1RF_RS08900	OG1RF_11738		MraY family glycosyltransferase	1134	4.2	0	-2.39	4808.5	0	-4.2
OG1RF_RS00875	OG1RF_10174	rpmJ	50S ribosomal protein L36	114	4.2	0	-2.38	480.9	0	-4.2
OG1RF_RS03645	OG1RF_10704		ribosomal-processing cysteine protease Prp	342	4.2	0	-2.38	1442.6	0	-4.2
OG1RF_RS04665	OG1RF_10892		helix-turn-helix domain-containing protein	342	4.2	0	-2.38	1442.6	0	-4.2
OG1RF_RS07560	OG1RF_11469	pstC	phosphate ABC transporter permease subunit PstC	918	4.2	0	-2.38	3846.8	0	-4.2
OG1RF_RS08590	OG1RF_11675		cysteine desulfurase family protein	1143	4.2	0	-2.38	4808.5	0	-4.2
OG1RF_RS00785	OG1RF_10156	rplV	50S ribosomal protein L22	345	4.2	0	-2.37	1442.6	0	-4.2
OG1RF_RS06270	OG1RF_11210		V-type ATPase subunit E	579	4.2	0	-2.37	2404.3	0	-4.2
OG1RF_RS07625	OG1RF_11484		DUF2829 domain-containing protein	231	4.2	0	-2.37	961.7	0	-4.2
OG1RF_RS09445	OG1RF_11845		HDIG domain-containing protein	2196	4.2	0	-2.37	9136.2	0	-4.2
OG1RF_RS04760	OG1RF_10911	dapD	2,3,4,5-tetrahydropyridine-2,6-dicarboxylate N-acetyltransferase	699	4.1	0	-2.36	2885.1	0	-4.1
OG1RF_RS08745	OG1RF_11704	miaA	tRNA (adenosine(37)-N6)-dimethylallyltransferase MiaA	927	4.1	0	-2.36	3846.8	0	-4.1
OG1RF_RS03030	OG1RF_10578	acpS	holo-ACP synthase	351	4.1	0	-2.35	1442.6	0	-4.1
OG1RF_RS10215	OG1RF_11996	secG	preprotein translocase subunit SecG	234	4.1	0	-2.35	961.7	0	-4.1
OG1RF_RS08885	OG1RF_11735		glycosyltransferase family 2 protein	711	4.1	0	-2.34	2885.1	0	-4.1
OG1RF_RS10880	OG1RF_12126	recR	recombination mediator RecR	594	4	0	-2.34	2404.3	0	-4
OG1RF_RS12150	OG1RF_12371	acpP	acyl carrier protein	237	4.1	0	-2.34	961.7	0	-4.1
OG1RF_RS05400	OG1RF_11040	nusA	transcription termination factor NusA	1197	4	0	-2.33	4808.5	0	-4
OG1RF_RS04525	OG1RF_10864		hypothetical protein	240	4	0	-2.32	961.7	0	-4
OG1RF_RS05435	OG1RF_11047		helix-turn-helix domain-containing protein	480	4	0	-2.32	1923.4	0	-4
OG1RF_RS08065	OG1RF_11572		MaoC/PaaZ C-terminal domain-containing protein	483	4	0	-2.32	1923.4	0	-4
OG1RF_RS12620	OG1RF_12471		putative metal homeostasis protein	120	4	0	-2.32	480.9	0	-4
OG1RF_RS13460			hydroxymethylglutaryl-CoA reductase, degradative	2409	4	0	-2.32	9617.1	0	-4
OG1RF_RS00025	OG1RF_10003	yaaA	S4 domain-containing protein YaaA	243	4	0	-2.31	961.7	0	-4
OG1RF_RS03830	OG1RF_10740	sfsA	DNA/RNA nuclease SfsA	729	4	0	-2.31	2885.1	0	-4
OG1RF_RS00305	OG1RF_10060	ruvA	Holliday junction branch migration protein RuvA	612	3.9	0	-2.3	2404.3	0	-3.9
OG1RF_RS05115	OG1RF_10983		NADH peroxidase	1341	93.9	19	-2.3	125984	25510.7	-74.9
OG1RF_RS05600	OG1RF_11080	dnaJ	molecular chaperone DnaJ	1167	222.9	45.4	-2.3	260142	52934.7	-177.6
OG1RF_RS13950			hypothetical protein	123	3.9	0	-2.3	480.9	0	-3.9
OG1RF_RS04825	OG1RF_10924		CTP synthase	1608	3.9	0.8	-2.29	6251.1	1275.54	-3.1
OG1RF_RS06605	OG1RF_11277		thioesterase	372	3.9	0	-2.29	1442.6	0	-3.9
OG1RF_RS09210	OG1RF_11799		hydrolase	684	9.1	1.9	-2.29	6251.1	1275.54	-7.3
OG1RF_RS11810	OG1RF_12306		DUF4479 and tRNA-binding domain-containing protein	618	3.9	0	-2.29	2404.3	0	-3.9
OG1RF_RS03040	OG1RF_10580		type II toxin-antitoxin system PemK/MazF family toxin	375	3.8	0	-2.28	1442.6	0	-3.8
OG1RF_RS05065	OG1RF_10972		threonine/serine exporter family protein	498	3.9	0	-2.28	1923.4	0	-3.9
OG1RF_RS08050	OG1RF_11569		VTT domain-containing protein	597	1605.3	332.2	-2.27	958340	198346	-1273
OG1RF_RS08935	OG1RF_11745		PH domain-containing protein	378	3.8	0	-2.27	1442.6	0	-3.8
OG1RF_RS11360	OG1RF_12215	mltG	endolytic transglycosylase MltG	1383	3.8	0	-2.27	5289.4	0	-3.8
OG1RF_RS12295	OG1RF_12400		PTS sugar transporter subunit IIB	504	3.8	0	-2.27	1923.4	0	-3.8
OG1RF_RS02810	OG1RF_10534	leuS	leucine--tRNA ligase	2412	3.8	0	-2.26	9136.2	0	-3.8
OG1RF_RS04925	OG1RF_10945		fructose-bisphosphate aldolase	867	10.5	2.2	-2.26	9136.2	1913.3	-8.3
OG1RF_RS07480	OG1RF_11453	ccpA	catabolite control protein A	999	890	186.4	-2.26	889098	186228	-703.6
OG1RF_RS08505	OG1RF_11659		DNA translocase FtsK	2421	3.8	0	-2.26	9136.2	0	-3.8
OG1RF_RS02720	OG1RF_10514	rpoN	RNA polymerase factor sigma-54	1329	2488.9	525	-2.25	3.30779e+06	697718	-1963.9
OG1RF_RS02795	OG1RF_10531		DUF4097 family beta strand repeat-containing protein	1023	3.8	0	-2.25	3846.8	0	-3.8
OG1RF_RS03185	OG1RF_10610		DnaD domain protein	1407	3.8	0	-2.25	5289.4	0	-3.8
OG1RF_RS03435	OG1RF_10661		TatD family hydrolase	768	3.8	0	-2.25	2885.1	0	-3.8
OG1RF_RS03480	OG1RF_10670		putative ABC transporter permease	765	3.8	0	-2.25	2885.1	0	-3.8
OG1RF_RS00885	OG1RF_10176	rpsK	30S ribosomal protein S11	387	3.7	0	-2.24	1442.6	0	-3.7
OG1RF_RS10230	OG1RF_11999		heavy metal translocating P-type ATPase	1827	488.5	103.7	-2.24	892464	189417	-384.8
OG1RF_RS11805	OG1RF_12305		trypsin-like peptidase domain-containing protein	1320	3393.3	721.4	-2.23	4.47915e+06	952187	-2671.9
OG1RF_RS12465	OG1RF_12439	recA	recombinase RecA	1044	3.7	0	-2.23	3846.8	0	-3.7
OG1RF_RS02380	OG1RF_10447		phosphocarrier protein HPr	264	3.6	0	-2.22	961.7	0	-3.6
OG1RF_RS11125	OG1RF_12174		nicotinate-nucleotide adenylyltransferase	657	3.7	0	-2.22	2404.3	0	-3.7
OG1RF_RS12020	OG1RF_12346		LPXTG cell wall anchor domain-containing protein	360	41.4	8.9	-2.22	14906.4	3188.84	-32.5
OG1RF_RS13955			hypothetical protein	132	3.6	0	-2.22	480.9	0	-3.6
OG1RF_RS08730	OG1RF_11701	glnA	type I glutamate--ammonia ligase	1338	3.6	0	-2.2	4808.5	0	-3.6
OG1RF_RS00260	OG1RF_10051		metal ABC transporter substrate-binding protein	951	3478.7	763.8	-2.19	3.30827e+06	726418	-2714.9
OG1RF_RS00930	OG1RF_10185	truA	tRNA pseudouridine(38-40) synthase TruA	747	3.9	0.9	-2.18	2885.1	637.77	-3
OG1RF_RS02030	OG1RF_10375		DUF4809 family protein	408	3.5	0	-2.18	1442.6	0	-3.5
OG1RF_RS02530	OG1RF_10476		hypothetical protein	429	13.5	3	-2.18	5770.2	1275.54	-10.5
OG1RF_RS02600	OG1RF_10491		hypothetical protein	447	6.5	1.4	-2.18	2885.1	637.77	-5
OG1RF_RS03175	OG1RF_10608	coaE	dephospho-CoA kinase	597	4.8	1.1	-2.18	2885.1	637.77	-3.8
OG1RF_RS03285	OG1RF_10631	mvk	mevalonate kinase	942	3.1	0.7	-2.18	2885.1	637.77	-2.4
OG1RF_RS05920	OG1RF_11141	pdhA	pyruvate dehydrogenase (acetyl-transferring) E1 component subunit alpha	1113	2.6	0.6	-2.18	2885.1	637.77	-2
OG1RF_RS06550	OG1RF_11266	cmk	(d)CMP kinase	678	3.5	0	-2.18	2404.3	0	-3.5
OG1RF_RS08075	OG1RF_11574		hypothetical protein	951	6.1	1.3	-2.18	5770.2	1275.54	-4.7
OG1RF_RS08265	OG1RF_11610		DUF2200 domain-containing protein	348	8.3	1.8	-2.18	2885.1	637.77	-6.5
OG1RF_RS08465	OG1RF_11650	comGC	competence type IV pilus major pilin ComGC	273	3.5	0	-2.18	961.7	0	-3.5
OG1RF_RS08735	OG1RF_11702		MerR family transcriptional regulator	387	7.5	1.6	-2.18	2885.1	637.77	-5.8
OG1RF_RS08740	OG1RF_11703	hflX	GTPase HflX	1239	2.3	0.5	-2.18	2885.1	637.77	-1.8
OG1RF_RS09400			acylphosphatase	273	3.5	0	-2.18	961.7	0	-3.5
OG1RF_RS11900	OG1RF_12323		hypothetical protein	360	8	1.8	-2.18	2885.1	637.77	-6.2
OG1RF_RS12700	OG1RF_12489		DUF5105 domain-containing protein	717	4	0.9	-2.18	2885.1	637.77	-3.1
OG1RF_RS13070	OG1RF_12553		transcriptional regulator GutM	483	6	1.3	-2.18	2885.1	637.77	-4.7
OG1RF_RS00955	OG1RF_10190		amino acid ABC transporter ATP-binding protein	738	1205.4	267.9	-2.17	889578	197708	-937.5
OG1RF_RS01925	OG1RF_10355	nrdF	class 1b ribonucleoside-diphosphate reductase subunit beta	963	3.5	0	-2.17	3366	0	-3.5
OG1RF_RS00780	OG1RF_10155	rpsS	30S ribosomal protein S19	276	3.5	0	-2.16	961.7	0	-3.5
OG1RF_RS05470	OG1RF_11054		hypothetical protein	414	3.5	0	-2.16	1442.6	0	-3.5
OG1RF_RS12425	OG1RF_12431		ribose-phosphate diphosphokinase	969	3.5	0	-2.16	3366	0	-3.5
OG1RF_RS03685	OG1RF_10712		bifunctional methylenetetrahydrofolate dehydrogenase/methenyltetrahydrofolate cyclohydrolase	843	3.4	0	-2.14	2885.1	0	-3.4
OG1RF_RS02940	OG1RF_10560		PRD domain-containing protein	321	43.4	9.9	-2.13	13944.7	3188.84	-33.5
OG1RF_RS06880	OG1RF_11332		CoA-binding protein	426	3.4	0	-2.13	1442.6	0	-3.4
OG1RF_RS08340	OG1RF_11626	gap	type I glyceraldehyde-3-phosphate dehydrogenase	999	3.4	0	-2.13	3366	0	-3.4
OG1RF_RS08835	OG1RF_11725		glycosyltransferase	3141	3.4	0	-2.13	10578.8	0	-3.4
OG1RF_RS12155	OG1RF_12372	plsX	phosphate acyltransferase PlsX	999	3.4	0	-2.13	3366	0	-3.4
OG1RF_RS12920	OG1RF_12534		MurR/RpiR family transcriptional regulator	855	3.4	0	-2.13	2885.1	0	-3.4
OG1RF_RS02005	OG1RF_10371		YehR family protein	447	1444.7	335.3	-2.11	645786	149875	-1109.4
OG1RF_RS05710	OG1RF_11100		WXG100 family type VII secretion target	291	3.3	0	-2.11	961.7	0	-3.3
OG1RF_RS02730	OG1RF_10517	metK	methionine adenosyltransferase	1182	3.3	0	-2.09	3846.8	0	-3.3
OG1RF_RS06500	OG1RF_11256	xerD	site-specific tyrosine recombinase XerD	888	3.2	0	-2.09	2885.1	0	-3.2
OG1RF_RS07555	OG1RF_11468	pstA	phosphate ABC transporter permease PstA	882	3.3	0	-2.09	2885.1	0	-3.3
OG1RF_RS08385	OG1RF_11635	dtd	D-aminoacyl-tRNA deacylase	444	3.2	0	-2.09	1442.6	0	-3.2
OG1RF_RS03270	OG1RF_10628	fni	type 2 isopentenyl-diphosphate Delta-isomerase	1041	3.2	0	-2.08	3366	0	-3.2
OG1RF_RS03750	OG1RF_10724		penicillin-binding protein	2226	3.2	0	-2.08	7212.8	0	-3.2
OG1RF_RS04670	OG1RF_10893	pheS	phenylalanine--tRNA ligase subunit alpha	1044	3.2	0	-2.08	3366	0	-3.2
OG1RF_RS06485	OG1RF_11253		peptidylprolyl isomerase	747	3.2	0	-2.08	2404.3	0	-3.2
OG1RF_RS05590	OG1RF_11078	dnaK	molecular chaperone DnaK	1827	120	28.6	-2.07	219269	52297	-91.4
OG1RF_RS00105	OG1RF_10020		PTS mannose/fructose/sorbose transporter subunit IIC	801	805	192.7	-2.06	644824	154340	-612.3
OG1RF_RS05475	OG1RF_11055		phage major tail protein, TP901-1 family	510	705.3	168.8	-2.06	359678	86098.7	-536.4
OG1RF_RS08810	OG1RF_11720		glycosyltransferase family 2 protein	756	3.2	0	-2.06	2404.3	0	-3.2
OG1RF_RS11045	OG1RF_12158		penicillin-binding protein 2	2133	3.2	0	-2.06	6731.9	0	-3.2
OG1RF_RS07760	OG1RF_11511		PTS system mannose/fructose/sorbose family transporter subunit IID	807	6.6	1.6	-2.05	5289.4	1275.54	-5
OG1RF_RS11005	OG1RF_12151		alpha/beta fold hydrolase	768	3.1	0	-2.05	2404.3	0	-3.1
OG1RF_RS11345	OG1RF_12212		sensor histidine kinase	1101	9184.7	2233.1	-2.04	10112342	2.4586e+06	-6951.6
OG1RF_RS10200	OG1RF_11994	rnr	ribonuclease R	2367	5.5	1.3	-2.03	12983	3188.84	-4.1
OG1RF_RS06690	OG1RF_11295		thymidylate synthase	945	3.1	0	-2.02	2885.1	0	-3.1
OG1RF_RS03280	OG1RF_10630	mvaD	diphosphomevalonate decarboxylase	993	7.7	1.9	-2.01	7693.7	1913.3	-5.8
OG1RF_RS03785	OG1RF_10731		YggS family pyridoxal phosphate-dependent enzyme	675	11.4	2.8	-2.01	7693.7	1913.3	-8.6
OG1RF_RS06825	OG1RF_11321		hypothetical protein	159	3	0	-2.01	480.9	0	-3
OG1RF_RS08185	OG1RF_11596		hypothetical protein	159	3	0	-2.01	480.9	0	-3
OG1RF_RS08845	OG1RF_11727		ABC transporter permease	792	3	0	-2.01	2404.3	0	-3
OG1RF_RS10435	OG1RF_12040		NAD kinase	795	3	0	-2.01	2404.3	0	-3
OG1RF_RS11135	OG1RF_12176	yqeH	ribosome biogenesis GTPase YqeH	1107	3	0	-2.01	3366	0	-3
OG1RF_RS04020	OG1RF_10778	pfkA	6-phosphofructokinase	960	3	0	-2	2885.1	0	-3
OG1RF_RS10935	OG1RF_12137		hydroxyethylthiazole kinase	816	2.9	0	-1.98	2404.3	0	-2.9
OG1RF_RS05970	OG1RF_11151		hydroxymethylglutaryl-CoA synthase	1149	2.9	0	-1.97	3366	0	-2.9
OG1RF_RS00845	OG1RF_10168	rpsE	30S ribosomal protein S5	498	2.9	0	-1.96	1442.6	0	-2.9
OG1RF_RS04850	OG1RF_10929		class I SAM-dependent RNA methyltransferase	1161	2.9	0	-1.96	3366	0	-2.9
OG1RF_RS06420	OG1RF_11240		cation-translocating P-type ATPase	2334	2.9	0	-1.96	6731.9	0	-2.9
OG1RF_RS07275	OG1RF_11412		putative DNA-binding protein	336	2.9	0	-1.95	961.7	0	-2.9
OG1RF_RS10205	OG1RF_11995		alpha/beta fold hydrolase	750	1159.2	300.2	-1.95	869382	225132	-859
OG1RF_RS10705	OG1RF_12093	secE	preprotein translocase subunit SecE	168	2.9	0	-1.95	480.9	0	-2.9
OG1RF_RS10850	OG1RF_12121		DNA replication initiation control protein YabA	345	57.1	14.8	-1.95	19715	5102.14	-42.4
OG1RF_RS00095	OG1RF_10018		mannose/fructose/sorbose PTS transporter subunit IIB	510	2.8	0	-1.94	1442.6	0	-2.8
OG1RF_RS10135	OG1RF_11982		DNA-directed RNA polymerase subunit beta	174	18584.7	4852.9	-1.94	3.23374e+06	844405	-13731.8
OG1RF_RS13745			FtsK/SpoIIIE domain-containing protein	1353	2.8	0	-1.94	3846.8	0	-2.8
OG1RF_RS03365	OG1RF_10647		GrpB family protein	513	2.8	0	-1.93	1442.6	0	-2.8
OG1RF_RS07185	OG1RF_11394	msrA	peptide-methionine (S)-S-oxide reductase MsrA	513	2.8	0	-1.93	1442.6	0	-2.8
OG1RF_RS10025	OG1RF_11960	hydA	dihydropyrimidinase	1371	2.8	0	-1.93	3846.8	0	-2.8
OG1RF_RS02050	OG1RF_10379		helix-turn-helix domain-containing protein	345	2.8	0	-1.92	961.7	0	-2.8
OG1RF_RS00730	OG1RF_10145	rpsG	30S ribosomal protein S7	468	5.1	1.4	-1.91	2404.3	637.77	-3.8
OG1RF_RS00760	OG1RF_10151	rplC	50S ribosomal protein L3	627	3.8	1	-1.91	2404.3	637.77	-2.8
OG1RF_RS05420	OG1RF_11044	rbfA	30S ribosome-binding factor RbfA	348	2.8	0	-1.91	961.7	0	-2.8
OG1RF_RS06440	OG1RF_11244		S1-like domain-containing RNA-binding protein	879	2.7	0.7	-1.91	2404.3	637.77	-2
OG1RF_RS06750	OG1RF_11307		GNAT family N-acetyltransferase	468	5.1	1.4	-1.91	2404.3	637.77	-3.8
OG1RF_RS08440	OG1RF_11645		class I SAM-dependent methyltransferase	1005	2.4	0.6	-1.91	2404.3	637.77	-1.8
OG1RF_RS09370	OG1RF_11830	frr	ribosome recycling factor	555	4.3	1.1	-1.91	2404.3	637.77	-3.2
OG1RF_RS09640	OG1RF_11884	rsmD	16S rRNA (guanine(966)-N(2))-methyltransferase RsmD	591	8.1	2.2	-1.91	4808.5	1275.54	-6
OG1RF_RS10130	OG1RF_11981		PTS glucitol/sorbitol transporter subunit IIA	366	19.7	5.2	-1.91	7212.8	1913.3	-14.5
OG1RF_RS10170	OG1RF_11989	atpH	ATP synthase F1 subunit delta	540	4.5	1.2	-1.91	2404.3	637.77	-3.3
OG1RF_RS10585	OG1RF_12069		GNAT family protein	522	4.6	1.2	-1.91	2404.3	637.77	-3.4
OG1RF_RS12170	OG1RF_12375		Asp23/Gls24 family envelope stress response protein	360	6.7	1.8	-1.91	2404.3	637.77	-4.9
OG1RF_RS00850	OG1RF_10169	rpmD	50S ribosomal protein L30	177	2.7	0	-1.89	480.9	0	-2.7
OG1RF_RS03010	OG1RF_10574		D-alanine--D-alanine ligase	1068	2.7	0	-1.89	2885.1	0	-2.7
OG1RF_RS04860	OG1RF_10931		DnaD domain protein	714	2.7	0	-1.89	1923.4	0	-2.7
OG1RF_RS06285	OG1RF_11213		V-type ATP synthase subunit A	1779	2.7	0	-1.89	4808.5	0	-2.7
OG1RF_RS11350	OG1RF_12213	liaF	cell wall-active antibiotics response protein LiaF	729	3545.4	963.2	-1.88	2.58459e+06	702182	-2582.2
OG1RF_RS00880	OG1RF_10175	rpsM	30S ribosomal protein S13	363	2.6	0	-1.87	961.7	0	-2.6
OG1RF_RS01040	OG1RF_10208	hpt	hypoxanthine phosphoribosyltransferase	543	2.7	0	-1.87	1442.6	0	-2.7
OG1RF_RS12455	OG1RF_12437		TIGR00282 family metallophosphoesterase	795	2343.8	640.2	-1.87	1863306	508939	-1703.6
OG1RF_RS00810	OG1RF_10161	rplN	50S ribosomal protein L14	366	2.6	0	-1.86	961.7	0	-2.6
OG1RF_RS08015	OG1RF_11563		polysaccharide deacetylase family protein	903	404.2	112.3	-1.85	364968	101405	-291.9
OG1RF_RS00800	OG1RF_10159	rpmC	50S ribosomal protein L29	186	2.6	0	-1.84	480.9	0	-2.6
OG1RF_RS07515	OG1RF_11460	hprK	HPr(Ser) kinase/phosphatase	933	2.6	0	-1.84	2404.3	0	-2.6
OG1RF_RS08255	OG1RF_11608		hypothetical protein	147	7811.4	2186.6	-1.84	1.14828e+06	321435	-5624.8
OG1RF_RS12085	OG1RF_12358		cysteine hydrolase family protein	498	1802.7	503.3	-1.84	897753	250643	-1299.4
OG1RF_RS01935	OG1RF_10357	nrdI	class Ib ribonucleoside-diphosphate reductase assembly flavoprotein NrdI	375	2.6	0	-1.83	961.7	0	-2.6
OG1RF_RS03775	OG1RF_10729	ftsA	cell division protein FtsA	1320	2.5	0	-1.83	3366	0	-2.5
OG1RF_RS04655	OG1RF_10890		PD-(D/E)XK nuclease family protein	3588	20.9	5.9	-1.83	75013.1	21046.3	-15
OG1RF_RS12230	OG1RF_12387	fmt	methionyl-tRNA formyltransferase	939	2.6	0	-1.83	2404.3	0	-2.6
OG1RF_RS13800			DNA-directed RNA polymerase subunit alpha C-terminal domain-containing protein	189	2.5	0	-1.83	480.9	0	-2.5
OG1RF_RS00670	OG1RF_10133	deoB	phosphopentomutase	1164	10898.5	3107.2	-1.81	1.26859e+07	3.61678e+06	-7791.3
OG1RF_RS05305	OG1RF_11020		hypothetical protein	657	191	54.4	-1.81	125503	35715	-136.7
OG1RF_RS06595	OG1RF_11275	dapB	4-hydroxy-tetrahydrodipicolinate reductase	777	2.5	0	-1.8	1923.4	0	-2.5
OG1RF_RS06700	OG1RF_11297	queG	tRNA epoxyqueuosine(34) reductase QueG	1167	2.5	0	-1.8	2885.1	0	-2.5
OG1RF_RS05510	OG1RF_11062		phage holin family protein	393	2.4	0	-1.79	961.7	0	-2.4
OG1RF_RS07490	OG1RF_11455		YtxH domain-containing protein	585	2.5	0	-1.79	1442.6	0	-2.5
OG1RF_RS08850	OG1RF_11728		hypothetical protein	339	2307.8	666	-1.79	782348	225770	-1641.8
OG1RF_RS02710	OG1RF_10513		cold-shock protein	198	2.4	0	-1.78	480.9	0	-2.4
OG1RF_RS03115	OG1RF_10595		betaine/proline/choline family ABC transporter ATP-binding protein	1191	2.4	0	-1.78	2885.1	0	-2.4
OG1RF_RS05995	OG1RF_11155		cold-shock protein	198	2.4	0	-1.78	480.9	0	-2.4
OG1RF_RS12095	OG1RF_12360		glyoxalase	396	2.4	0	-1.78	961.7	0	-2.4
OG1RF_RS11185	OG1RF_12186	fabK	enoyl-[acyl-carrier-protein] reductase FabK	996	2.4	0	-1.77	2404.3	0	-2.4
OG1RF_RS07545	OG1RF_11466	pstB	phosphate ABC transporter ATP-binding protein PstB	756	5.7	1.7	-1.76	4327.7	1275.54	-4
OG1RF_RS08660	OG1RF_11688		hypothetical protein	177	5150.8	1517	-1.76	911698	268500	-3633.9
OG1RF_RS08840	OG1RF_11726		ABC transporter ATP-binding protein	1215	3.6	1	-1.76	4327.7	1275.54	-2.5
OG1RF_RS10960	OG1RF_12142	galE	UDP-glucose 4-epimerase GalE	990	21.9	6.4	-1.76	21638.4	6377.68	-15.4
OG1RF_RS06545	OG1RF_11265		LysM domain-containing protein	624	2.3	0	-1.73	1442.6	0	-2.3
OG1RF_RS10150	OG1RF_11985		F0F1 ATP synthase subunit epsilon	417	2.3	0	-1.73	961.7	0	-2.3
OG1RF_RS10295	OG1RF_12012		GntR family transcriptional regulator	630	2.3	0	-1.72	1442.6	0	-2.3
OG1RF_RS13750			hypothetical protein	222	311.9	94.8	-1.72	69242.9	21046.3	-217.1
OG1RF_RS03320	OG1RF_10638	opp1D	oligopeptide ABC transporter ATP-binding protein Opp1D	1056	1975.3	603.9	-1.71	2085941	637768	-1371.4
OG1RF_RS03415	OG1RF_10657	metG	methionine--tRNA ligase	2007	12.5	3.8	-1.71	25004.4	7653.21	-8.6
OG1RF_RS10860	OG1RF_12123	holB	DNA polymerase III subunit delta'	948	6.6	2	-1.71	6251.1	1913.3	-4.6
OG1RF_RS11325	OG1RF_12208		glycosyltransferase family 2 protein	936	9577	2925.1	-1.71	8.96406e+06	2.73794e+06	-6651.8
OG1RF_RS11405	OG1RF_12225		cold-shock protein	198	7424.1	2264.4	-1.71	1.46997e+06	448351	-5159.7
OG1RF_RS12025	OG1RF_12347		DUF1054 domain-containing protein	609	3632.8	1114.3	-1.71	2.21241e+06	678585	-2518.6
OG1RF_RS03675	OG1RF_10710		Asp23/Gls24 family envelope stress response protein	429	2.2	0	-1.7	961.7	0	-2.2
OG1RF_RS08230	OG1RF_11604	yeiL	transcriptional regulator YeiL	663	103	31.7	-1.7	68281.1	21046.3	-71.2
OG1RF_RS09345	OG1RF_11825	sufB	Fe-S cluster assembly protein SufB	1392	1955.9	601.6	-1.7	2.72259e+06	837389	-1354.3
OG1RF_RS09895	OG1RF_11933		L-threonylcarbamoyladenylate synthase	1020	574.2	176.3	-1.7	585679	179851	-397.9
OG1RF_RS11950	OG1RF_12333	mreC	rod shape-determining protein MreC	858	2.2	0	-1.7	1923.4	0	-2.2
OG1RF_RS01295	OG1RF_10230	efp	elongation factor P	558	4680.1	1449.3	-1.69	2.61151e+06	808690	-3230.9
OG1RF_RS08325	OG1RF_11623	eno	phosphopyruvate hydratase	1296	2.2	0	-1.69	2885.1	0	-2.2
OG1RF_RS00790	OG1RF_10157	rpsC	30S ribosomal protein S3	654	2.2	0	-1.68	1442.6	0	-2.2
OG1RF_RS03315	OG1RF_10637	opp1C	oligopeptide ABC transporter permease Opp1C	1050	12618.5	3931.1	-1.68	13249428	4.12763e+06	-8687.4
OG1RF_RS07920	OG1RF_11543	cbiM	cobalt transporter CbiM	984	163.7	51.2	-1.68	161086	50383.7	-112.5
OG1RF_RS06520	OG1RF_11260		ECF transporter S component	663	2.2	0	-1.67	1442.6	0	-2.2
OG1RF_RS09315	OG1RF_11821		hypothetical protein	600	172.3	54.2	-1.67	103383	32526.2	-118.1
OG1RF_RS00970	OG1RF_10194		NAD-dependent protein deacylase	711	3393.7	1076.4	-1.66	2.41292e+06	765321	-2317.3
OG1RF_RS08980	OG1RF_11754		VOC family protein	378	1116.9	352.6	-1.66	422189	133293	-764.3
OG1RF_RS11780	OG1RF_12301	gst	DinB family glutathione transferase	507	4392.2	1393.8	-1.66	2226831	706647	-2998.4
OG1RF_RS01565	OG1RF_10284		DUF308 domain-containing protein	513	250.3	79.6	-1.65	128388	40817.1	-170.7
OG1RF_RS05460	OG1RF_11051		hypothetical protein	390	262.6	83.4	-1.65	102422	32526.2	-179.2
OG1RF_RS10515	OG1RF_12056	elrR	Rgg family transcriptional regulator ElrR	903	5535.9	1764.3	-1.65	4.99895e+06	1.59314e+06	-3771.7
OG1RF_RS10625	OG1RF_12077		amino acid permease	1497	110.8	35.4	-1.65	165894	52934.7	-75.5
OG1RF_RS12905	OG1RF_12531		CtsR family transcriptional regulator	465	5766.1	1843.4	-1.65	2.68124e+06	857160	-3922.7
OG1RF_RS00090	OG1RF_10017		sigma-54-dependent transcriptional regulator	2883	2940.5	943.7	-1.64	8.47744e+06	2.72072e+06	-1996.8
OG1RF_RS00240	OG1RF_10047		NYN domain-containing protein	528	18157.7	5824.5	-1.64	9.58725e+06	3.07532e+06	-12333.2
OG1RF_RS12625	OG1RF_12472		zinc ABC transporter substrate-binding protein AdcA	1533	10032.7	3225	-1.64	1.53801e+07	4.94398e+06	-6807.6
OG1RF_RS05615	OG1RF_11084		SprT family protein	459	2.1	0	-1.63	961.7	0	-2.1
OG1RF_RS07365	OG1RF_11430		aspartate carbamoyltransferase catalytic subunit	924	2.1	0	-1.62	1923.4	0	-2.1
OG1RF_RS10195	OG1RF_11993	smpB	SsrA-binding protein SmpB	462	2.1	0	-1.62	961.7	0	-2.1
OG1RF_RS10945	OG1RF_12139		YbaB/EbfC family nucleoid-associated protein	312	124.8	40.9	-1.61	38949.1	12755.4	-84
OG1RF_RS12640	OG1RF_12475		ABC transporter ATP-binding protein	933	2876.9	939.9	-1.61	2.68412e+06	876931	-1937
OG1RF_RS00055	OG1RF_10009	rpsR	30S ribosomal protein S18	237	2	0	-1.6	480.9	0	-2
OG1RF_RS09745	OG1RF_11905	rimI	ribosomal protein S18-alanine N-acetyltransferase	552	2499.2	827.2	-1.6	1.37957e+06	456642	-1672
OG1RF_RS01025	OG1RF_10205		septum formation initiator family protein	477	2	0	-1.59	961.7	0	-2
OG1RF_RS01660	OG1RF_10302		ABC transporter ATP-binding protein	708	2.7	0.9	-1.59	1923.4	637.77	-1.8
OG1RF_RS02830	OG1RF_10538		amino acid ABC transporter ATP-binding protein	633	3	1	-1.59	1923.4	637.77	-2
OG1RF_RS03770	OG1RF_10728		FtsQ-type POTRA domain-containing protein	1122	1.7	0.6	-1.59	1923.4	637.77	-1.1
OG1RF_RS04520	OG1RF_10863		universal stress protein	429	4.5	1.5	-1.59	1923.4	637.77	-3
OG1RF_RS04755	OG1RF_10910	cbpB	cyclic-di-AMP-binding protein CbpB	486	4	1.3	-1.59	1923.4	637.77	-2.6
OG1RF_RS05325	OG1RF_11024		ATP-binding cassette domain-containing protein	765	2.5	0.8	-1.59	1923.4	637.77	-1.7
OG1RF_RS05850	OG1RF_11128	trxB	thioredoxin-disulfide reductase	912	2.1	0.7	-1.59	1923.4	637.77	-1.4
OG1RF_RS06385	OG1RF_11233		PTS sugar transporter subunit IIA	450	8.5	2.8	-1.59	3846.8	1275.54	-5.7
OG1RF_RS06430	OG1RF_11242	rpoD	RNA polymerase sigma factor RpoD	1104	1.7	0.6	-1.59	1923.4	637.77	-1.2
OG1RF_RS06560	OG1RF_11268	der	ribosome biogenesis GTPase Der	1308	1.5	0.5	-1.59	1923.4	637.77	-1
OG1RF_RS06710	OG1RF_11299		DUF896 family protein	240	2	0	-1.59	480.9	0	-2
OG1RF_RS07570	OG1RF_11472	ftsX	permease-like cell division protein FtsX	882	2.2	0.7	-1.59	1923.4	637.77	-1.5
OG1RF_RS08115	OG1RF_11582		lactonase family protein	1026	751.7	249.9	-1.59	771288	256383	-501.9
OG1RF_RS08890	OG1RF_11736		glycosyltransferase	825	4.7	1.5	-1.59	3846.8	1275.54	-3.1
OG1RF_RS09705	OG1RF_11897		hypothetical protein	141	54.6	18.1	-1.59	7693.7	2551.07	-36.5
OG1RF_RS10185	OG1RF_11992	atpB	F0F1 ATP synthase subunit A	717	2	0	-1.59	1442.6	0	-2
OG1RF_RS10650	OG1RF_12082	rplA	50S ribosomal protein L1	687	2.8	0.9	-1.59	1923.4	637.77	-1.9
OG1RF_RS11100	OG1RF_12169		YebC/PmpR family DNA-binding transcriptional regulator	717	2	0	-1.59	1442.6	0	-2
OG1RF_RS11200	OG1RF_12189		MarR family winged helix-turn-helix transcriptional regulator	438	4.4	1.5	-1.59	1923.4	637.77	-2.9
OG1RF_RS12460	OG1RF_12438	rny	ribonuclease Y	1554	2.5	0.8	-1.59	3846.8	1275.54	-1.7
OG1RF_RS08915	OG1RF_11741		flavodoxin	441	6198.8	2070.9	-1.58	2.73365e+06	913284	-4127.8
OG1RF_RS10070	OG1RF_11968	manA	mannose-6-phosphate isomerase, class I	969	2	0	-1.58	1923.4	0	-2
OG1RF_RS10530	OG1RF_12059		exonuclease SbcCD subunit D	1266	1381	463.5	-1.58	1.74838e+06	586746	-917.6
OG1RF_RS01375	OG1RF_10246		flavin reductase family protein	618	1700.9	573.8	-1.57	1051145	354599	-1127.1
OG1RF_RS02745	OG1RF_10520		TetR family transcriptional regulator	660	3438.1	1157.6	-1.57	2.26915e+06	764046	-2280.5
OG1RF_RS04800	OG1RF_10919	yidA	sugar-phosphatase	810	96.2	32.3	-1.57	77898.2	26148.5	-63.9
OG1RF_RS08585	OG1RF_11674		DUF1831 domain-containing protein	342	14019.3	4727.3	-1.57	4.79459e+06	1.61674e+06	-9291.9
OG1RF_RS09635	OG1RF_11883	coaD	pantetheine-phosphate adenylyltransferase	489	2	0	-1.57	961.7	0	-2
OG1RF_RS10225	OG1RF_11998		(4Fe-4S)-binding protein	282	8077.3	2723	-1.57	2.2778e+06	767873	-5354.4
OG1RF_RS02260	OG1RF_10423		peptidylprolyl isomerase	1026	4074.1	1377.5	-1.56	4.18006e+06	1.41329e+06	-2696.7
OG1RF_RS03515	OG1RF_10677	tsaE	tRNA (adenosine(37)-N6)-threonylcarbamoyltransferase complex ATPase subunit type 1 TsaE	492	2	0	-1.56	961.7	0	-2
OG1RF_RS04765	OG1RF_10912		N-acetyldiaminopimelate deacetylase	1167	510.9	172.7	-1.56	596258	201535	-338.2
OG1RF_RS05585	OG1RF_11077	grpE	nucleotide exchange factor GrpE	537	409.2	139	-1.56	219750	74618.8	-270.3
OG1RF_RS06695	OG1RF_11296	dfr	trimethoprim-sensitive dihydrofolate reductase	492	2	0	-1.56	961.7	0	-2
OG1RF_RS08680	OG1RF_11691		aminoacyltransferase	1236	1.9	0	-1.56	2404.3	0	-1.9
OG1RF_RS12585	OG1RF_12464		MetQ/NlpA family ABC transporter substrate-binding protein	816	6922.3	2350.2	-1.56	5.64858e+06	1917768	-4572.1
OG1RF_RS12725	OG1RF_12494		type II toxin-antitoxin system PemK/MazF family toxin	339	7760.3	2635.7	-1.56	2.63075e+06	893513	-5124.6
OG1RF_RS03325	OG1RF_10639	opp1F	oligopeptide ABC transporter ATP-binding protein Opp1F	954	8095.9	2773.7	-1.55	7.72346e+06	2.6461e+06	-5322.2
OG1RF_RS06335	OG1RF_11223		hypothetical protein	531	396.6	135.7	-1.55	210614	72067.8	-260.9
OG1RF_RS08415	OG1RF_11641		replication-associated recombination protein A	1275	1536.1	524.7	-1.55	1.95851e+06	669018	-1011.4
OG1RF_RS10645	OG1RF_12081	rplJ	50S ribosomal protein L10	498	1.9	0	-1.55	961.7	0	-1.9
OG1RF_RS01740	OG1RF_10318		AraC family transcriptional regulator	870	3854.6	1328.3	-1.54	3353470	1.15564e+06	-2526.2
OG1RF_RS02950	OG1RF_10562		DUF4312 family protein	354	11020.2	3808.6	-1.53	3.90116e+06	1.34824e+06	-7211.6
OG1RF_RS10500	OG1RF_12053	elrC	WxL domain-containing protein ElrC	780	3919.6	1354.8	-1.53	3.05726e+06	1.05678e+06	-2564.7
OG1RF_RS12130	OG1RF_12367	opp2C	oligopeptide ABC transporter permease Opp2C	921	14977.5	5191.5	-1.53	1.37942e+07	4.78135e+06	-9786
OG1RF_RS00350	OG1RF_10069	amaP	alkaline shock response membrane anchor protein AmaP	570	22250	7767.3	-1.52	1.26825e+07	4.42738e+06	-14482.7
OG1RF_RS02770	OG1RF_10526		ABC transporter permease	1077	4725.9	1651.6	-1.52	5.08983e+06	1.77873e+06	-3074.4
OG1RF_RS06555	OG1RF_11267	rpsA	30S ribosomal protein S1	1209	2311.6	806	-1.52	2.79472e+06	974509	-1505.5
OG1RF_RS11640			metal-sensitive transcriptional regulator	258	1.9	0	-1.52	480.9	0	-1.9
OG1RF_RS12780	OG1RF_12506		LPXTG cell wall anchor domain-containing protein	360	11974.6	4163.2	-1.52	4.31085e+06	1.49875e+06	-7811.4
OG1RF_RS13655			CPBP family intramembrane metalloprotease	204	44.8	15.6	-1.52	9136.2	3188.84	-29.2
OG1RF_RS03975	OG1RF_10769	ndk	nucleoside-diphosphate kinase	408	3910.5	1370.9	-1.51	1.59547e+06	559322	-2539.6
OG1RF_RS06895	OG1RF_11335		EutN/CcmL family microcompartment protein	261	1.8	0	-1.51	480.9	0	-1.8
OG1RF_RS08035	OG1RF_11566	rimM	ribosome maturation factor RimM	522	1.8	0	-1.51	961.7	0	-1.8
OG1RF_RS09385	OG1RF_11833	rpsB	30S ribosomal protein S2	783	1.8	0	-1.51	1442.6	0	-1.8
OG1RF_RS12125	OG1RF_12366	opp2A	oligopeptide ABC transporter substrate-binding protein Opp2A	1776	9679.6	3389.6	-1.51	1.7191e+07	6.01989e+06	-6290
OG1RF_RS12405	OG1RF_12423	treR	trehalose operon repressor	711	6828	2397.7	-1.51	4.85469e+06	1.70475e+06	-4430.3
OG1RF_RS00375	OG1RF_10074		hypothetical protein	513	18831.1	6661.1	-1.5	9660340	3.41716e+06	-12169.9
OG1RF_RS07930	OG1RF_11545	larA	nickel-dependent lactate racemase	1272	1128.4	399.6	-1.5	1.43535e+06	508301	-728.8
OG1RF_RS11595	OG1RF_12264		histidine phosphatase family protein	525	1.8	0	-1.5	961.7	0	-1.8
OG1RF_RS12910	OG1RF_12532		aminotransferase class I/II-fold pyridoxal phosphate-dependent enzyme	1227	1601.7	565.5	-1.5	1.96525e+06	693891	-1036.1
OG1RF_RS01630	OG1RF_10296		PTS mannitol-specific transporter subunit IIBC	1770	1381.2	491.1	-1.49	2.44466e+06	869278	-890
OG1RF_RS05075	OG1RF_10974	ireB	regulatory phosphoprotein IreB	267	1.8	0	-1.49	480.9	0	-1.8
OG1RF_RS09590		rpsT	30S ribosomal protein S20	249	15744.6	5624.7	-1.49	3.9204e+06	1.40054e+06	-10119.9
OG1RF_RS11735	OG1RF_12292		hypothetical protein	1179	7470.6	2652.8	-1.49	8.80779e+06	3.12761e+06	-4817.8
OG1RF_RS12005	OG1RF_12342	lepB	signal peptidase I	534	1.8	0	-1.49	961.7	0	-1.8
OG1RF_RS07550	OG1RF_11467	pstB	phosphate ABC transporter ATP-binding protein PstB	807	1.8	0	-1.48	1442.6	0	-1.8
OG1RF_RS08125	OG1RF_11584	dcuC	C4-dicarboxylate transporter DcuC	1371	137.1	49.3	-1.48	188014	67603.4	-87.8
OG1RF_RS10800	OG1RF_12112	dltA	D-alanine--poly(phosphoribitol) ligase subunit DltA	1518	14056.6	5021.9	-1.48	2.13379e+07	7.62324e+06	-9034.7
OG1RF_RS00180	OG1RF_10035		YafY family protein	945	14535.5	5253.3	-1.47	1.37361e+07	4.96439e+06	-9282.2
OG1RF_RS00315	OG1RF_10062		hypothetical protein	435	8038.5	2901.5	-1.47	3.49676e+06	1.26214e+06	-5137.1
OG1RF_RS01380	OG1RF_10247		ring-cleaving dioxygenase	972	836.1	301.8	-1.47	812642	293373	-534.2
OG1RF_RS03310	OG1RF_10636	opp1B	oligopeptide ABC transporter permease Opp1B	939	1496.3	540.6	-1.47	1.40505e+06	507663	-955.7
OG1RF_RS03495	OG1RF_10673		hypothetical protein	522	3538.2	1274.3	-1.47	1846957	665192	-2263.9
OG1RF_RS04940	OG1RF_10947	rho	transcription termination factor Rho	1290	556.1	200.7	-1.47	717433	258934	-355.4
OG1RF_RS10525	OG1RF_12058		SMC family ATPase	3135	2287.7	827	-1.47	7.17192e+06	2.59253e+06	-1460.7
OG1RF_RS12000	OG1RF_12341		biotin transporter BioY	546	1.8	0	-1.47	961.7	0	-1.8
OG1RF_RS01435	OG1RF_10258		cysteine desulfurase family protein	1143	953.3	345.9	-1.46	1.08961e+06	395416	-607.3
OG1RF_RS02225	OG1RF_10415		GNAT family protein	552	1.7	0	-1.46	961.7	0	-1.7
OG1RF_RS03005	OG1RF_10573		YaiI/YqxD family protein	444	6997.3	2545.3	-1.46	3.10679e+06	1.13012e+06	-4452
OG1RF_RS07580	OG1RF_11474	prfB	peptide chain release factor 2	1099	1.8	0	-1.46	1923.4	0	-1.8
OG1RF_RS01390	OG1RF_10249		multidrug efflux SMR transporter	309	14424	5290	-1.45	4457028	1.6346e+06	-9134.1
OG1RF_RS10345	OG1RF_12022		ABC transporter permease	834	1.7	0	-1.45	1442.6	0	-1.7
OG1RF_RS10835	OG1RF_12118	fetB	iron export ABC transporter permease subunit FetB	756	7704.5	2823.6	-1.45	5.82457e+06	2.13461e+06	-4880.9
OG1RF_RS12225	OG1RF_12386	rsmB	16S rRNA (cytosine(967)-C(5))-methyltransferase RsmB	1377	4765.2	1747	-1.45	6.56172e+06	2.40566e+06	-3018.2
OG1RF_RS12675	OG1RF_12484		hypothetical protein	558	1.7	0	-1.45	961.7	0	-1.7
OG1RF_RS05055	OG1RF_10970		permease	912	3322.2	1220.3	-1.44	3.02986e+06	1.1129e+06	-2101.9
OG1RF_RS07170	OG1RF_11391	lepB	signal peptidase I	552	4244.9	1565.5	-1.44	2.3432e+06	864175	-2679.4
OG1RF_RS00160	OG1RF_10031		YfhO family protein	2613	16805.2	6258.1	-1.43	4.3912e+07	1.63524e+07	-10547.1
OG1RF_RS02650	OG1RF_10501		YvcK family protein	993	639.2	237	-1.43	634726	235336	-402.2
OG1RF_RS03240	OG1RF_10621		ABC transporter permease subunit	1461	4252	1574.1	-1.43	6212142	2.29979e+06	-2677.9
OG1RF_RS04875	OG1RF_10934		Sapep family Mn(2+)-dependent dipeptidase	1296	3263.2	1207.6	-1.43	4.2291e+06	1.56508e+06	-2055.6
OG1RF_RS05015	OG1RF_10962		DUF1836 domain-containing protein	567	1.7	0	-1.43	961.7	0	-1.7
OG1RF_RS05580	OG1RF_11076	hrcA	heat-inducible transcriptional repressor HrcA	1041	759.4	282.4	-1.43	790523	294011	-477
OG1RF_RS06785	OG1RF_11313		hypothetical protein	1008	1853.3	689	-1.43	1.86811e+06	694529	-1164.3
OG1RF_RS00145	OG1RF_10028		RidA family protein	378	14182.6	5297.9	-1.42	5.36103e+06	2.00259e+06	-8884.8
OG1RF_RS04150	OG1RF_10788		YdcP family protein	372	6473.4	2412.2	-1.42	2.40811e+06	897339	-4061.2
OG1RF_RS05945	OG1RF_11146		glycerol dehydrogenase	1137	1420.6	530.6	-1.42	1.61519e+06	603328	-889.9
OG1RF_RS07935	OG1RF_11546	larB	nickel pincer cofactor biosynthesis protein LarB	741	2752.1	1027.7	-1.42	2.0393e+06	761495	-1724.4
OG1RF_RS08675	OG1RF_11690		hypothetical protein	288	1.7	0	-1.42	480.9	0	-1.7
OG1RF_RS11490	OG1RF_12243	rbsD	D-ribose pyranase	393	4857.5	1819.2	-1.42	1.90899e+06	714938	-3038.3
OG1RF_RS12580	OG1RF_12463		sensor histidine kinase	1767	4296.4	1610.8	-1.42	7.59171e+06	2.84636e+06	-2685.5
OG1RF_RS00700	OG1RF_10139		iron ABC transporter permease	1002	3334.8	1251.3	-1.41	3.34145e+06	1.25385e+06	-2083.4
OG1RF_RS02165	OG1RF_10402	pepV	dipeptidase PepV	1413	1063.1	399.9	-1.41	1.50219e+06	565062	-663.2
OG1RF_RS02655	OG1RF_10502	whiA	DNA-binding protein WhiA	933	1072	403.3	-1.41	1.00017e+06	376283	-668.7
OG1RF_RS03440	OG1RF_10662	rnmV	ribonuclease M5	582	1.7	0	-1.41	961.7	0	-1.7
OG1RF_RS07950	OG1RF_11549		PTS system mannose/fructose/sorbose family transporter subunit IID	867	1484.2	556.9	-1.41	1.28676e+06	482790	-927.3
OG1RF_RS09490	OG1RF_11854		metalloregulator ArsR/SmtB family transcription factor	306	3920.7	1471.5	-1.41	1.19973e+06	450264	-2449.2
OG1RF_RS11110	OG1RF_12171		class I SAM-dependent methyltransferase	738	5374.7	2016.1	-1.41	3.96656e+06	1.48791e+06	-3358.6
OG1RF_RS11635	OG1RF_12272		rhodanese-like domain-containing protein	312	9245.6	3473	-1.41	2.88464e+06	1.08357e+06	-5772.7
OG1RF_RS11825	OG1RF_12309	pepA	glutamyl aminopeptidase	1074	6057.7	2277.3	-1.41	6.50594e+06	2.44584e+06	-3780.4
OG1RF_RS01970	OG1RF_10363		VOC family protein	480	938.7	354.8	-1.4	450559	170284	-583.9
OG1RF_RS03300	OG1RF_10634	opp1A	oligopeptide ABC transporter substrate-binding protein Opp1A	1668	17125.3	6503.9	-1.4	2.85651e+07	1.08484e+07	-10621.5
OG1RF_RS04650	OG1RF_10889	lepB	signal peptidase I	546	1171.3	442.7	-1.4	639535	241714	-728.6
OG1RF_RS11445	OG1RF_12233		redox-sensing transcriptional repressor Rex	645	5.2	2	-1.4	3366	1275.54	-3.2
OG1RF_RS12590	OG1RF_12465		ABC transporter permease subunit	669	27234	10313.9	-1.4	1.82195e+07	6.90001e+06	-16920.1
OG1RF_RS00230	OG1RF_10045		Mini-ribonuclease 3	396	4587.5	1752.3	-1.39	1.81666e+06	693891	-2835.3
OG1RF_RS00450	OG1RF_10090		lipoprotein	783	16793.6	6389.9	-1.39	1.31494e+07	5.00329e+06	-10403.7
OG1RF_RS00530	OG1RF_10106		NADP-dependent oxidoreductase	1014	9023.8	3440.4	-1.39	9.15015e+06	3.48859e+06	-5583.4
OG1RF_RS01305	OG1RF_10232		cysteine synthase family protein	915	2365.4	900.5	-1.39	2.16432e+06	823996	-1464.8
OG1RF_RS01505	OG1RF_10272		DUF2877 domain-containing protein	831	6127.3	2340	-1.39	5.09175e+06	1.94455e+06	-3787.2
OG1RF_RS09355	OG1RF_11827		cysteine desulfurase	1233	251.5	95.7	-1.39	310150	117987	-155.9
OG1RF_RS10140	OG1RF_11983	murA	UDP-N-acetylglucosamine 1-carboxyvinyltransferase	1299	126.2	48.1	-1.39	163971	62501.2	-78.1
OG1RF_RS11515	OG1RF_12248		PTS sugar transporter subunit IIB	297	1.6	0	-1.39	480.9	0	-1.6
OG1RF_RS11935	OG1RF_12330		TetR/AcrR family transcriptional regulator	567	16130.2	6146	-1.39	9.14583e+06	3.48476e+06	-9984.2
OG1RF_RS13115	OG1RF_12562		oxaloacetate decarboxylase subunit alpha	1395	10706.3	4081.3	-1.39	1.49353e+07	5.69335e+06	-6625.1
OG1RF_RS00290	OG1RF_10057		peptide ABC transporter substrate-binding protein	1677	16755	6435.9	-1.38	2.80982e+07	1.07929e+07	-10319.2
OG1RF_RS00495	OG1RF_10099	arcA	arginine deiminase	1224	7478.4	2867.4	-1.38	9.15352e+06	3.50964e+06	-4611
OG1RF_RS01490	OG1RF_10270		PucR family transcriptional regulator	1590	3824.4	1469.3	-1.38	6.08087e+06	2.33614e+06	-2355.2
OG1RF_RS02320	OG1RF_10435	bph	biofilm phosphatase Bph	531	6181.4	2368.5	-1.38	3.2823e+06	1.25768e+06	-3812.9
OG1RF_RS02610	OG1RF_10493		heavy metal translocating P-type ATPase	1902	1084.1	417.1	-1.38	2.0619e+06	793383	-666.9
OG1RF_RS08285	OG1RF_11614		PTS mannose/fructose/sorbose/N-acetylgalactosamine transporter subunit IIC	789	109.7	42	-1.38	86553.6	33163.9	-67.7
OG1RF_RS10520	OG1RF_12057		DEAD/DEAH box helicase	3195	693.8	266.3	-1.38	2.21673e+06	850782	-427.5
OG1RF_RS11295	OG1RF_12202		bifunctional metallophosphatase/5'-nucleotidase	1551	5240.7	2008.3	-1.38	8.12834e+06	3.11486e+06	-3232.4
OG1RF_RS11335	OG1RF_12210		TrkA family potassium uptake protein	663	7935.9	3052.2	-1.38	5.2615e+06	2.02364e+06	-4883.6
OG1RF_RS11625	OG1RF_12270		rhodanese-like domain-containing protein	297	14517.9	5563.8	-1.38	4.31181e+06	1.65246e+06	-8954.1
OG1RF_RS00425	OG1RF_10085		diacylglycerol kinase family lipid kinase	912	2747	1065.7	-1.37	2505245	971958	-1681.2
OG1RF_RS01635	OG1RF_10297		PTS sugar transporter subunit IIA	435	12917.8	5011.2	-1.37	5619250	2.17989e+06	-7906.6
OG1RF_RS02280	OG1RF_10427		ABC transporter permease	1209	3744.6	1448	-1.37	4.52723e+06	1.75067e+06	-2296.6
OG1RF_RS02335	OG1RF_10438		hemolysin family protein	1377	8376.3	3247.7	-1.37	1.15342e+07	4.47203e+06	-5128.7
OG1RF_RS03800	OG1RF_10734		RNA-binding protein	780	5440.4	2098.9	-1.37	4.24353e+06	1.63715e+06	-3341.5
OG1RF_RS09545	OG1RF_11865		MurR/RpiR family transcriptional regulator	846	2117.8	819.4	-1.37	1.79166e+06	693254	-1298.4
OG1RF_RS11745	OG1RF_12294		cation-transporting P-type ATPase	2550	4786.3	1850.8	-1.37	12205015	4.71948e+06	-2935.5
OG1RF_RS12400	OG1RF_12422		WxL domain-containing protein	711	7725.4	2981.6	-1.37	5.49279e+06	2.11994e+06	-4743.8
OG1RF_RS12610	OG1RF_12469	rpmG	50S ribosomal protein L33	147	21582.8	8338.7	-1.37	3.17267e+06	1.22579e+06	-13244.1
OG1RF_RS12880	OG1RF_12526		PucR family transcriptional regulator	1560	3935.3	1526.1	-1.37	6.13905e+06	2.38079e+06	-2409.1
OG1RF_RS00555	OG1RF_10111		ornithine cyclodeaminase family protein	963	15702.4	6124	-1.36	1.51214e+07	5.89744e+06	-9578.3
OG1RF_RS06140	OG1RF_11185		molybdopterin-binding protein	969	1595.4	623.3	-1.36	1.54594e+06	603966	-972.1
OG1RF_RS06855	OG1RF_11327		manganese-dependent inorganic pyrophosphatase	924	1.6	0	-1.36	1442.6	0	-1.6
OG1RF_RS09955	OG1RF_11946		DUF3343 domain-containing protein	255	7942.6	3096.3	-1.36	2.02535e+06	789557	-4846.3
OG1RF_RS10810	OG1RF_12113		ABC transporter permease	2094	14945	5828.5	-1.36	3.12949e+07	1.2205e+07	-9116.5
OG1RF_RS11700	OG1RF_12285		choloylglycine hydrolase family protein	1065	6843	2661.9	-1.36	7.28781e+06	2.83488e+06	-4181.2
OG1RF_RS11775	OG1RF_12300		sigma-70 family RNA polymerase sigma factor	462	11973.5	4663.2	-1.36	5.53173e+06	2.15438e+06	-7310.3
OG1RF_RS12195	OG1RF_12380	rpmB	50S ribosomal protein L28	186	9418	3675.7	-1.36	1.75175e+06	683687	-5742.3
OG1RF_RS12655	OG1RF_12478		PTS mannose/fructose/sorbose/N-acetylgalactosamine transporter subunit IIC	813	10137.5	3962.3	-1.36	8.24182e+06	3.22137e+06	-6175.2
OG1RF_RS00985	OG1RF_10197		glucosaminidase domain-containing protein	1509	8800.7	3458.9	-1.35	1.32802e+07	5.21949e+06	-5341.8
OG1RF_RS01385	OG1RF_10248		SMR family transporter	354	17646.2	6939.8	-1.35	6.24676e+06	2.45668e+06	-10706.4
OG1RF_RS01690	OG1RF_10308		MerR family transcriptional regulator	465	638	249.6	-1.35	296686	116074	-388.4
OG1RF_RS01765	OG1RF_10323		AraC family transcriptional regulator	876	6218.7	2444.8	-1.35	5.44759e+06	2.14162e+06	-3773.9
OG1RF_RS03095	OG1RF_10591		GNAT family N-acetyltransferase	462	4842.9	1906.4	-1.35	2.23741e+06	880757	-2936.5
OG1RF_RS03235	OG1RF_10620		amino acid ABC transporter ATP-binding protein	720	6846.8	2686.6	-1.35	4.92971e+06	1.93435e+06	-4160.2
OG1RF_RS08445	OG1RF_11646	comGG	competence type IV pilus minor pilin ComGG	351	9033.5	3548.6	-1.35	3.17075e+06	1.24556e+06	-5484.9
OG1RF_RS11180	OG1RF_12185	fabD	ACP S-malonyltransferase	927	1.6	0	-1.35	1442.6	0	-1.6
OG1RF_RS12815	OG1RF_12513		polyprenyl synthetase family protein	984	19627.5	7681.7	-1.35	1.93135e+07	7.55882e+06	-11945.8
OG1RF_RS00175	OG1RF_10034		VOC family protein	465	7125.9	2819.9	-1.34	3.31356e+06	1.31125e+06	-4306
OG1RF_RS00275	OG1RF_10054	purR	pur operon repressor	819	12996.5	5136.4	-1.34	1.06442e+07	4.20672e+06	-7860.1
OG1RF_RS00620	OG1RF_10123		cytidine deaminase	462	16681	6566.8	-1.34	7.70663e+06	3.03386e+06	-10114.2
OG1RF_RS00980	OG1RF_10196		transcription repressor NadR	510	21317.8	8404.8	-1.34	10872090	4.28644e+06	-12913
OG1RF_RS01905	OG1RF_10351	nagB	glucosamine-6-phosphate deaminase	699	329.5	130.5	-1.34	230329	91200.8	-199
OG1RF_RS02405	OG1RF_10452	tig	trigger factor	1281	1768.4	698.5	-1.34	2.2653e+06	894788	-1069.9
OG1RF_RS03875	OG1RF_10750		PTS sugar transporter subunit IIB	324	219.6	86.6	-1.34	71166.3	28061.8	-133
OG1RF_RS06730	OG1RF_11303	cysK	cysteine synthase A	930	2261.6	892.9	-1.34	2.10325e+06	830374	-1368.7
OG1RF_RS07330	OG1RF_11423	pyrE	orotate phosphoribosyltransferase	630	1.5	0	-1.34	961.7	0	-1.5
OG1RF_RS08110	OG1RF_11581	clpX	ATP-dependent Clp protease ATP-binding subunit ClpX	1251	1.5	0	-1.34	1923.4	0	-1.5
OG1RF_RS11575	OG1RF_12260		PTS sugar transporter subunit IIC	747	4728.7	1862.1	-1.34	3.53235e+06	1.39097e+06	-2866.6
OG1RF_RS00460	OG1RF_10092		PTS sugar transporter subunit IIC	1104	4145.2	1649.3	-1.33	4.57628e+06	1.82083e+06	-2495.9
OG1RF_RS03850	OG1RF_10745		PTS sugar transporter subunit IIB	315	10903.9	4326.7	-1.33	3.43473e+06	1.36291e+06	-6577.2
OG1RF_RS04165	OG1RF_10791		hypothetical protein	318	1.5	0	-1.33	480.9	0	-1.5
OG1RF_RS05965	OG1RF_11150		hypothetical protein	780	265.1	105.5	-1.33	206767	82272.1	-159.6
OG1RF_RS07730	OG1RF_11505		DUF2188 domain-containing protein	450	3149.1	1251.4	-1.33	1.41707e+06	563149	-1897.6
OG1RF_RS12190	OG1RF_12379		ATP-binding cassette domain-containing protein	888	6436.8	2569	-1.33	5.7159e+06	2.2813e+06	-3867.8
OG1RF_RS12355	OG1RF_12413		hypothetical protein	297	312.5	124.5	-1.33	92804.7	36990.5	-187.9
OG1RF_RS12755	OG1RF_12500		phosphatase PAP2/LCP family protein	1614	8363.4	3317.3	-1.33	13498510	5.35406e+06	-5046.1
OG1RF_RS01230	OG1RF_10218		alpha/beta hydrolase	741	3321.8	1329.8	-1.32	2.46149e+06	985351	-1992.1
OG1RF_RS07865	OG1RF_11532		hypothetical protein	384	10719	4306.6	-1.32	4.1161e+06	1.65373e+06	-6412.4
OG1RF_RS09940	OG1RF_11943		flavodoxin	462	19258.1	7707.1	-1.32	8.89723e+06	3.56066e+06	-11551
OG1RF_RS10405	OG1RF_12034		histidine phosphatase family protein	642	11962.9	4779.3	-1.32	7.68019e+06	3.0683e+06	-7183.6
OG1RF_RS10815	OG1RF_12114		ABC transporter ATP-binding protein	765	11533.6	4625.3	-1.32	8.82317e+06	3.53834e+06	-6908.3
OG1RF_RS11075	OG1RF_12164		L,D-transpeptidase family protein	1443	7940.2	3184	-1.32	1.14578e+07	4.59448e+06	-4756.3
OG1RF_RS11210	OG1RF_12191		NAD(P)-dependent oxidoreductase	912	10232.4	4084.7	-1.32	9.33192e+06	3.7252e+06	-6147.7
OG1RF_RS11380	OG1RF_12220	efrB	multidrug efflux ABC transporter subunit EfrB	1767	21392.4	8566.7	-1.32	3.78003e+07	1.51374e+07	-12825.7
OG1RF_RS11430	OG1RF_12230		TVP38/TMEM64 family protein	597	14563.3	5846.7	-1.32	8694306	3.4905e+06	-8716.6
OG1RF_RS12810	OG1RF_12512		Gx transporter family protein	555	15895	6355.8	-1.32	8.82173e+06	3.52749e+06	-9539.2
OG1RF_RS12870	OG1RF_12524		DUF917 domain-containing protein	1092	1637.2	656.5	-1.32	1.78781e+06	716851	-980.7
OG1RF_RS12890	OG1RF_12528		peptidase U32 family protein	918	3606.9	1447.1	-1.32	3.31115e+06	1.32847e+06	-2159.8
OG1RF_RS01015			RNA-binding S4 domain-containing protein	261	12222.1	4926.2	-1.31	3.18998e+06	1.28574e+06	-7295.9
OG1RF_RS01335	OG1RF_10238		TrkH family potassium uptake protein	1383	6656.5	2690.8	-1.31	9.20593e+06	3.72138e+06	-3965.7
OG1RF_RS01790	OG1RF_10328		LysM domain-containing protein	597	7214.4	2903.6	-1.31	4.307e+06	1.73345e+06	-4310.8
OG1RF_RS02355	OG1RF_10442		hypothetical protein	1068	7190.3	2890.9	-1.31	7679225	3.08743e+06	-4299.4
OG1RF_RS02915	OG1RF_10555		GNAT family N-acetyltransferase	453	6744.7	2727.1	-1.31	3055341	1.23536e+06	-4017.6
OG1RF_RS03710	OG1RF_10717		ArgR family transcriptional regulator	447	8602.6	3469.9	-1.31	3.84538e+06	1.55105e+06	-5132.7
OG1RF_RS04455	OG1RF_10850	galE	UDP-glucose 4-epimerase GalE	987	4261.4	1713.6	-1.31	4.20602e+06	1.69136e+06	-2547.8
OG1RF_RS10785	OG1RF_12109	dltD	D-alanyl-lipoteichoic acid biosynthesis protein DltD	1272	6673	2700.5	-1.31	8488020	3.43502e+06	-3972.5
OG1RF_RS11525	OG1RF_12250		hypothetical protein	222	19972.7	8029.6	-1.31	4433947	1.78256e+06	-11943.2
OG1RF_RS11620	OG1RF_12269		HlyD family efflux transporter periplasmic adaptor subunit	1164	1071.6	432.3	-1.31	1.24733e+06	503199	-639.3
OG1RF_RS12305	OG1RF_12402		PTS sugar transporter subunit IIC	834	23648.3	9530.6	-1.31	1.97227e+07	7.9485e+06	-14117.7
OG1RF_RS12845	OG1RF_12519	gor	glutathione-disulfide reductase	1347	2712	1097.5	-1.31	3.65304e+06	1.47835e+06	-1614.5
OG1RF_RS00940	OG1RF_10187	brnQ	branched-chain amino acid transport system II carrier protein	1353	1093.6	443.1	-1.3	1.47959e+06	599502	-650.5
OG1RF_RS01330	OG1RF_10237		dihydrofolate reductase family protein	588	9497.7	3848.3	-1.3	5.58463e+06	2.2628e+06	-5649.4
OG1RF_RS01425	OG1RF_10256		HAD family phosphatase	684	9898.3	4006.6	-1.3	6.77041e+06	2.74049e+06	-5891.7
OG1RF_RS01645	OG1RF_10299		FAD-dependent oxidoreductase	1113	7249.5	2936.7	-1.3	8.06872e+06	3.26856e+06	-4312.8
OG1RF_RS01775	OG1RF_10325		hypothetical protein	198	16820.1	6819	-1.3	3330389	1.35015e+06	-10001.2
OG1RF_RS02735	OG1RF_10518		MDR family MFS transporter	1464	4854.8	1975.6	-1.3	7.10749e+06	2.89228e+06	-2879.2
OG1RF_RS04715	OG1RF_10902		DeoR/GlpR family DNA-binding transcription regulator	762	1989	809.3	-1.3	1.51565e+06	616722	-1179.7
OG1RF_RS06330	OG1RF_11222		alpha/beta hydrolase	990	1.5	0	-1.3	1442.6	0	-1.5
OG1RF_RS07805	OG1RF_11520		glycosyltransferase family 8 protein	843	2572.5	1042.5	-1.3	2.16865e+06	878844	-1530
OG1RF_RS09280	OG1RF_11814		hypothetical protein	1311	1615.3	654.3	-1.3	2.11768e+06	857798	-961
OG1RF_RS09515	OG1RF_11859		PadR family transcriptional regulator	330	1.5	0	-1.3	480.9	0	-1.5
OG1RF_RS10795	OG1RF_12111	dltB	D-alanyl-lipoteichoic acid biosynthesis protein DltB	1203	14990	6076.6	-1.3	1.8033e+07	7.3101e+06	-8913.4
OG1RF_RS11440	OG1RF_12232	tpx	thiol peroxidase	486	8129	3291.2	-1.3	3.95069e+06	1.59952e+06	-4837.8
OG1RF_RS11740	OG1RF_12293		helix-turn-helix domain-containing protein	1437	5667.5	2295	-1.3	8144210	3.2979e+06	-3372.5
OG1RF_RS12280	OG1RF_12397		bifunctional 4-hydroxy-2-oxoglutarate aldolase/2-dehydro-3-deoxy-phosphogluconate aldolase	651	16601.6	6728.4	-1.3	1.08077e+07	4.38019e+06	-9873.2
OG1RF_RS00435	OG1RF_10087		hypothetical protein	237	35993	14768.2	-1.29	8.53034e+06	3.50007e+06	-21224.7
OG1RF_RS00540	OG1RF_10108		RidA family protein	1266	6025.9	2464.4	-1.29	7.62874e+06	3.11996e+06	-3561.4
OG1RF_RS00715	OG1RF_10142		recombinase family protein	573	39653.2	16269.2	-1.29	2.27213e+07	9.32225e+06	-23384
OG1RF_RS01345	OG1RF_10240		CopY/TcrY family copper transport repressor	438	5296	2169.6	-1.29	2.31964e+06	950274	-3126.4
OG1RF_RS01430	OG1RF_10257	ezrA	septation ring formation regulator EzrA	1734	2170.2	885.3	-1.29	3.76316e+06	1.53511e+06	-1284.9
OG1RF_RS04265	OG1RF_10812		hypothetical protein	243	6504.4	2658.7	-1.29	1.58056e+06	646059	-3845.7
OG1RF_RS06180	OG1RF_11192		endonuclease MutS2	2364	468.2	191.8	-1.29	1106924	453453	-276.4
OG1RF_RS10245	OG1RF_12002		GtrA family protein	408	6114.4	2507.3	-1.29	2.49467e+06	1.02298e+06	-3607.1
OG1RF_RS10570	OG1RF_12067		toxic anion resistance protein	1185	7018.4	2861.1	-1.29	8.31684e+06	3.39037e+06	-4157.4
OG1RF_RS11585	OG1RF_12262		PTS fructose transporter subunit IIA	399	3065.9	1251.6	-1.29	1.22329e+06	499372	-1814.3
OG1RF_RS11725	OG1RF_12290	fdrA	acyl-CoA synthetase FdrA	1557	1605.9	658.7	-1.29	2.50044e+06	1.02553e+06	-947.3
OG1RF_RS12050	OG1RF_12352		ATP-binding cassette domain-containing protein	753	5954.1	2430.8	-1.29	4.48347e+06	1.83039e+06	-3523.3
OG1RF_RS12375	OG1RF_12417		DUF4115 domain-containing protein	864	4990.5	2045.4	-1.29	4.31181e+06	1.76725e+06	-2945.1
OG1RF_RS00205	OG1RF_10040		PIN/TRAM domain-containing protein	1143	10174.1	4198.8	-1.28	1.1629e+07	4.7992e+06	-5975.3
OG1RF_RS00430	OG1RF_10086		helix-turn-helix domain-containing protein	1503	13362.5	5505.7	-1.28	20083794	8.27504e+06	-7856.8
OG1RF_RS00515	OG1RF_10103		YfcC family protein	1449	6462.1	2664.2	-1.28	9.36365e+06	3.86041e+06	-3798
OG1RF_RS01525	OG1RF_10276	allD	ureidoglycolate dehydrogenase	1059	13336.3	5510.5	-1.28	1.41231e+07	5.83558e+06	-7825.8
OG1RF_RS01600	OG1RF_10290		nitroreductase family protein	633	3956.2	1626.2	-1.28	2.50428e+06	1.02936e+06	-2330.1
OG1RF_RS02395	OG1RF_10450		WxL domain-containing protein	735	11486.8	4722.1	-1.28	8.44282e+06	3.47073e+06	-6764.7
OG1RF_RS06355	OG1RF_11227		dipeptide epimerase	1062	2811.3	1155.4	-1.28	2.98562e+06	1.22707e+06	-1655.9
OG1RF_RS06830	OG1RF_11322		glycoside hydrolase family 1 protein	1407	823.3	338.6	-1.28	1.15838e+06	476413	-484.7
OG1RF_RS10265	OG1RF_12006	groL	chaperonin GroEL	1623	1350.7	557.6	-1.28	2.19221e+06	904993	-793.1
OG1RF_RS10400	OG1RF_12033		ATP-dependent RecD-like DNA helicase	2607	3653.7	1506	-1.28	9.52522e+06	3.9261e+06	-2147.7
OG1RF_RS11315	OG1RF_12206		sugar ABC transporter permease	873	10913.7	4506.7	-1.28	9.52762e+06	3.93439e+06	-6406.9
OG1RF_RS11510	OG1RF_12247		PTS ascorbate transporter subunit IIC	1365	4010.6	1655.4	-1.28	5.47451e+06	2.25961e+06	-2355.2
OG1RF_RS11750	OG1RF_12295	sstT	serine/threonine transporter SstT	1260	6590.7	2717.6	-1.28	8.30433e+06	3.42418e+06	-3873.1
OG1RF_RS11845	OG1RF_12312		PTS system mannose/fructose/sorbose family transporter subunit IID	816	14986.6	6156.5	-1.28	1.22291e+07	5.0237e+06	-8830.1
OG1RF_RS12260	OG1RF_12393		hypothetical protein	303	21317.8	8794	-1.28	6.4593e+06	2.66459e+06	-12523.8
OG1RF_RS12380	OG1RF_12418		pitrilysin family protein	1302	12819.4	5276	-1.28	1.66909e+07	6.8694e+06	-7543.4
OG1RF_RS12975			16S ribosomal RNA	1558	188.9	77.8	-1.28	294282	121176	-111.1
OG1RF_RS00330	OG1RF_10065		helix-turn-helix transcriptional regulator	915	34246.7	14180.1	-1.27	31335758	1.29747e+07	-20066.7
OG1RF_RS01250	OG1RF_10222		HD domain-containing protein	672	11485.4	4775.7	-1.27	7.71817e+06	3.20925e+06	-6709.7
OG1RF_RS01710	OG1RF_10312	kduI	5-dehydro-4-deoxy-D-glucuronate isomerase	837	5860.4	2426.9	-1.27	4.90518e+06	2.03129e+06	-3433.6
OG1RF_RS01915	OG1RF_10353		LemA family protein	567	14042.3	5837.8	-1.27	7.96197e+06	3.31002e+06	-8204.5
OG1RF_RS01985	OG1RF_10367	tdc	tyrosine decarboxylase	1860	17460.7	7258.2	-1.27	3.24768e+07	1.35003e+07	-10202.4
OG1RF_RS03020	OG1RF_10576		DEAD/DEAH box helicase	1545	921.2	381.4	-1.27	1.42333e+06	589298	-539.8
OG1RF_RS03460	OG1RF_10666	mgsA	methylglyoxal synthase	420	8940.4	3708.2	-1.27	3.75498e+06	1.55743e+06	-5232.3
OG1RF_RS04910	OG1RF_10942		HD domain-containing protein	714	5962.8	2480.5	-1.27	4.25747e+06	1.77108e+06	-3482.3
OG1RF_RS07505	OG1RF_11458		NAD(P)H-dependent glycerol-3-phosphate dehydrogenase	1020	1.4	0	-1.27	1442.6	0	-1.4
OG1RF_RS10220	OG1RF_11997		GNAT family N-acetyltransferase	273	23984.5	9963.7	-1.27	6.54778e+06	2.72008e+06	-14020.9
OG1RF_RS12080	OG1RF_12357	gshAB	bifunctional glutamate--cysteine ligase/glutathione synthetase	2268	7613.1	3149.5	-1.27	1.72665e+07	7.143e+06	-4463.6
OG1RF_RS12470	OG1RF_12440		competence/damage-inducible protein A	1266	13138.8	5444.7	-1.27	1.66337e+07	6.893e+06	-7694.1
OG1RF_RS13175	OG1RF_12574		response regulator transcription factor	720	15653.8	6493.7	-1.27	1.12707e+07	4.67548e+06	-9160.1
OG1RF_RS00575	OG1RF_10114		hypothetical protein	339	13612.8	5664.7	-1.26	4.61475e+06	1.92032e+06	-7948.2
OG1RF_RS00705	OG1RF_10140		iron-containing alcohol dehydrogenase	1185	12618.6	5270.1	-1.26	1.49531e+07	6.24502e+06	-7348.6
OG1RF_RS01055	OG1RF_10211	dusB	tRNA dihydrouridine synthase DusB	996	10498.6	4386.9	-1.26	1.04566e+07	4.36935e+06	-6111.7
OG1RF_RS01205	OG1RF_10213		uncharacterized gene	847	5546.6	2322.9	-1.26	4.69794e+06	1.96751e+06	-3223.6
OG1RF_RS01255	OG1RF_10223		cation diffusion facilitator family transporter	933	13483	5641.5	-1.26	1.25796e+07	5.2635e+06	-7841.5
OG1RF_RS01620	OG1RF_10294		PTS sugar transporter subunit IIA	432	3970.4	1659.4	-1.26	1.7152e+06	716851	-2311
OG1RF_RS02130	OG1RF_10395		C-GCAxxG-C-C family protein	468	10178.1	4262.7	-1.26	4.76333e+06	1.99494e+06	-5915.4
OG1RF_RS02145	OG1RF_10398		hypothetical protein	570	4885.3	2042	-1.26	2.78462e+06	1.16393e+06	-2843.3
OG1RF_RS02910	OG1RF_10554		YjjG family noncanonical pyrimidine nucleotidase	678	13380.9	5602.6	-1.26	9.07226e+06	3.79855e+06	-7778.3
OG1RF_RS02945	OG1RF_10561		glycine-rich SFCGS family protein	354	6078.6	2533.1	-1.26	2.15182e+06	896702	-3545.5
OG1RF_RS06490	OG1RF_11254		DUF871 domain-containing protein	1089	4441.2	1849.5	-1.26	4.83642e+06	2.01407e+06	-2591.7
OG1RF_RS06620	OG1RF_11281	aroF	3-deoxy-7-phosphoheptulonate synthase	1023	6286.8	2631.5	-1.26	6431411	2.69202e+06	-3655.3
OG1RF_RS07080	OG1RF_11372		thiamine pyrophosphate-dependent dehydrogenase E1 component subunit alpha	990	5219.4	2186.4	-1.26	5.16725e+06	2.16458e+06	-3033
OG1RF_RS10340	OG1RF_12021		ABC transporter substrate-binding protein	1071	3201.2	1336.3	-1.26	3428483	1.43115e+06	-1864.9
OG1RF_RS10750	OG1RF_12102		FAD-dependent oxidoreductase	1680	1933.1	809.4	-1.26	3.24768e+06	1.35972e+06	-1123.8
OG1RF_RS12135	OG1RF_12368	opp2B	oligopeptide ABC transporter permease Opp2B	960	6082.8	2531.8	-1.26	5.83948e+06	2.43053e+06	-3551
OG1RF_RS12390	OG1RF_12420	mscL	large conductance mechanosensitive channel protein MscL	447	10774.6	4500	-1.26	4.81623e+06	2.01152e+06	-6274.5
OG1RF_RS12495	OG1RF_12445		hypothetical protein	789	16658	6954	-1.26	1.31432e+07	5.48672e+06	-9704
OG1RF_RS01845	OG1RF_10339		sulfite exporter TauE/SafE family protein	768	6875.3	2885.7	-1.25	5.28025e+06	2.21624e+06	-3989.6
OG1RF_RS02255	OG1RF_10422		HD domain-containing protein	942	5223	2200.4	-1.25	4.92009e+06	2.07275e+06	-3022.7
OG1RF_RS02325	OG1RF_10436		GNAT family N-acetyltransferase	429	13480.7	5683.4	-1.25	5783221	2.43819e+06	-7797.3
OG1RF_RS09700	OG1RF_11896		glycosyltransferase family 2 protein	1248	5025.1	2114.7	-1.25	6.27129e+06	2.63908e+06	-2910.4
OG1RF_RS10975	OG1RF_12145		DUF488 domain-containing protein	348	19247.9	8120.5	-1.25	6.69828e+06	2.82595e+06	-11127.4
OG1RF_RS00595	OG1RF_10118		class I SAM-dependent methyltransferase	606	5082.3	2153.3	-1.24	3.07986e+06	1.30487e+06	-2929
OG1RF_RS01050	OG1RF_10210	hslO	Hsp33 family molecular chaperone HslO	894	71	30	-1.24	63472.6	26786.2	-41
OG1RF_RS01370	OG1RF_10245		C1 family peptidase	1326	8276	3510.1	-1.24	1.0974e+07	4.65443e+06	-4765.9
OG1RF_RS01445	OG1RF_10260		HAMP domain-containing sensor histidine kinase	1341	18234.1	7730.7	-1.24	2.44519e+07	1.03669e+07	-10503.3
OG1RF_RS02035	OG1RF_10376		LysR family transcriptional regulator	825	12841.4	5429.1	-1.24	1.05942e+07	4.47904e+06	-7412.3
OG1RF_RS02625	OG1RF_10496		amino acid ABC transporter substrate-binding protein/permease	2166	3237.4	1372.1	-1.24	7.01228e+06	2.972e+06	-1865.3
OG1RF_RS04540	OG1RF_10867		DUF805 domain-containing protein	393	4765.7	2018.8	-1.24	1.87292e+06	793383	-2746.9
OG1RF_RS04580	OG1RF_10875	entV	enterococcin EntV	510	4898.1	2072.1	-1.24	2.49803e+06	1.05678e+06	-2826
OG1RF_RS06390	OG1RF_11234		PTS fructose transporter subunit IIB	315	10563.5	4484.6	-1.24	3.3275e+06	1.41266e+06	-6078.9
OG1RF_RS09810	OG1RF_11918		methionine ABC transporter ATP-binding protein	1035	3534.6	1495.5	-1.24	3.65833e+06	1.54786e+06	-2039.1
OG1RF_RS10145	OG1RF_11984		DUF1146 family protein	234	15888.7	6734.7	-1.24	3.71796e+06	1.57592e+06	-9154
OG1RF_RS10410	OG1RF_12035	trmL	tRNA (uridine(34)/cytosine(34)/5-carboxymethylaminomethyluridine(34)-2'-O)-methyltransferase TrmL	504	23331.9	9893	-1.24	1.17593e+07	4.98607e+06	-13438.9
OG1RF_RS10885	OG1RF_12127	tenA	thiaminase II	660	16528.2	6980.7	-1.24	1.09086e+07	4.60724e+06	-9547.6
OG1RF_RS11205	OG1RF_12190		YkuJ family protein	228	27244.1	11563.7	-1.24	6.21166e+06	2.63653e+06	-15680.4
OG1RF_RS11565	OG1RF_12258		DgaE family pyridoxal phosphate-dependent ammonia lyase	1101	700.1	297.2	-1.24	770808	327175	-402.9
OG1RF_RS12255	OG1RF_12392		DUF1958 domain-containing protein	1479	9935.7	4219	-1.24	1.46949e+07	6.23992e+06	-5716.7
OG1RF_RS12565	OG1RF_12460	lrgB	antiholin-like protein LrgB	681	11998.7	5090.9	-1.24	8.17114e+06	3.46691e+06	-6907.8
OG1RF_RS01215	OG1RF_10215		6-phospho-beta-glucosidase	1428	6329.9	2698.9	-1.23	9.03908e+06	3.85403e+06	-3631
OG1RF_RS01350	OG1RF_10241		heavy metal translocating P-type ATPase	2484	7440.1	3168.8	-1.23	1.84811e+07	7.87133e+06	-4271.2
OG1RF_RS01725	OG1RF_10315		TRAP transporter substrate-binding protein	1005	24394.8	10395.3	-1.23	2.45168e+07	1.04473e+07	-13999.5
OG1RF_RS01770	OG1RF_10324		sugar phosphate isomerase/epimerase family protein	834	19691.9	8388.9	-1.23	1.64231e+07	6.99631e+06	-11303.1
OG1RF_RS03535	OG1RF_10681		aldose epimerase family protein	1005	8254.4	3515.7	-1.23	8.29568e+06	3.53323e+06	-4738.8
OG1RF_RS06035	OG1RF_11163		hypothetical protein	396	139.6	59.6	-1.23	55298.1	23597.4	-80.1
OG1RF_RS06080	OG1RF_11172		lysylphosphatidylglycerol synthase domain-containing protein	1026	1285.1	547	-1.23	1.3185e+06	561236	-738.1
OG1RF_RS06415	OG1RF_11239		lysozyme family protein	615	2808.5	1199.8	-1.23	1.72722e+06	737897	-1608.7
OG1RF_RS06890	OG1RF_11334	eutH	ethanolamine utilization protein EutH	1098	2341.2	997.3	-1.23	2570641	1.09505e+06	-1343.9
OG1RF_RS07335	OG1RF_11424	pyrF	orotidine-5'-phosphate decarboxylase	711	1.4	0	-1.23	961.7	0	-1.4
OG1RF_RS09450	OG1RF_11846		PhoH family protein	1020	280.5	119.4	-1.23	286108	121814	-161.1
OG1RF_RS10320	OG1RF_12017		sugar diacid recognition domain-containing protein	1011	7454.4	3185.1	-1.23	7.53641e+06	3.22009e+06	-4269.4
OG1RF_RS11895	OG1RF_12322		peptidase C39 family protein	774	8224.2	3512.7	-1.23	6.36553e+06	2.7188e+06	-4711.5
OG1RF_RS12220	OG1RF_12385		Stp1/IreP family PP2C-type Ser/Thr phosphatase	747	10584.6	4497.7	-1.23	7.90667e+06	3.35976e+06	-6086.9
OG1RF_RS12550	OG1RF_12456		hypothetical protein	4854	14670.8	6255.2	-1.23	71211949	3.03629e+07	-8415.6
OG1RF_RS12770	OG1RF_12503		WxL domain-containing protein	2994	12721.1	5414.6	-1.23	3.80869e+07	1.62114e+07	-7306.5
OG1RF_RS13335			PTS mannose/fructose/sorbose transporter subunit IIAB	891	3791.2	1616.3	-1.23	3.37799e+06	1.44008e+06	-2175
OG1RF_RS00365	OG1RF_10072		Asp23/Gls24 family envelope stress response protein	558	3839.9	1644.7	-1.22	2.14268e+06	917748	-2195.2
OG1RF_RS00410	OG1RF_10082		helix-turn-helix domain-containing protein	1482	18815.6	8099	-1.22	2.78847e+07	1.20028e+07	-10716.5
OG1RF_RS00655	OG1RF_10130		hypothetical protein	1236	4652.1	1991.2	-1.22	5.75004e+06	2.46115e+06	-2660.9
OG1RF_RS00660	OG1RF_10131		hypothetical protein	312	7035.6	3017.1	-1.22	2.19509e+06	941345	-4018.4
OG1RF_RS01360	OG1RF_10243		PH domain-containing protein	1368	9898.6	4249	-1.22	1.35413e+07	5.81262e+06	-5649.6
OG1RF_RS02190	OG1RF_10407	csn2	type II-A CRISPR-associated protein Csn2	657	14451.2	6220.4	-1.22	9.49445e+06	4.08682e+06	-8230.8
OG1RF_RS02590	OG1RF_10489		WxL domain-containing protein	738	7411.5	3191.4	-1.22	5.4697e+06	2.35528e+06	-4220.1
OG1RF_RS02870	OG1RF_10546		GntR family transcriptional regulator	705	6527.3	2799.8	-1.22	4.60176e+06	1.97389e+06	-3727.5
OG1RF_RS03045	OG1RF_10581		hypothetical protein	693	9839.8	4220.5	-1.22	6.81898e+06	2.9248e+06	-5619.3
OG1RF_RS03250	OG1RF_10624	tgt	tRNA guanosine(34) transglycosylase Tgt	1143	2057.6	885.5	-1.22	2.35185e+06	1.01214e+06	-1172.1
OG1RF_RS04680	OG1RF_10895		amino acid ABC transporter permease	663	6894.4	2950.3	-1.22	4.57099e+06	1.95603e+06	-3944.1
OG1RF_RS04745	OG1RF_10908		L-ribulose-5-phosphate 3-epimerase	858	2791.5	1198.2	-1.22	2.39513e+06	1.02808e+06	-1593.3
OG1RF_RS05985	OG1RF_11153		AI-2E family transporter	1050	2746.4	1177.1	-1.22	2.88368e+06	1.23599e+06	-1569.2
OG1RF_RS09575	OG1RF_11871		ChbG/HpnK family deacetylase	783	6892.2	2963.2	-1.22	5396615	2.3202e+06	-3929
OG1RF_RS10630	OG1RF_12078		AraC family transcriptional regulator	828	9346.4	4019.2	-1.22	7.73885e+06	3.32787e+06	-5327.3
OG1RF_RS11015	OG1RF_12153		membrane protein	1563	11808.4	5084.2	-1.22	1.84566e+07	7.94659e+06	-6724.2
OG1RF_RS11630	OG1RF_12271		FAD-dependent oxidoreductase	1647	8029.7	3442.5	-1.22	1.32249e+07	5.66976e+06	-4587.2
OG1RF_RS12140	OG1RF_12369	opp2F	oligopeptide ABC transporter ATP-binding protein Opp2F	942	8161.2	3506.4	-1.22	7.68788e+06	3.303e+06	-4654.9
OG1RF_RS12335	OG1RF_12408		PBECR4 domain-containing protein	714	20579.7	8860.9	-1.22	1.46939e+07	6.32666e+06	-11718.8
OG1RF_RS12745	OG1RF_12499		lytic polysaccharide monooxygenase	636	29106.7	12507.7	-1.22	18511885	7.95488e+06	-16599.1
OG1RF_RS00385	OG1RF_10076		DUF2974 domain-containing protein	1395	12125.4	5235.2	-1.21	1.6915e+07	7.30308e+06	-6890.2
OG1RF_RS00960	OG1RF_10191		ABC transporter substrate-binding protein/permease	1581	945	409	-1.21	1.49401e+06	646697	-535.9
OG1RF_RS01245	OG1RF_10221		DNA-3-methyladenine glycosylase I	510	9508.6	4115.5	-1.21	4.8494e+06	2.09889e+06	-5393.2
OG1RF_RS01310	OG1RF_10233		cystathionine gamma-synthase	1134	4264.5	1842.4	-1.21	4.83594e+06	2.08933e+06	-2422.1
OG1RF_RS01470	OG1RF_10266		amidohydrolase family protein	1209	6248.3	2698.8	-1.21	7.5542e+06	3.26282e+06	-3549.5
OG1RF_RS01640	OG1RF_10298		mannitol-1-phosphate 5-dehydrogenase	1152	5895.5	2540.6	-1.21	6.79157e+06	2.92672e+06	-3354.9
OG1RF_RS01680	OG1RF_10306		DUF4811 domain-containing protein	702	11021.9	4760.5	-1.21	7.73741e+06	3.3419e+06	-6261.4
OG1RF_RS02210	OG1RF_10412		ABC transporter permease/substrate-binding protein	1515	9793.2	4219	-1.21	1.48367e+07	6.39171e+06	-5574.3
OG1RF_RS02250	OG1RF_10421		AAA family ATPase	2709	1491.2	642.5	-1.21	4.03965e+06	1.74047e+06	-848.7
OG1RF_RS02545	OG1RF_10479		L-cystine transporter	1389	2761.2	1191.1	-1.21	3.83528e+06	1.65437e+06	-1570.1
OG1RF_RS04430	OG1RF_10845		VOC family protein	429	14282.1	6194.8	-1.21	6127031	2.65758e+06	-8087.3
OG1RF_RS04480	OG1RF_10855		GNAT family N-acetyltransferase	510	11907.2	5134.7	-1.21	6.07269e+06	2.61867e+06	-6772.6
OG1RF_RS04565	OG1RF_10872	srtC	Ebp pilus assembly class C sortase	852	3897.1	1685	-1.21	3.32029e+06	1.43562e+06	-2212.1
OG1RF_RS05485			hypothetical protein	366	1.3	0	-1.21	480.9	0	-1.3
OG1RF_RS07065	OG1RF_11369		PTS sugar transporter subunit IIC	1050	1875.8	812.1	-1.21	1.96957e+06	852696	-1063.7
OG1RF_RS07090	OG1RF_11374	buk	butyrate kinase	1080	2133.6	924.2	-1.21	2.30425e+06	998107	-1209.4
OG1RF_RS08005	OG1RF_11561		DUF4767 domain-containing protein	990	1141.4	494.1	-1.21	1.13e+06	489168	-647.3
OG1RF_RS08510	OG1RF_11660		NAD(P)/FAD-dependent oxidoreductase	1209	2965.5	1282.9	-1.21	3.58524e+06	1.55105e+06	-1682.5
OG1RF_RS10640	OG1RF_12080	rplL	50S ribosomal protein L7/L12	366	1.3	0	-1.21	480.9	0	-1.3
OG1RF_RS10740	OG1RF_12100		3'-5' exonuclease	531	8405.4	3639.2	-1.21	4463279	1.93244e+06	-4766.2
OG1RF_RS10830	OG1RF_12117	dinB	DNA polymerase IV	1116	12005.8	5198.7	-1.21	1.33985e+07	5.80177e+06	-6807.1
OG1RF_RS11650	OG1RF_12275		alanine--glyoxylate aminotransferase family protein	1206	7390.2	3184.1	-1.21	8.91261e+06	3.84e+06	-4206.1
OG1RF_RS11885	OG1RF_12320		MurR/RpiR family transcriptional regulator	750	11043.6	4782.4	-1.21	8.2827e+06	3.58681e+06	-6261.2
OG1RF_RS11920	OG1RF_12327		class A sortase	732	8282.2	3581.8	-1.21	6.0626e+06	2.62186e+06	-4700.5
OG1RF_RS12515	OG1RF_12449		helix-turn-helix domain-containing protein	1479	8272.4	3572.6	-1.21	1.22348e+07	5.28391e+06	-4699.7
OG1RF_RS12545			LPXTG cell wall anchor domain-containing protein	387	28790.3	12476.8	-1.21	1.11418e+07	4.82854e+06	-16313.5
OG1RF_RS12555	OG1RF_12458		alpha/beta hydrolase	1011	7050.1	3040	-1.21	7.12769e+06	3.0734e+06	-4010.2
OG1RF_RS13650		pepG1	type I toxin-antitoxin system toxin PepG1	141	9845.6	4256.3	-1.21	1.38822e+06	600140	-5589.2
OG1RF_RS00115	OG1RF_10022		DUF956 family protein	375	4688	2035.8	-1.2	1.758e+06	763408	-2652.2
OG1RF_RS00140	OG1RF_10027		MalY/PatB family protein	1212	14270.5	6223.5	-1.2	1.72958e+07	7.54288e+06	-8047
OG1RF_RS00490	OG1RF_10098		ArgR family transcriptional regulator	510	8647.8	3751.6	-1.2	4.41039e+06	1.9133e+06	-4896.2
OG1RF_RS00685	OG1RF_10136		iron-hydroxamate ABC transporter substrate-binding protein	936	11675.6	5081.7	-1.2	1.09283e+07	4.75647e+06	-6593.9
OG1RF_RS01610	OG1RF_10292		PTS transporter subunit EIIC	1740	5429.8	2365.6	-1.2	9.4478e+06	4.11615e+06	-3064.2
OG1RF_RS01825	OG1RF_10335	menC	o-succinylbenzoate synthase	1101	4911.6	2132.3	-1.2	5.40767e+06	2.34762e+06	-2779.3
OG1RF_RS01945	OG1RF_10359		FeoA family protein	471	10122.4	4395.3	-1.2	4.76766e+06	2.07019e+06	-5727.1
OG1RF_RS02070	OG1RF_10383		hypothetical protein	276	15990.1	6971.5	-1.2	4.41327e+06	1.92415e+06	-9018.6
OG1RF_RS04380	OG1RF_10835		ABC transporter ATP-binding protein	777	2141.3	930.8	-1.2	1.66375e+06	723229	-1210.5
OG1RF_RS07175	OG1RF_11392		S41 family peptidase	1440	1849.6	806.5	-1.2	2.66345e+06	1.16138e+06	-1043.1
OG1RF_RS10595	OG1RF_12071		LCP family protein	1122	8450.5	3670.9	-1.2	9.48146e+06	4.1187e+06	-4779.6
OG1RF_RS11560	OG1RF_12257		KDGP aldolase family protein	741	1.3	0	-1.2	961.7	0	-1.3
OG1RF_RS12145	OG1RF_12370	opp2D	oligopeptide ABC transporter ATP-binding protein Opp2D	1038	4250.3	1851.2	-1.2	4.41183e+06	1.92159e+06	-2399.1
OG1RF_RS12485	OG1RF_12443		Rrf2 family transcriptional regulator	423	6730.8	2929.5	-1.2	2.84713e+06	1.23918e+06	-3801.3
OG1RF_RS12670	OG1RF_12481		CHAP domain-containing protein	2478	18840.6	8174.7	-1.2	4.6687e+07	2.02568e+07	-10665.9
OG1RF_RS12765	OG1RF_12502		WxL domain-containing protein	4689	18716.7	8149.4	-1.2	87762434	3.82125e+07	-10567.3
OG1RF_RS13055	OG1RF_12550		PTS glucitol/sorbitol transporter subunit IIA	354	19727.2	8588.2	-1.2	6.98343e+06	3.04024e+06	-11139
OG1RF_RS13080	OG1RF_12555		SDR family oxidoreductase	798	25870.9	11247.3	-1.2	2.06449e+07	8.97531e+06	-14623.6
OG1RF_RS00065	OG1RF_10011	rplI	50S ribosomal protein L9	450	12580.2	5500.4	-1.19	5.66108e+06	2.47518e+06	-7079.8
OG1RF_RS00475	OG1RF_10095	serS	serine--tRNA ligase	1269	20391.4	8946.8	-1.19	2.58766e+07	1.13535e+07	-11444.5
OG1RF_RS00615	OG1RF_10122	deoC	deoxyribose-phosphate aldolase	660	15004.1	6597	-1.19	9902690	4.35404e+06	-8407
OG1RF_RS01460	OG1RF_10263		DUF4822 domain-containing protein	1041	11017.6	4827.1	-1.19	1.14693e+07	5.02497e+06	-6190.5
OG1RF_RS01840	OG1RF_10338		organic hydroperoxide resistance protein	399	9008.5	3948.1	-1.19	3.59438e+06	1.57529e+06	-5060.4
OG1RF_RS02340	OG1RF_10439		peptide chain release factor 3	1572	250.8	109.9	-1.19	394300	172835	-140.9
OG1RF_RS02420	OG1RF_10455	pfkB	1-phosphofructokinase	915	3171.5	1388.5	-1.19	2.90195e+06	1.27043e+06	-1783.1
OG1RF_RS02885	OG1RF_10549		PTS system mannose/fructose/sorbose family transporter subunit IID	798	14848	6524.7	-1.19	1.18487e+07	5.20674e+06	-8323.3
OG1RF_RS10035	OG1RF_11962	ssnA	putative aminohydrolase SsnA	1332	5052.2	2212.1	-1.19	6729540	2.94649e+06	-2840.1
OG1RF_RS10120	OG1RF_11979		FMN-dependent NADH-azoreductase	624	2630.8	1150.8	-1.19	1.64163e+06	718127	-1480
OG1RF_RS10685	OG1RF_12089		peptide ABC transporter substrate-binding protein	1626	13734.5	6000	-1.19	2.23323e+07	9.75594e+06	-7734.5
OG1RF_RS11530	OG1RF_12251		LPXTG cell wall anchor domain-containing protein	399	6757.3	2955.5	-1.19	2.69614e+06	1.17923e+06	-3801.8
OG1RF_RS12175	OG1RF_12376		LytTR family DNA-binding domain-containing protein	717	28256.3	12400.4	-1.19	2.02598e+07	8.89112e+06	-15855.9
OG1RF_RS12285	OG1RF_12398	uxuA	mannonate dehydratase	1071	22227	9731.5	-1.19	2.38051e+07	1.04224e+07	-12495.5
OG1RF_RS12575	OG1RF_12462		LytTR family transcriptional regulator DNA-binding domain-containing protein	726	9885.3	4344.9	-1.19	7.17673e+06	3.1544e+06	-5540.4
OG1RF_RS12615	OG1RF_12470		GTP-binding protein	972	4822.4	2116.1	-1.19	4.68736e+06	2.0568e+06	-2706.3
OG1RF_RS12860	OG1RF_12522		hypothetical protein	663	9828.8	4319.1	-1.19	6516522	2.86358e+06	-5509.7
OG1RF_RS13000	OG1RF_12539		6-pyruvoyl-tetrahydropterin synthase-related protein	1680	14119.3	6186.3	-1.19	2.37205e+07	1.03931e+07	-7933
OG1RF_RS13065	OG1RF_12552		PTS glucitol/sorbitol transporter subunit IIC	552	33086.5	14535.8	-1.19	1.82638e+07	8.02376e+06	-18550.7
OG1RF_RS13075	OG1RF_12554		HTH domain-containing protein	1860	8090.5	3536.2	-1.19	1.50483e+07	6.5773e+06	-4554.3
OG1RF_RS13105	OG1RF_12560	citG	triphosphoribosyl-dephospho-CoA synthase CitG	867	10744	4718.2	-1.19	9.31509e+06	4.09064e+06	-6025.9
OG1RF_RS00170	OG1RF_10033		ClbS/DfsB family four-helix bundle protein	507	23089.5	10216.9	-1.18	1.17064e+07	5.17995e+06	-12872.6
OG1RF_RS00560	OG1RF_10112		PhzF family phenazine biosynthesis protein	786	13663.3	6043.4	-1.18	1.07394e+07	4.7501e+06	-7619.9
OG1RF_RS00680	OG1RF_10135	deoD	purine-nucleoside phosphorylase	705	26680.9	11758.4	-1.18	18810014	8.28971e+06	-14922.4
OG1RF_RS00890	OG1RF_10177		DNA-directed RNA polymerase subunit alpha	936	1.5	0.7	-1.18	1442.6	637.77	-0.9
OG1RF_RS01365	OG1RF_10244		GntR family transcriptional regulator	387	6308.2	2781.8	-1.18	2.44129e+06	1.07655e+06	-3526.5
OG1RF_RS02275	OG1RF_10426		ABC transporter ATP-binding protein	735	14087.4	6198.1	-1.18	1.03542e+07	4.55558e+06	-7889.3
OG1RF_RS02580	OG1RF_10487		WxL domain-containing protein	777	2646.9	1168.8	-1.18	2056609	908181	-1478
OG1RF_RS02965	OG1RF_10565		PTS sugar transporter subunit IIC	1311	4432.2	1954.7	-1.18	5.81063e+06	2.56255e+06	-2477.6
OG1RF_RS02970	OG1RF_10566		hypothetical protein	297	14257.2	6283.2	-1.18	4.23439e+06	1.86611e+06	-7974
OG1RF_RS03385	OG1RF_10651		VOC family protein	870	5051.7	2228.5	-1.18	4.395e+06	1.93881e+06	-2823.2
OG1RF_RS03405	OG1RF_10655		L-rhamnose/proton symporter RhaT	861	17149.3	7581.4	-1.18	14765558	6.52755e+06	-9567.9
OG1RF_RS03445	OG1RF_10663	rsmA	16S rRNA (adenine(1518)-N(6)/adenine(1519)-N(6))-dimethyltransferase RsmA	885	3.3	1.4	-1.18	2885.1	1275.54	-1.8
OG1RF_RS03680	OG1RF_10711	nusB	transcription antitermination factor NusB	450	6.4	2.8	-1.18	2885.1	1275.54	-3.6
OG1RF_RS03795	OG1RF_10733		YggT family protein	255	5549.6	2451	-1.18	1.41515e+06	625013	-3098.6
OG1RF_RS03805	OG1RF_10735	divIVA	cell division protein DivIVA	699	2.1	0.9	-1.18	1442.6	637.77	-1.2
OG1RF_RS04180	OG1RF_10794		antirestriction protein ArdA	498	2.9	1.3	-1.18	1442.6	637.77	-1.6
OG1RF_RS05375	OG1RF_11034		class I SAM-dependent rRNA methyltransferase	1170	2163.4	955	-1.18	2531211	1.11737e+06	-1208.4
OG1RF_RS06100	OG1RF_11176		NAD(P)H-dependent oxidoreductase subunit E	486	3	1.3	-1.18	1442.6	637.77	-1.7
OG1RF_RS07285	OG1RF_11414		response regulator transcription factor	708	2	0.9	-1.18	1442.6	637.77	-1.1
OG1RF_RS07705	OG1RF_11500		SPFH domain-containing protein	864	8.3	3.7	-1.18	7212.8	3188.84	-4.7
OG1RF_RS08430	OG1RF_11643		universal stress protein	504	11077.8	4904.7	-1.18	5.58319e+06	2.47199e+06	-6173
OG1RF_RS09170	OG1RF_11792		nucleoside 2-deoxyribosyltransferase	477	18.1	8	-1.18	8655.4	3826.61	-10.1
OG1RF_RS09480	OG1RF_11852	thrC	threonine synthase	1053	4880.7	2158	-1.18	5.13936e+06	2.27237e+06	-2722.7
OG1RF_RS09910	OG1RF_11936		thymidine kinase	582	2.5	1.1	-1.18	1442.6	637.77	-1.4
OG1RF_RS10010	OG1RF_11957	ygeW	knotted carbamoyltransferase YgeW	1191	195.4	86.2	-1.18	232733	102681	-109.2
OG1RF_RS10095	OG1RF_11973		TetR/AcrR family transcriptional regulator	675	4.3	1.9	-1.18	2885.1	1275.54	-2.4
OG1RF_RS10285	OG1RF_12010		redox-sensing transcriptional repressor Rex	648	2.2	1	-1.18	1442.6	637.77	-1.2
OG1RF_RS10430	OG1RF_12039		RluA family pseudouridine synthase	891	40.5	17.9	-1.18	36064	15944.2	-22.6
OG1RF_RS10470	OG1RF_12047	spxA	transcriptional regulator SpxA	396	3.6	1.6	-1.18	1442.6	637.77	-2
OG1RF_RS10490	OG1RF_12051	elrE	transmembrane protein ElrE	1023	6976.4	3068.5	-1.18	7.13682e+06	3.13909e+06	-3907.8
OG1RF_RS10920	OG1RF_12134		helix-turn-helix domain-containing protein	354	40038.5	17727.8	-1.18	1.41736e+07	6.27564e+06	-22310.7
OG1RF_RS10965	OG1RF_12143		DUF3042 family protein	165	8.7	3.9	-1.18	1442.6	637.77	-4.9
OG1RF_RS11420	OG1RF_12228		folylpolyglutamate synthase/dihydrofolate synthase family protein	1320	10.9	4.8	-1.18	14425.6	6377.68	-6.1
OG1RF_RS11520	OG1RF_12249		BglG family transcription antiterminator	2007	8023.8	3548.6	-1.18	1.61038e+07	7.12195e+06	-4475.2
OG1RF_RS11695	OG1RF_12284		SulP family inorganic anion transporter	1659	3899	1715.7	-1.18	6.46844e+06	2.84636e+06	-2183.3
OG1RF_RS11715	OG1RF_12288		PucR family transcriptional regulator	1656	3138.9	1382.2	-1.18	5.19802e+06	2.28895e+06	-1756.7
OG1RF_RS11760	OG1RF_12297	truA	tRNA pseudouridine(38-40) synthase TruA	738	15904	7013.7	-1.18	1.17371e+07	5.17612e+06	-8890.3
OG1RF_RS11840	OG1RF_12311		peptide ABC transporter substrate-binding protein	1653	8172.8	3618.3	-1.18	1.35096e+07	5.98099e+06	-4554.5
OG1RF_RS12560	OG1RF_12459		isochorismatase family cysteine hydrolase	543	12547.3	5555.5	-1.18	6.81321e+06	3.01664e+06	-6991.8
OG1RF_RS12690	OG1RF_12487	rplM	50S ribosomal protein L13	441	6.5	2.9	-1.18	2885.1	1275.54	-3.6
OG1RF_RS12775	OG1RF_12505		WxL domain-containing protein	3864	21327.3	9418.1	-1.18	8.24086e+07	3.63917e+07	-11909.1
OG1RF_RS12800	OG1RF_12510		NAD(P)/FAD-dependent oxidoreductase	1944	8152.5	3607.1	-1.18	1.58484e+07	7.01226e+06	-4545.4
OG1RF_RS12805	OG1RF_12511		NusG domain II-containing protein	420	33444.5	14802.3	-1.18	1.40467e+07	6.21696e+06	-18642.2
OG1RF_RS13015	OG1RF_12542		DUF951 domain-containing protein	183	47.3	20.9	-1.18	8655.4	3826.61	-26.4
OG1RF_RS00135	OG1RF_10026	malX	maltose/glucose-specific PTS transporter subunit IIBC	1566	10534.2	4670	-1.17	1.64966e+07	7.31328e+06	-5864.2
OG1RF_RS00610	OG1RF_10121		pyrimidine-nucleoside phosphorylase	1299	4934	2186.8	-1.17	6.40929e+06	2.84062e+06	-2747.2
OG1RF_RS01410	OG1RF_10253		DUF72 domain-containing protein	831	8790.2	3911	-1.17	7.30464e+06	3.25007e+06	-4879.2
OG1RF_RS01815	OG1RF_10333	menD	2-succinyl-5-enolpyruvyl-6-hydroxy-3-cyclohexene-1-carboxylic-acid synthase	1731	1614.8	719.6	-1.17	2.7952e+06	1.24556e+06	-895.2
OG1RF_RS01865	OG1RF_10343		SIS domain-containing protein	849	14619.9	6490.4	-1.17	1.24123e+07	5.51031e+06	-8129.5
OG1RF_RS01870	OG1RF_10344	murQ	N-acetylmuramic acid 6-phosphate etherase	888	13673.4	6072.4	-1.17	1.2142e+07	5.39233e+06	-7601
OG1RF_RS02100	OG1RF_10389		M24 family metallopeptidase	1398	9466.1	4208	-1.17	1.32336e+07	5.88277e+06	-5258.1
OG1RF_RS02220	OG1RF_10414		phosphoglucomutase	1506	11860.4	5256.7	-1.17	1.78618e+07	7.91661e+06	-6603.7
OG1RF_RS02565	OG1RF_10483		rhodanese-related sulfurtransferase	948	10131.9	4498.7	-1.17	9.60504e+06	4.26475e+06	-5633.2
OG1RF_RS02860	OG1RF_10544		glycoside hydrolase family 88 protein	1161	9341.6	4158.4	-1.17	1.08456e+07	4.8279e+06	-5183.2
OG1RF_RS03490	OG1RF_10672		GNAT family N-acetyltransferase	561	4645.7	2057.7	-1.17	2.60622e+06	1.15436e+06	-2588
OG1RF_RS05645	OG1RF_11089		hypothetical protein	384	1.3	0	-1.17	480.9	0	-1.3
OG1RF_RS06980	OG1RF_11352		ABC transporter ATP-binding protein	765	3839.9	1704	-1.17	2937532	1.3036e+06	-2135.9
OG1RF_RS08500	OG1RF_11658		GntR family transcriptional regulator	699	2792.3	1238.1	-1.17	1951783	865451	-1554.1
OG1RF_RS10475	OG1RF_12048	trpS	tryptophan--tRNA ligase	1008	9361.4	4160	-1.17	9.43626e+06	4.19332e+06	-5201.3
OG1RF_RS10480	OG1RF_12049		ABC transporter ATP-binding protein	1713	5542.9	2460.6	-1.17	9.49493e+06	4.21501e+06	-3082.3
OG1RF_RS10845	OG1RF_12120	rsmI	16S rRNA (cytidine(1402)-2'-O)-methyltransferase	870	5920	2628.8	-1.17	5.15042e+06	2.28704e+06	-3291.2
OG1RF_RS11025	OG1RF_12155		FUSC family protein	1062	10354.6	4602.5	-1.17	10996631	4887853	-5752.1
OG1RF_RS11615	OG1RF_12268		ABC transporter ATP-binding protein	672	5678.6	2530.2	-1.17	3.81605e+06	1.70029e+06	-3148.5
OG1RF_RS11730	OG1RF_12291		DUF1116 domain-containing protein	1422	13343.5	5949.8	-1.17	1.89745e+07	8.46063e+06	-7393.7
OG1RF_RS11890	OG1RF_12321		DNA-3-methyladenine glycosylase I	549	9976.2	4423.7	-1.17	5.47692e+06	2.42862e+06	-5552.5
OG1RF_RS12265	OG1RF_12394		YicC/YloC family endoribonuclease	882	7927	3523.6	-1.17	6991605	3.10784e+06	-4403.4
OG1RF_RS12275	OG1RF_12396		ASCH domain-containing protein	468	16942.9	7545.6	-1.17	7.92927e+06	3.53132e+06	-9397.3
OG1RF_RS12525	OG1RF_12451		DUF916 and DUF3324 domain-containing protein	1077	11994.5	5337.2	-1.17	1.29181e+07	5.7482e+06	-6657.3
OG1RF_RS13875			hypothetical protein	852	2019.4	896	-1.17	1.72049e+06	763408	-1123.3
OG1RF_RS00060	OG1RF_10010		DHH family phosphoesterase	2022	7393.5	3303	-1.16	1.49497e+07	6.67871e+06	-4090.5
OG1RF_RS00245	OG1RF_10048		sigma-70 family RNA polymerase sigma factor	564	11841.4	5303.4	-1.16	6.67857e+06	2.99113e+06	-6538
OG1RF_RS00395	OG1RF_10078		hypothetical protein	258	20192.1	9012.8	-1.16	5.20956e+06	2.3253e+06	-11179.3
OG1RF_RS00420	OG1RF_10084	fss1	fibrinogen-binding MSCRAMM adhesin Fss1	6096	8321	3725.4	-1.16	5.07247e+07	2.27103e+07	-4595.5
OG1RF_RS00510	OG1RF_10102		Crp/Fnr family transcriptional regulator	690	2989.7	1337.5	-1.16	2.06286e+06	922850	-1652.2
OG1RF_RS00535	OG1RF_10107		family 20 glycosylhydrolase	2505	10856.5	4875.3	-1.16	2.71956e+07	1.22126e+07	-5981.2
OG1RF_RS00640	OG1RF_10127		ABC transporter permease	1131	8242.1	3694.7	-1.16	9.32182e+06	4.17866e+06	-4547.4
OG1RF_RS00750	OG1RF_10149		cyclopropane-fatty-acyl-phospholipid synthase family protein	1164	8130.3	3640.9	-1.16	9.46367e+06	4.23797e+06	-4489.4
OG1RF_RS00975	OG1RF_10195		chorismate mutase	843	18828.6	8450.6	-1.16	15872482	7.12387e+06	-10378
OG1RF_RS01395	OG1RF_10250		chitinase	1044	22107.3	9915.9	-1.16	2.308e+07	1.03522e+07	-12191.3
OG1RF_RS01475	OG1RF_10267		type II toxin-antitoxin system death-on-curing family toxin	417	18191.7	8168.6	-1.16	7.58594e+06	3.40632e+06	-10023.1
OG1RF_RS02055	OG1RF_10380		nitroreductase family protein	615	8585	3851.5	-1.16	5.27977e+06	2.36867e+06	-4733.5
OG1RF_RS02785	OG1RF_10529		TIGR01212 family radical SAM protein	966	1560	699.2	-1.16	1.50699e+06	675396	-860.9
OG1RF_RS03725	OG1RF_10719		magnesium transporter CorA family protein	963	8517	3824	-1.16	8.20191e+06	3.68247e+06	-4693.1
OG1RF_RS04390	OG1RF_10837		AAA family ATPase	513	447.1	200.2	-1.16	229367	102681	-247
OG1RF_RS06755	OG1RF_11308		N-acetyltransferase	525	6907.8	3088	-1.16	3.62659e+06	1.62121e+06	-3819.8
OG1RF_RS09990	OG1RF_11953		LysR family transcriptional regulator	357	7938.8	3546.1	-1.16	2.83415e+06	1.26597e+06	-4392.7
OG1RF_RS10600	OG1RF_12072	mutY	A/G-specific adenine glycosylase	1182	3718.7	1659.7	-1.16	4.39548e+06	1.96177e+06	-2059
OG1RF_RS10700	OG1RF_12092	nusG	transcription termination/antitermination protein NusG	543	5588.7	2506.4	-1.16	3.03466e+06	1.361e+06	-3082.3
OG1RF_RS10760	OG1RF_12104		O-methyltransferase	687	3487.8	1555.9	-1.16	2.39609e+06	1.0689e+06	-1931.9
OG1RF_RS11290	OG1RF_12201		phosphoglycerate dehydrogenase	960	2353.2	1055.6	-1.16	2.25905e+06	1.01341e+06	-1297.5
OG1RF_RS11465	OG1RF_12238		NCS2 family permease	1308	6800.7	3045	-1.16	8.8953e+06	3.98286e+06	-3755.7
OG1RF_RS11605	OG1RF_12266		helix-turn-helix domain-containing protein	663	23540	10541.9	-1.16	1.56071e+07	6.9893e+06	-12998.1
OG1RF_RS12010	OG1RF_12343		WxL domain-containing protein	3900	15451.2	6907.7	-1.16	6.02596e+07	2.694e+07	-8543.5
OG1RF_RS12290	OG1RF_12399		PTS fructose transporter subunit IIA	450	19344.2	8648.1	-1.16	8.70488e+06	3.89166e+06	-10696.1
OG1RF_RS12420	OG1RF_12428		PBECR4 domain-containing protein	591	13171.8	5880.2	-1.16	7.78453e+06	3.4752e+06	-7291.6
OG1RF_RS12595	OG1RF_12466		methionine ABC transporter ATP-binding protein	720	6492.9	2911.6	-1.16	4.67485e+06	2.09634e+06	-3581.3
OG1RF_RS12600	OG1RF_12467		OsmC family protein	396	23699	10615	-1.16	9.38481e+06	4.20353e+06	-13084
OG1RF_RS13165	OG1RF_12572		citrate:proton symporter	1395	16327.6	7290.7	-1.16	2.27771e+07	1.01705e+07	-9037
OG1RF_RS13185	OG1RF_12576		YidC/Oxa1 family membrane protein insertase	825	12297.6	5504.9	-1.16	1.01455e+07	4.54155e+06	-6792.7
OG1RF_RS01235	OG1RF_10219		bifunctional transcriptional activator/DNA repair enzyme AdaA	591	11928.6	5366.5	-1.15	7.04979e+06	3.17162e+06	-6562
OG1RF_RS01705	OG1RF_10311		sugar kinase	1005	6784.1	3048.6	-1.15	6818017	3.06384e+06	-3735.5
OG1RF_RS01755	OG1RF_10321	rhaD	rhamnulose-1-phosphate aldolase	846	20922.2	9453.4	-1.15	1.77002e+07	7.99761e+06	-11468.8
OG1RF_RS01830	OG1RF_10336		glucosamine-6-phosphate deaminase	696	10046.1	4530.4	-1.15	6.99209e+06	3.15312e+06	-5515.7
OG1RF_RS01855	OG1RF_10341		PTS system mannose/fructose/sorbose family transporter subunit IID	834	1612.6	724.9	-1.15	1.34495e+06	604604	-887.7
OG1RF_RS01860	OG1RF_10342		PTS sugar transporter subunit IIB	474	5841.3	2626.4	-1.15	2.76875e+06	1.24492e+06	-3214.8
OG1RF_RS02310	OG1RF_10433		fructose PTS transporter subunit IIA	459	7249.5	3270.8	-1.15	3.3275e+06	1.50131e+06	-3978.6
OG1RF_RS02790	OG1RF_10530		phosphatase PAP2 family protein	648	17133.4	7732	-1.15	1.11024e+07	5.0103e+06	-9401.4
OG1RF_RS02890	OG1RF_10550		polysaccharide lyase 8 family protein	3012	5070	2286.6	-1.15	1.52709e+07	6.88726e+06	-2783.4
OG1RF_RS03255	OG1RF_10625	yajC	preprotein translocase subunit YajC	396	1.2	0	-1.15	480.9	0	-1.2
OG1RF_RS04710	OG1RF_10901		metallophosphoesterase	510	4801	2160.9	-1.15	2.4485e+06	1.10206e+06	-2640.1
OG1RF_RS04815	OG1RF_10922		DUF1934 domain-containing protein	435	19751.5	8898	-1.15	8.59188e+06	3.87061e+06	-10853.5
OG1RF_RS06360	OG1RF_11228		transglutaminase domain-containing protein	1374	527	238.1	-1.15	724165	327175	-288.9
OG1RF_RS06505	OG1RF_11257		segregation/condensation protein A	792	1250.1	564.5	-1.15	990077	447075	-685.6
OG1RF_RS07380	OG1RF_11433		RluA family pseudouridine synthase	903	1435.6	646.2	-1.15	1.29638e+06	583558	-789.4
OG1RF_RS08235	OG1RF_11605		DUF3224 domain-containing protein	393	1.2	0	-1.15	480.9	0	-1.2
OG1RF_RS08895	OG1RF_11737		glycosyltransferase family 2 protein	786	1.2	0	-1.15	961.7	0	-1.2
OG1RF_RS09225	OG1RF_11802		hypothetical protein	516	7308.8	3289	-1.15	3.77133e+06	1.6971e+06	-4019.8
OG1RF_RS09250	OG1RF_11808		ATP-dependent DNA helicase DinG	2787	2854.1	1282.4	-1.15	7954273	3.57405e+06	-1571.7
OG1RF_RS09550	OG1RF_11866		PTS transporter subunit EIIC	1452	1890	851.7	-1.15	2744229	1.23663e+06	-1038.3
OG1RF_RS09995	OG1RF_11954		nucleobase:cation symporter-2 family protein	1317	3901.2	1759.8	-1.15	5137916	2.31765e+06	-2141.4
OG1RF_RS10275	OG1RF_12008		hypothetical protein	174	11800.2	5329.4	-1.15	2053243	927314	-6470.9
OG1RF_RS11300	OG1RF_12203		extracellular solute-binding protein	1278	11765.5	5310.7	-1.15	1.50363e+07	6.78713e+06	-6454.7
OG1RF_RS11505	OG1RF_12246		alpha/beta hydrolase	972	11995.6	5398.7	-1.15	1.16597e+07	5.24755e+06	-6596.9
OG1RF_RS11545	OG1RF_12254		arginine deiminase family protein	969	9505.4	4274.2	-1.15	9.21074e+06	4.14166e+06	-5231.2
OG1RF_RS11790	OG1RF_12303		polysaccharide lyase family 8 super-sandwich domain-containing protein	3690	8880.4	4003.9	-1.15	3.27687e+07	1.47745e+07	-4876.5
OG1RF_RS11980	OG1RF_12338		DNA alkylation repair protein	651	12082.6	5448	-1.15	7865796	3.54663e+06	-6634.7
OG1RF_RS12015	OG1RF_12345		WxL domain-containing protein	3912	8830.8	3975.6	-1.15	3.45459e+07	1.55526e+07	-4855.1
OG1RF_RS12505	OG1RF_12447		RsiV family protein	882	6244.5	2805.6	-1.15	5.50769e+06	2.47454e+06	-3438.9
OG1RF_RS13160	OG1RF_12571		hypothetical protein	360	43983.4	19855.8	-1.15	1.5834e+07	7.1481e+06	-24127.5
OG1RF_RS00150	OG1RF_10029	mprF	bifunctional lysylphosphatidylglycerol flippase/synthetase MprF	2589	8258.8	3745.3	-1.14	2.13821e+07	9.69662e+06	-4513.5
OG1RF_RS00295	OG1RF_10058		DUF896 domain-containing protein	222	46029.8	20836.6	-1.14	1.02186e+07	4.62573e+06	-25193.2
OG1RF_RS01005	OG1RF_10201	mfd	transcription-repair coupling factor	3477	6424.4	2920.5	-1.14	2.23376e+07	1.01545e+07	-3503.9
OG1RF_RS02160	OG1RF_10401		pseudouridine synthase	732	18192.3	8276.2	-1.14	1.33167e+07	6.05816e+06	-9916.1
OG1RF_RS02170	OG1RF_10403		hypothetical protein	231	13528.4	6145.8	-1.14	3.12506e+06	1.41967e+06	-7382.7
OG1RF_RS05240	OG1RF_11007		acetylxylan esterase	915	1452	660.1	-1.14	1.3286e+06	603966	-791.9
OG1RF_RS06345	OG1RF_11225		GNAT family N-acetyltransferase	537	3280.9	1491.7	-1.14	1761846	801036	-1789.2
OG1RF_RS07565	OG1RF_11470		phosphate ABC transporter substrate-binding protein PstS	852	11618.4	5282.5	-1.14	9.89884e+06	4.50073e+06	-6335.8
OG1RF_RS09395	OG1RF_11835		RNA methyltransferase	774	5180	2342.6	-1.14	4.00935e+06	1.81317e+06	-2837.4
OG1RF_RS09435	OG1RF_11843		diacylglycerol kinase family protein	399	1.2	0	-1.14	480.9	0	-1.2
OG1RF_RS09485	OG1RF_11853		homoserine dehydrogenase	1290	4909.9	2233.7	-1.14	6.3338e+06	2.88144e+06	-2676.3
OG1RF_RS10820	OG1RF_12115	nrdD	anaerobic ribonucleoside-triphosphate reductase	2181	4200.9	1910.1	-1.14	9.16218e+06	4.1659e+06	-2290.8
OG1RF_RS10930	OG1RF_12136	thiE	thiamine phosphate synthase	633	3244.4	1470	-1.14	2.05372e+06	930503	-1774.4
OG1RF_RS10985	OG1RF_12147		ROK family glucokinase	969	14594.8	6619.9	-1.14	1.41424e+07	6.41467e+06	-7974.9
OG1RF_RS11720	OG1RF_12289		DUF2877 domain-containing protein	864	11566.6	5251.3	-1.14	9.99357e+06	4.53708e+06	-6315.4
OG1RF_RS11875	OG1RF_12318		acyltransferase	1092	13805.6	6282.5	-1.14	1.50757e+07	6.86047e+06	-7523.1
OG1RF_RS12180	OG1RF_12377		GHKL domain-containing protein	1326	21767.9	9858	-1.14	2.88642e+07	1.30717e+07	-11909.9
OG1RF_RS12490			YccF domain-containing protein	381	30851.6	13990.7	-1.14	1.17545e+07	5.33046e+06	-16860.9
OG1RF_RS00085	OG1RF_10016		ATP-binding cassette domain-containing protein	1629	12135.9	5537.5	-1.13	19769316	9.02059e+06	-6598.4
OG1RF_RS00120	OG1RF_10023		DUF308 domain-containing protein	525	25326.8	11606.2	-1.13	1.32966e+07	6.09323e+06	-13720.6
OG1RF_RS00500	OG1RF_10100	argF	ornithine carbamoyltransferase	1020	14380.3	6564.6	-1.13	1.46679e+07	6.69592e+06	-7815.7
OG1RF_RS00590	OG1RF_10117		SGNH/GDSL hydrolase family protein	585	17718.4	8070.8	-1.13	1.03653e+07	4.7214e+06	-9647.6
OG1RF_RS00600	OG1RF_10119	add	adenosine deaminase	1029	14160.2	6478.1	-1.13	1.45708e+07	6.66595e+06	-7682.1
OG1RF_RS01850	OG1RF_10340		PTS sugar transporter subunit IIC	801	5949.7	2724.6	-1.13	4.76574e+06	2.18244e+06	-3225.1
OG1RF_RS02110	OG1RF_10391		MATE family efflux transporter	1338	12794	5839.1	-1.13	1.71184e+07	7.81266e+06	-6954.9
OG1RF_RS02695	OG1RF_10510		hypothetical protein	507	19950.2	9132.5	-1.13	1.01147e+07	4.63019e+06	-10817.7
OG1RF_RS03730	OG1RF_10720		DUF3397 domain-containing protein	390	7175.8	3283.7	-1.13	2.79857e+06	1.28064e+06	-3892.1
OG1RF_RS03745	OG1RF_10723	ftsL	cell division protein FtsL	405	1.2	0	-1.13	480.9	0	-1.2
OG1RF_RS04005	OG1RF_10775		multidrug efflux MFS transporter	1194	17537.9	7995.6	-1.13	2.09402e+07	9.54675e+06	-9542.2
OG1RF_RS04705	OG1RF_10900	rph	ribonuclease PH	1353	1419.1	649.1	-1.13	1.92005e+06	878206	-770
OG1RF_RS04775	OG1RF_10914		hypothetical protein	360	16896.6	7747.1	-1.13	6.08279e+06	2.78896e+06	-9149.5
OG1RF_RS04795	OG1RF_10918		NUDIX hydrolase	444	8795.1	4027.7	-1.13	3.90501e+06	1.7883e+06	-4767.4
OG1RF_RS05140	OG1RF_10988		WxL domain-containing protein	759	2620.3	1197.4	-1.13	1.98881e+06	908819	-1422.9
OG1RF_RS05225	OG1RF_11004		carbohydrate ABC transporter permease	879	5080.4	2318.2	-1.13	4.46568e+06	2.03767e+06	-2762.2
OG1RF_RS06645	OG1RF_11286		shikimate kinase	504	3260.1	1485.6	-1.13	1.64308e+06	748739	-1774.5
OG1RF_RS07120	OG1RF_11380		MarR family transcriptional regulator	426	3703.5	1693.2	-1.13	1.57768e+06	721315	-2010.2
OG1RF_RS07240	OG1RF_11405		hypothetical protein	564	5514.5	2516	-1.13	3.11016e+06	1.41903e+06	-2998.4
OG1RF_RS08395	OG1RF_11637		16S rRNA (uracil(1498)-N(3))-methyltransferase	750	8696.4	3983.9	-1.13	6.52229e+06	2.98794e+06	-4712.5
OG1RF_RS10330	OG1RF_12019		SLC13 family permease	1290	5582	2555	-1.13	7.20078e+06	3.29598e+06	-3027
OG1RF_RS10590	OG1RF_12070		hypothetical protein	483	25446.4	11621.1	-1.13	1.22906e+07	5.613e+06	-13825.3
OG1RF_RS10690	OG1RF_12090		MurR/RpiR family transcriptional regulator	720	2841.7	1296.8	-1.13	2.04603e+06	933692	-1544.9
OG1RF_RS11090	OG1RF_12167		endo-beta-N-acetylglucosaminidase	942	8567.6	3924.1	-1.13	8.07064e+06	3.6965e+06	-4643.5
OG1RF_RS11385	OG1RF_12221	efrA	multidrug efflux ABC transporter subunit EfrA	1725	15032.7	6851.7	-1.13	2.59314e+07	1.18191e+07	-8181.1
OG1RF_RS11475	OG1RF_12240		DapH/DapD/GlmU-related protein	579	21128.5	9642.5	-1.13	1.22334e+07	5.58302e+06	-11486
OG1RF_RS11975	OG1RF_12337		Cof-type HAD-IIB family hydrolase	774	3812.7	1746.9	-1.13	2.951e+06	1.35207e+06	-2065.8
OG1RF_RS00255	OG1RF_10050	ispE	4-(cytidine 5'-diphospho)-2-C-methyl-D-erythritol kinase	849	946.4	435.7	-1.12	803506	369905	-510.7
OG1RF_RS00285	OG1RF_10056		5'-nucleotidase C-terminal domain-containing protein	3987	9674.8	4442	-1.12	3.85736e+07	1.77102e+07	-5232.9
OG1RF_RS00635	OG1RF_10126		ABC transporter ATP-binding protein	1566	8464.1	3884.8	-1.12	1.32547e+07	6.08367e+06	-4579.2
OG1RF_RS00645	OG1RF_10128		ABC transporter permease	951	13687.4	6286.5	-1.12	1.30167e+07	5.97844e+06	-7400.9
OG1RF_RS00950	OG1RF_10189		TIGR00730 family Rossman fold protein	582	11260.4	5171.2	-1.12	6.55355e+06	3.00963e+06	-6089.2
OG1RF_RS01300	OG1RF_10231		hypothetical protein	135	29221.6	13473.4	-1.12	3.94492e+06	1.81891e+06	-15748.2
OG1RF_RS01760	OG1RF_10322	rhaM	L-rhamnose mutarotase	309	23048.3	10598.5	-1.12	7.12192e+06	3.27494e+06	-12449.8
OG1RF_RS01910	OG1RF_10352		MgtC/SapB family protein	699	5693.2	2621.3	-1.12	3.97954e+06	1.83231e+06	-3071.9
OG1RF_RS01920	OG1RF_10354		TPM domain-containing protein	1284	9617.8	4421.2	-1.12	1.23493e+07	5.67677e+06	-5196.7
OG1RF_RS02235	OG1RF_10417		PBP1A family penicillin-binding protein	2184	15101.7	6942.7	-1.12	3.29822e+07	1.51629e+07	-8159
OG1RF_RS02360	OG1RF_10443		DUF1827 family protein	312	40.1	18.4	-1.12	12502.2	5739.91	-21.7
OG1RF_RS02400	OG1RF_10451		hypothetical protein	2373	6904.4	3181	-1.12	1.63841e+07	7.54862e+06	-3723.3
OG1RF_RS02780	OG1RF_10528		class I SAM-dependent methyltransferase	561	19490.4	8948.1	-1.12	10934120	5.01987e+06	-10542.3
OG1RF_RS04060			16S ribosomal RNA	1556	8	3.7	-1.12	12502.2	5739.91	-4.3
OG1RF_RS04215	OG1RF_10802		bifunctional lytic transglycosylase/C40 family peptidase	1002	4440	2040	-1.12	4.44885e+06	2.04405e+06	-2400
OG1RF_RS04845	OG1RF_10928	gpsB	cell division regulator GpsB	408	1.2	0	-1.12	480.9	0	-1.2
OG1RF_RS05380	OG1RF_11035	rnhC	ribonuclease HIII	915	340	156.8	-1.12	311112	143498	-183.2
OG1RF_RS06150	OG1RF_11187	modB	molybdate ABC transporter permease subunit	669	4773.3	2201.2	-1.12	3.19335e+06	1.47261e+06	-2572.1
OG1RF_RS06495	OG1RF_11255		alpha/beta hydrolase	927	1763.1	809.1	-1.12	1.63442e+06	750015	-954.1
OG1RF_RS06840	OG1RF_11324	cls	cardiolipin synthase	1458	2876.2	1318.8	-1.12	4.19352e+06	1.92287e+06	-1557.4
OG1RF_RS06940	OG1RF_11344		ethanolamine ammonia-lyase subunit EutB	1362	3444.7	1588.3	-1.12	4.69168e+06	2.16331e+06	-1856.4
OG1RF_RS09650	OG1RF_11886		YlbF family regulator	432	3186.8	1468.9	-1.12	1.37668e+06	634579	-1717.8
OG1RF_RS10125	OG1RF_11980		AI-2E family transporter	1167	3262.5	1504	-1.12	3.8074e+06	1.75514e+06	-1758.6
OG1RF_RS10855	OG1RF_12122		stage 0 sporulation family protein	837	4301.8	1983.4	-1.12	3.60063e+06	1.66011e+06	-2318.4
OG1RF_RS11070	OG1RF_12163	vanR	VanR-ABDEGLN family response regulator transcription factor	702	16070.9	7383.4	-1.12	1.12818e+07	5.18314e+06	-8687.5
OG1RF_RS11120	OG1RF_12173	yqeK	bis(5'-nucleosyl)-tetraphosphatase (symmetrical) YqeK	588	18.8	8.7	-1.12	11059.6	5102.14	-10.1
OG1RF_RS11480	OG1RF_12241		LysR family transcriptional regulator	882	9720.6	4466.5	-1.12	8.57361e+06	3.93949e+06	-5254.1
OG1RF_RS11590	OG1RF_12263		sigma 54-interacting transcriptional regulator	2811	7518.8	3457.5	-1.12	2.11354e+07	9.71894e+06	-4061.4
OG1RF_RS11655	OG1RF_12276		PucR family transcriptional regulator	1623	5621.8	2578.6	-1.12	9.12419e+06	4.18503e+06	-3043.2
OG1RF_RS12060	OG1RF_12354		iron chelate uptake ABC transporter family permease subunit	945	4677.8	2150.9	-1.12	4.42048e+06	2.03257e+06	-2526.9
OG1RF_RS12300	OG1RF_12401		PTS system mannose/fructose/sorbose family transporter subunit IID	870	4986.5	2301.8	-1.12	4.33826e+06	2.00259e+06	-2684.7
OG1RF_RS12730	OG1RF_12495		hypothetical protein	228	6019.1	2760.9	-1.12	1.37235e+06	629477	-3258.2
OG1RF_RS12795	OG1RF_12509		FMN-binding protein	927	12463.8	5715.8	-1.12	1.15539e+07	5.29858e+06	-6748
OG1RF_RS13880			putative holin-like toxin	114	109.7	50.4	-1.12	12502.2	5739.91	-59.3
OG1RF_RS00335	OG1RF_10066		Crp/Fnr family transcriptional regulator	651	8159	3768.8	-1.11	5311504	2.45349e+06	-4390.2
OG1RF_RS01440	OG1RF_10259		response regulator transcription factor	690	9059.6	4205.6	-1.11	6.25109e+06	2.90184e+06	-4854
OG1RF_RS01590	OG1RF_10288	nhaC	Na+/H+ antiporter NhaC	1443	2967.1	1378.1	-1.11	4.28152e+06	1.98856e+06	-1589
OG1RF_RS01950	OG1RF_10360	feoB	ferrous iron transport protein B	2148	7419	3448.9	-1.11	1.5936e+07	7.40831e+06	-3970
OG1RF_RS02075	OG1RF_10384		hypothetical protein	282	6807	3164	-1.11	1.91957e+06	892237	-3643
OG1RF_RS02090	OG1RF_10387		VOC family protein	843	22574.4	10433.5	-1.11	1.90302e+07	8.79546e+06	-12140.9
OG1RF_RS02975	OG1RF_10567		MupG family TIM beta-alpha barrel fold protein	1086	8014.7	3702.7	-1.11	8.70392e+06	4.02113e+06	-4312
OG1RF_RS04660	OG1RF_10891	addA	helicase-exonuclease AddAB subunit AddA	3792	695.9	321.6	-1.11	2.63892e+06	1.21941e+06	-374.3
OG1RF_RS05170	OG1RF_10994		adenine deaminase C-terminal domain-containing protein	1782	4811	2233.6	-1.11	8573131	3.98031e+06	-2577.3
OG1RF_RS05185	OG1RF_10997		FAD:protein FMN transferase	933	2605.8	1203.1	-1.11	2.43119e+06	1.12247e+06	-1402.7
OG1RF_RS05560	OG1RF_11072		LysR family transcriptional regulator	885	5304.6	2453.8	-1.11	4.69457e+06	2.1716e+06	-2850.8
OG1RF_RS10110	OG1RF_11976		beta-glucoside-specific PTS transporter subunit IIABC	1878	5760.5	2672	-1.11	1.08182e+07	5.01796e+06	-3088.5
OG1RF_RS10915	OG1RF_12133		MFS transporter	1188	14717	6831.8	-1.11	17483821	8.11623e+06	-7885.2
OG1RF_RS11550	OG1RF_12255		alkaline phosphatase	1443	1384.6	641.7	-1.11	1.99794e+06	926039	-742.8
OG1RF_RS11645	OG1RF_12274		MFS transporter	1257	20854.6	9637.6	-1.11	26214191	1.21144e+07	-11217
OG1RF_RS11855	OG1RF_12314	nagA	uncharacterized gene	1149	9914.2	4605.9	-1.11	1.13914e+07	5.2922e+06	-5308.3
OG1RF_RS12350	OG1RF_12412		hypothetical protein	291	23228	10763.2	-1.11	6.75935e+06	3.13208e+06	-12464.9
OG1RF_RS12665	OG1RF_12480		sigma 54-interacting transcriptional regulator	2517	15816.8	7321	-1.11	39810795	1.8427e+07	-8495.7
OG1RF_RS12895	OG1RF_12529		FUSC family protein	1032	5788.9	2674.1	-1.11	5.97412e+06	2.75962e+06	-3114.8
OG1RF_RS00550	OG1RF_10110		PLP-dependent aminotransferase family protein	1410	3378.2	1576.8	-1.1	4.76333e+06	2.22326e+06	-1801.5
OG1RF_RS00690	OG1RF_10137		ABC transporter ATP-binding protein	804	19554.1	9116	-1.1	1.57215e+07	7.32923e+06	-10438.1
OG1RF_RS00910	OG1RF_10181		M20 family metallopeptidase	1173	5686.2	2657.1	-1.1	6.66991e+06	3.11677e+06	-3029.1
OG1RF_RS01315	OG1RF_10234	genA	6-phospho-beta-glucosidase GenA	1428	13242.7	6176.7	-1.1	1.89105e+07	8.82033e+06	-7066
OG1RF_RS01990	OG1RF_10368	tyrP	tyrosine-tyramine antiporter	1416	22158	10343.9	-1.1	3.13757e+07	1.4647e+07	-11814
OG1RF_RS02505	OG1RF_10472	arcC	carbamate kinase	927	12358.5	5766.7	-1.1	1.14563e+07	5.34577e+06	-6591.8
OG1RF_RS02980	OG1RF_10568		amidohydrolase/deacetylase family metallohydrolase	1107	4527.9	2109.8	-1.1	5.01241e+06	2.33551e+06	-2418.2
OG1RF_RS03060	OG1RF_10584	lepB	signal peptidase I	747	6947.6	3235.8	-1.1	5.18985e+06	2.41714e+06	-3711.8
OG1RF_RS03410	OG1RF_10656		amino acid permease	1389	15254.7	7096.3	-1.1	2.11888e+07	9.8567e+06	-8158.5
OG1RF_RS04515	OG1RF_10862		hypothetical protein	303	10967.6	5108.5	-1.1	3.32318e+06	1.54786e+06	-5859.1
OG1RF_RS05465	OG1RF_11052		RinA family phage transcriptional activator	405	11349.3	5295.8	-1.1	4.59648e+06	2.14481e+06	-6053.5
OG1RF_RS05670	OG1RF_11094		flotillin family protein	1467	2864.1	1336	-1.1	4.20169e+06	1.95986e+06	-1528.2
OG1RF_RS05825	OG1RF_11123		hypothetical protein	696	2459.5	1143.6	-1.1	1.71184e+06	795934	-1316
OG1RF_RS08130	OG1RF_11585	rihC	ribonucleoside hydrolase RihC	951	5609.4	2619.5	-1.1	5334585	2.49112e+06	-2990
OG1RF_RS09100	OG1RF_11778		LacI family DNA-binding transcriptional regulator	1059	10887.1	5076.8	-1.1	1.15294e+07	5.37638e+06	-5810.2
OG1RF_RS09205	OG1RF_11798		xanthine phosphoribosyltransferase	579	5784.4	2697.6	-1.1	3.34914e+06	1.56189e+06	-3086.8
OG1RF_RS09935	OG1RF_11942		sulfide/dihydroorotate dehydrogenase-like FAD/NAD-binding protein	855	15153.9	7067.7	-1.1	1.29566e+07	6.04285e+06	-8086.2
OG1RF_RS10730	OG1RF_12098		Gfo/Idh/MocA family oxidoreductase	912	6961.3	3242.7	-1.1	6.3487e+06	2.95733e+06	-3718.6
OG1RF_RS11485	OG1RF_12242		GRP family sugar transporter	885	1170.9	544.8	-1.1	1.03624e+06	482153	-626.1
OG1RF_RS11610	OG1RF_12267		ABC transporter permease	1206	4226.8	1967.8	-1.1	5.09752e+06	2.37313e+06	-2259
OG1RF_RS11660	OG1RF_12277	allE	(S)-ureidoglycine aminohydrolase	783	14603.7	6805.3	-1.1	1.14347e+07	5.32855e+06	-7798.4
OG1RF_RS12510	OG1RF_12448		sigma-70 family RNA polymerase sigma factor	495	6376.4	2975	-1.1	3.15632e+06	1.47261e+06	-3401.4
OG1RF_RS12865	OG1RF_12523		hydantoinase/oxoprolinase family protein	1551	9963.4	4638.3	-1.1	1.54532e+07	7.19402e+06	-5325.1
OG1RF_RS12980	OG1RF_12535		response regulator transcription factor	687	8479	3942.6	-1.1	5.82506e+06	2.7086e+06	-4536.3
OG1RF_RS13045	OG1RF_12547		oleate hydratase	1770	13670.9	6398.2	-1.1	2.41975e+07	1.13248e+07	-7272.7
OG1RF_RS13100	OG1RF_12558		Ig-like domain-containing protein	4962	15314.1	7143.1	-1.1	7.59887e+07	3.54439e+07	-8171.1
OG1RF_RS13170	OG1RF_12573		GntR family transcriptional regulator	693	22514.8	10525.5	-1.1	1.56027e+07	7.29415e+06	-11989.3
OG1RF_RS00400	OG1RF_10079		MFS transporter	1233	12096.6	5700.6	-1.09	1.49151e+07	7.02884e+06	-6396
OG1RF_RS01400	OG1RF_10251		lytic polysaccharide monooxygenase	582	20339.6	9541.3	-1.09	1.18376e+07	5.55304e+06	-10798.3
OG1RF_RS01675	OG1RF_10305		hypothetical protein	1119	15664.5	7380.2	-1.09	1.75285e+07	8.25846e+06	-8284.3
OG1RF_RS02240	OG1RF_10418		YlbF family regulator	339	27420	12902.1	-1.09	9.29537e+06	4.37381e+06	-14517.9
OG1RF_RS02330	OG1RF_10437		AI-2E family transporter	1212	7522.3	3538.2	-1.09	9.11698e+06	4.28835e+06	-3984
OG1RF_RS02510	OG1RF_10473		amidase family protein	1584	8093.8	3812.9	-1.09	12820507	6.03966e+06	-4280.8
OG1RF_RS02755	OG1RF_10522	erfD	multidrug ABC transporter ATP-binding protein/permease ErfD	1767	10121.9	4740.5	-1.09	1.78853e+07	8.37644e+06	-5381.4
OG1RF_RS03960	OG1RF_10766		amidase family protein	2349	4953.9	2333.6	-1.09	1.16366e+07	5.48161e+06	-2620.3
OG1RF_RS04420	OG1RF_10843		amidohydrolase	1215	4183.6	1964.2	-1.09	5.0831e+06	2.38653e+06	-2219.4
OG1RF_RS04495	OG1RF_10858	emeA	multidrug efflux MFS transporter EmeA	1152	3820.9	1794.8	-1.09	4.40173e+06	2.06764e+06	-2026.1
OG1RF_RS05760	OG1RF_11110		hypothetical protein	759	5770.2	2714.9	-1.09	4.37961e+06	2.06063e+06	-3055.3
OG1RF_RS05885	OG1RF_11135		extracellular solute-binding protein	1248	5275.9	2478.5	-1.09	6.58432e+06	3.09317e+06	-2797.4
OG1RF_RS06145	OG1RF_11186	modA	molybdate ABC transporter substrate-binding protein	798	4893.5	2298.5	-1.09	3.90501e+06	1.83422e+06	-2595
OG1RF_RS06630	OG1RF_11283	aroC	chorismate synthase	1164	4190.9	1970.3	-1.09	4.87826e+06	2.29341e+06	-2220.7
OG1RF_RS07955	OG1RF_11550		PTS sugar transporter subunit IIC	849	1.1	0	-1.09	961.7	0	-1.1
OG1RF_RS07975	OG1RF_11555	lacB	galactose-6-phosphate isomerase subunit LacB	519	13682.5	6415.8	-1.09	7.10124e+06	3.32979e+06	-7266.8
OG1RF_RS08275	OG1RF_11612		SIS domain-containing protein	1074	6039.8	2837.9	-1.09	6.48671e+06	3.04789e+06	-3201.9
OG1RF_RS09200	OG1RF_11797		nucleobase:cation symporter-2 family protein	1317	3535.7	1657.6	-1.09	4656582	2.18308e+06	-1878.1
OG1RF_RS09900	OG1RF_11934	prmC	peptide chain release factor N(5)-glutamine methyltransferase	831	2101.6	987.7	-1.09	1.74646e+06	820807	-1113.9
OG1RF_RS10090	OG1RF_11972		ABC transporter ATP-binding protein	1725	4206.7	1972.1	-1.09	7.25656e+06	3.40185e+06	-2234.6
OG1RF_RS10890	OG1RF_12128		CbiQ family ECF transporter T component	651	11424.5	5371.6	-1.09	7.43736e+06	3.49688e+06	-6053
OG1RF_RS11080	OG1RF_12165		aminoglycoside 6-adenylyltransferase	861	6183	2910.3	-1.09	5.32353e+06	2.50579e+06	-3272.6
OG1RF_RS12035	OG1RF_12349	pepT	peptidase T	1218	17662.5	8319.8	-1.09	2.15129e+07	1.01335e+07	-9342.7
OG1RF_RS12735	OG1RF_12496		zinc ribbon domain-containing protein	213	30350.2	14231.5	-1.09	6.46459e+06	3.03131e+06	-16118.7
OG1RF_RS13155	OG1RF_12570		acetyl-CoA carboxylase biotin carboxyl carrier protein subunit	399	7928.7	3735.5	-1.09	3163533	1.49046e+06	-4193.2
OG1RF_RS00250	OG1RF_10049		Veg family protein	300	25195.1	11926.3	-1.08	7.55853e+06	3.57788e+06	-13268.8
OG1RF_RS00320	OG1RF_10063		N-acetylmannosamine-6-phosphate 2-epimerase	696	7923.7	3739.6	-1.08	5.5149e+06	2.60273e+06	-4184.2
OG1RF_RS00405	OG1RF_10080		hypothetical protein	177	9896.9	4695	-1.08	1.75175e+06	831012	-5201.9
OG1RF_RS00470	OG1RF_10094	sdaAA	L-serine ammonia-lyase, iron-sulfur-dependent, subunit alpha	891	10418.5	4913.9	-1.08	9.28287e+06	4.37828e+06	-5504.6
OG1RF_RS00630	OG1RF_10125		BMP family protein	1083	14736.4	6993.7	-1.08	1.59595e+07	7.57413e+06	-7742.7
OG1RF_RS01280	OG1RF_10228		dihydroorotate oxidase	966	9593.2	4545.6	-1.08	9.267e+06	4.39103e+06	-5047.6
OG1RF_RS01340	OG1RF_10239		cation:proton antiporter	1161	2162.8	1022.3	-1.08	2.51102e+06	1.18689e+06	-1140.5
OG1RF_RS01455	OG1RF_10262		DUF4822 domain-containing protein	963	11188.9	5288.2	-1.08	1.0775e+07	5.09258e+06	-5900.7
OG1RF_RS01615	OG1RF_10293		PRD domain-containing protein	2031	6591.3	3126	-1.08	13386952	6.34898e+06	-3465.3
OG1RF_RS02660	OG1RF_10503		PEP phosphonomutase	921	5873.1	2772.7	-1.08	5.40912e+06	2.55362e+06	-3100.4
OG1RF_RS02865	OG1RF_10545		beta-galactosidase	1776	7793.8	3682.2	-1.08	1.38418e+07	6.53967e+06	-4111.6
OG1RF_RS03450	OG1RF_10664		hypothetical protein	615	3203.3	1514.1	-1.08	1.97006e+06	931141	-1689.3
OG1RF_RS03925	OG1RF_10759		pyruvate, water dikinase regulatory protein	810	6201.8	2938.5	-1.08	5023473	2.38015e+06	-3263.4
OG1RF_RS05235	OG1RF_11006		DUF624 domain-containing protein	591	5847.5	2759.3	-1.08	3.45589e+06	1.63077e+06	-3088.2
OG1RF_RS05855			uncharacterized gene	459	14.7	6.9	-1.08	6731.9	3188.84	-7.7
OG1RF_RS06155	OG1RF_11188		ATP-binding cassette domain-containing protein	1002	6757.4	3188.2	-1.08	6.77089e+06	3.19458e+06	-3569.2
OG1RF_RS06250	OG1RF_11206	nrdI	class Ib ribonucleoside-diphosphate reductase assembly flavoprotein NrdI	441	3290.7	1557.5	-1.08	1.45121e+06	686876	-1733.2
OG1RF_RS06325	OG1RF_11221	lysA	diaminopimelate decarboxylase	1308	2879.2	1364.8	-1.08	3766042	1.78511e+06	-1514.5
OG1RF_RS06810	OG1RF_11318		alpha-glucosidase	1671	1955.6	923.6	-1.08	3.26788e+06	1.5434e+06	-1032
OG1RF_RS07025	OG1RF_11361	trmFO	FADH(2)-oxidizing methylenetetrahydrofolate--tRNA-(uracil(54)-C(5))-methyltransferase TrmFO	1305	3611.4	1704.1	-1.08	4.71284e+06	2.2239e+06	-1907.2
OG1RF_RS07645	OG1RF_11488		DUF1648 domain-containing protein	327	10924.3	5152.9	-1.08	3.57226e+06	1.68498e+06	-5771.5
OG1RF_RS07830	OG1RF_11525	sprE	serine proteinase SprE	852	5205.3	2463.5	-1.08	4.43491e+06	2.09889e+06	-2741.8
OG1RF_RS08540	OG1RF_11666		cytochrome ubiquinol oxidase subunit I	1416	5834.4	2750.6	-1.08	8.26154e+06	3.89485e+06	-3083.8
OG1RF_RS08955	OG1RF_11749		hypothetical protein	336	7095.4	3346.4	-1.08	2384070	1.12438e+06	-3749.1
OG1RF_RS09160	OG1RF_11790	lepA	translation elongation factor 4	1833	722.7	341.3	-1.08	1.32475e+06	625650	-381.4
OG1RF_RS09260	OG1RF_11810		amino acid permease	1455	5492.6	2602.4	-1.08	7.99178e+06	3.78643e+06	-2890.3
OG1RF_RS09600	OG1RF_11876		2-dehydropantoate 2-reductase	939	6932.2	3277.8	-1.08	6.50931e+06	3.07787e+06	-3654.4
OG1RF_RS09690	OG1RF_11894		UPF0223 family protein	276	25485.2	12094.5	-1.08	7.03392e+06	3.33808e+06	-13390.7
OG1RF_RS09775	OG1RF_11911		HAD family hydrolase	729	13725.1	6481.8	-1.08	1.00056e+07	4.72522e+06	-7243.3
OG1RF_RS10020	OG1RF_11959	dpaL	diaminopropionate ammonia-lyase	1191	11473.1	5421.3	-1.08	1.36644e+07	6.45676e+06	-6051.8
OG1RF_RS10300	OG1RF_12013		glycine betaine/L-proline ABC transporter ATP-binding protein	1188	12855.5	6075.4	-1.08	1.52724e+07	7.21762e+06	-6780.1
OG1RF_RS10780	OG1RF_12108		M42 family metallopeptidase	1080	8740	4133.1	-1.08	9.43915e+06	4.46374e+06	-4606.9
OG1RF_RS11460	OG1RF_12236		helix-turn-helix transcriptional regulator	834	22072.5	10467.3	-1.08	1.84085e+07	8.72977e+06	-11605.2
OG1RF_RS11675	OG1RF_12280		putative allantoin permease	1494	5237.2	2477.2	-1.08	7.82444e+06	3.70097e+06	-2760
OG1RF_RS12360	OG1RF_12414		T7SS effector LXG polymorphic toxin	1398	17004.2	8042.8	-1.08	2.37719e+07	1.12438e+07	-8961.4
OG1RF_RS12695	OG1RF_12488		Dps family protein	465	1223.3	578.8	-1.08	568849	269138	-644.5
OG1RF_RS12825	OG1RF_12515		non-canonical purine NTP pyrophosphatase	591	15454.8	7323	-1.08	9.13381e+06	4.32789e+06	-8131.8
OG1RF_RS13150	OG1RF_12569		sodium ion-translocating decarboxylase subunit beta	1113	15266.8	7234.9	-1.08	1.69919e+07	8.05246e+06	-8031.9
OG1RF_RS00415	OG1RF_10083		helix-turn-helix domain-containing protein	1485	12906.3	6137.6	-1.07	1.91658e+07	9.11434e+06	-6768.7
OG1RF_RS00565	OG1RF_10113		ATP:cob(I)alamin adenosyltransferase	543	7581.2	3599.9	-1.07	4.11658e+06	1.95476e+06	-3981.3
OG1RF_RS00965	OG1RF_10192		hypothetical protein	294	12134.2	5792	-1.07	3.56745e+06	1.70284e+06	-6342.2
OG1RF_RS01700	OG1RF_10310		bifunctional 4-hydroxy-2-oxoglutarate aldolase/2-dehydro-3-deoxy-phosphogluconate aldolase	645	7849.5	3734.7	-1.07	5.0629e+06	2.40885e+06	-4114.8
OG1RF_RS02010	OG1RF_10372		phosphatidylglycerophosphatase A	504	14696.6	7001.5	-1.07	7.40706e+06	3.52877e+06	-7695
OG1RF_RS02080	OG1RF_10385		LacI family DNA-binding transcriptional regulator	933	18385.8	8762	-1.07	1.7154e+07	8.17491e+06	-9623.8
OG1RF_RS02185	OG1RF_10406	cas2	CRISPR-associated endonuclease Cas2	327	21236.9	10081.4	-1.07	6.94448e+06	3.29662e+06	-11155.5
OG1RF_RS02245	OG1RF_10420		DNA repair exonuclease	1233	8818	4197.5	-1.07	1.08726e+07	5.17549e+06	-4620.5
OG1RF_RS02300	OG1RF_10431	pfkB	1-phosphofructokinase	924	13422.8	6410.1	-1.07	1.24026e+07	5.92295e+06	-7012.7
OG1RF_RS02415	OG1RF_10454		fructose-specific PTS transporter subunit EIIC	1920	8437.7	4012.6	-1.07	1.62004e+07	7.70424e+06	-4425.1
OG1RF_RS02575	OG1RF_10486		WxL domain-containing protein	729	2428.7	1159.2	-1.07	1.7705e+06	845042	-1269.5
OG1RF_RS02675	OG1RF_10506		hypothetical protein	516	23778	11303.1	-1.07	1.22694e+07	5.83239e+06	-12474.9
OG1RF_RS02685	OG1RF_10508		isopeptide-forming domain-containing fimbrial protein	3348	7464.1	3565.8	-1.07	2.49899e+07	1.19384e+07	-3898.3
OG1RF_RS02750	OG1RF_10521	erfC	multidrug ABC transporter ATP-binding protein/permease ErfC	1713	1079.6	515.3	-1.07	1.84936e+06	882671	-564.3
OG1RF_RS02855	OG1RF_10543		hypothetical protein	825	2182.2	1036.7	-1.07	1.80031e+06	855247	-1145.5
OG1RF_RS02985	OG1RF_10569		DgaE family pyridoxal phosphate-dependent ammonia lyase	1104	8058.6	3838.7	-1.07	8.89675e+06	4.23797e+06	-4219.9
OG1RF_RS03075	OG1RF_10587		hypothetical protein	228	17420.4	8316.2	-1.07	3.97185e+06	1.89608e+06	-9104.2
OG1RF_RS03105	OG1RF_10593		osmoprotectant ABC transporter substrate-binding protein	918	11428.4	5446.7	-1.07	1.04913e+07	5.0001e+06	-5981.6
OG1RF_RS03485	OG1RF_10671		3D domain-containing protein	1167	7088.8	3367	-1.07	8.2726e+06	3.92929e+06	-3721.8
OG1RF_RS03595	OG1RF_10694		hypothetical protein	393	4589.5	2181.1	-1.07	1.80368e+06	857160	-2408.4
OG1RF_RS03950	OG1RF_10764		5'-methylthioadenosine/S-adenosylhomocysteine nucleosidase	654	13694.8	6528.8	-1.07	8956371	4.26986e+06	-7165.9
OG1RF_RS04210	OG1RF_10801		membrane protein	1818	6542.3	3113.4	-1.07	11893903	5.66019e+06	-3428.9
OG1RF_RS04415	OG1RF_10842		amidohydrolase family protein	1248	7083	3374.3	-1.07	8.83952e+06	4.21118e+06	-3708.6
OG1RF_RS05160	OG1RF_10992		ABC transporter ATP-binding protein	1038	4254.5	2031.9	-1.07	4.41616e+06	2.1091e+06	-2222.6
OG1RF_RS05175	OG1RF_10995		amidohydrolase	1326	3174.1	1508.3	-1.07	4.20891e+06	2.00004e+06	-1665.8
OG1RF_RS05835	OG1RF_11125		hypothetical protein	426	10508.8	5016.8	-1.07	4.47674e+06	2.13716e+06	-5492
OG1RF_RS06770	OG1RF_11311		ABC transporter ATP-binding protein	1776	2010.1	956.7	-1.07	3.56985e+06	1.69901e+06	-1053.4
OG1RF_RS07790	OG1RF_11517		SIS domain-containing protein	1170	1901.2	904.3	-1.07	2.22443e+06	1.05806e+06	-996.9
OG1RF_RS08475	OG1RF_11652	comGA	competence type IV pilus ATPase ComGA	966	4295.3	2044.7	-1.07	4.14928e+06	1.97517e+06	-2250.6
OG1RF_RS08970	OG1RF_11752		nucleoid-associated protein	1002	5601.3	2672	-1.07	5.61252e+06	2.67735e+06	-2929.3
OG1RF_RS10015	OG1RF_11958		YgeY family selenium metabolism-linked hydrolase	1323	8790.6	4194.4	-1.07	1.16299e+07	5.54922e+06	-4596.1
OG1RF_RS10665	OG1RF_12085	sdaAB	L-serine ammonia-lyase, iron-sulfur-dependent subunit beta	666	12369.3	5872.1	-1.07	8.23798e+06	3.91079e+06	-6497.3
OG1RF_RS10900	OG1RF_12130		ECF transporter S component	561	13291.6	6310.6	-1.07	7456590	3.54025e+06	-6981
OG1RF_RS11020	OG1RF_12154		DUF4950 domain-containing protein	1131	6845.5	3256.5	-1.07	7.74222e+06	3.68311e+06	-3589
OG1RF_RS11600	OG1RF_12265		amidase	1446	7503.1	3585.8	-1.07	1.08495e+07	5.18505e+06	-3917.3
OG1RF_RS11680	OG1RF_12281		GNAT family N-acetyltransferase	510	19617.9	9368.9	-1.07	1.00051e+07	4.77816e+06	-10248.9
OG1RF_RS11970	OG1RF_12336	def	peptide deformylase	561	2823.4	1341.5	-1.07	1.58393e+06	752566	-1481.9
OG1RF_RS12520	OG1RF_12450		hypothetical protein	483	14568	6921.7	-1.07	7.03632e+06	3.34318e+06	-7646.3
OG1RF_RS12900	OG1RF_12530		ATP-dependent Clp protease ATP-binding subunit	2493	1913.6	910	-1.07	4.77054e+06	2.26854e+06	-1003.6
OG1RF_RS01540	OG1RF_10279		WxL domain-containing protein	2292	15874	7591.7	-1.06	3.63833e+07	1.74002e+07	-8282.3
OG1RF_RS01555	OG1RF_10282		5-methyltetrahydropteroyltriglutamate--homocysteine S-methyltransferase	1125	1783.6	856	-1.06	2.0066e+06	963029	-927.6
OG1RF_RS01605	OG1RF_10291		Cof-type HAD-IIB family hydrolase	831	11667.2	5611.7	-1.06	9.69544e+06	4.66336e+06	-6055.5
OG1RF_RS02040	OG1RF_10377		TDT family transporter	966	14367.9	6914.4	-1.06	1.38793e+07	6.67934e+06	-7453.4
OG1RF_RS02175	OG1RF_10404	cas9	type II CRISPR RNA-guided endonuclease Cas9	4011	6600	3165	-1.06	2.64724e+07	1.26948e+07	-3435
OG1RF_RS02180	OG1RF_10405	cas1	type II CRISPR-associated endonuclease Cas1	864	20501.4	9861.8	-1.06	1.77132e+07	8.52058e+06	-10639.6
OG1RF_RS04375	OG1RF_10834		hypothetical protein	258	6102	2931.8	-1.06	1.57431e+06	756393	-3170.2
OG1RF_RS04530	OG1RF_10865		GNAT family N-acetyltransferase	444	1.1	0	-1.06	480.9	0	-1.1
OG1RF_RS04915	OG1RF_10943		YajQ family cyclic di-GMP-binding protein	492	7062.3	3385.9	-1.06	3.47464e+06	1.66585e+06	-3676.4
OG1RF_RS05935	OG1RF_11144	lpdA	dihydrolipoyl dehydrogenase	1404	20.9	10	-1.06	29332	14030.9	-10.9
OG1RF_RS07030	OG1RF_11362	topA	type I DNA topoisomerase	2076	598.1	286	-1.06	1.24156e+06	593762	-312
OG1RF_RS07155	OG1RF_11388		ABC transporter ATP-binding protein	852	6969	3339.3	-1.06	5.93757e+06	2.84508e+06	-3629.7
OG1RF_RS08690	OG1RF_11693		energy-coupling factor transporter transmembrane component T	831	2470.8	1186.5	-1.06	2053243	985989	-1284.3
OG1RF_RS08995	OG1RF_11757		GH92 family glycosyl hydrolase	2139	5198.8	2498	-1.06	1.11202e+07	5.34322e+06	-2700.8
OG1RF_RS09215	OG1RF_11800		glycoside hydrolase family 73 protein	639	6159.3	2945.3	-1.06	3.93578e+06	1882053	-3214
OG1RF_RS09760	OG1RF_11908		SPFH domain-containing protein	1230	4991.5	2395.5	-1.06	6.13953e+06	2.94649e+06	-2596
OG1RF_RS10030	OG1RF_11961	ygfK	putative selenate reductase subunit YgfK	3003	8543.9	4096.1	-1.06	25657363	1.23006e+07	-4447.8
OG1RF_RS11495	OG1RF_12244	rbsK	ribokinase	915	6974.7	3345	-1.06	6.38188e+06	3.06065e+06	-3629.8
OG1RF_RS11905	OG1RF_12324	thiT	energy-coupled thiamine transporter ThiT	573	5336.4	2552.2	-1.06	3.05775e+06	1.4624e+06	-2784.2
OG1RF_RS11930	OG1RF_12329		low molecular weight protein-tyrosine-phosphatase	468	7224.1	3461.4	-1.06	3.38088e+06	1.61993e+06	-3762.7
OG1RF_RS12850	OG1RF_12520		hypothetical protein	396	3288.3	1576.7	-1.06	1.30215e+06	624375	-1711.6
OG1RF_RS13005	OG1RF_12540		DUF1129 domain-containing protein	687	18053.3	8641.9	-1.06	1.24026e+07	5.93698e+06	-9411.4
OG1RF_RS13060	OG1RF_12551		PTS glucitol/sorbitol transporter subunit IIB	993	10301.3	4926.8	-1.06	1.02292e+07	4.89232e+06	-5374.5
OG1RF_RS13110	OG1RF_12561		NADP-dependent malic enzyme	1170	11805.6	5667.4	-1.06	1.38125e+07	6.63087e+06	-6138.1
OG1RF_RS00325	OG1RF_10064	ygjK	alpha-glucosidase	2337	8061.3	3906.6	-1.05	18839346	9.12965e+06	-4154.8
OG1RF_RS00390	OG1RF_10077		hypothetical protein	303	25737.5	12467	-1.05	7.79848e+06	3.7775e+06	-13270.6
OG1RF_RS00440	OG1RF_10088		glycosyl hydrolase family 28-related protein	3093	9457.4	4581.1	-1.05	2.92517e+07	1.41693e+07	-4876.3
OG1RF_RS01225	OG1RF_10217		histidine phosphatase family protein	816	7244	3505.4	-1.05	5.91113e+06	2.86039e+06	-3738.7
OG1RF_RS01325		genR	MurR/RpiR family transcriptional regulator	759	18789.4	9069.9	-1.05	1.42611e+07	6.88407e+06	-9719.5
OG1RF_RS02315	OG1RF_10434	lacD	tagatose-bisphosphate aldolase	975	1626	783	-1.05	1.58537e+06	763408	-843
OG1RF_RS02630	OG1RF_10497	uvrB	excinuclease ABC subunit UvrB	1995	5359.8	2596.5	-1.05	1.06927e+07	5.17995e+06	-2763.3
OG1RF_RS03210	OG1RF_10615		glycosyltransferase	1260	12575.5	6086.1	-1.05	1.58451e+07	7.66852e+06	-6489.3
OG1RF_RS03230	OG1RF_10619		pyridoxal phosphate-dependent aminotransferase	1152	8728	4206.4	-1.05	1.00546e+07	4.84576e+06	-4521.6
OG1RF_RS03945	OG1RF_10763		endonuclease subunit UvrC	1053	7475.4	3602.5	-1.05	7.87157e+06	3.79344e+06	-3872.9
OG1RF_RS04720	OG1RF_10903	ulaG	L-ascorbate 6-phosphate lactonase	1065	5367.9	2596	-1.05	5.71686e+06	2.76472e+06	-2772
OG1RF_RS05230	OG1RF_11005		hypothetical protein	1596	5762.7	2783.2	-1.05	9.19728e+06	4.44205e+06	-2979.5
OG1RF_RS05505	OG1RF_11061		hypothetical protein	1767	2845.9	1377	-1.05	5.02876e+06	2.43308e+06	-1469
OG1RF_RS05810	OG1RF_11120		DUF4176 domain-containing protein	642	10972.7	5292.9	-1.05	7.0445e+06	3.39803e+06	-5679.9
OG1RF_RS06055	OG1RF_11167	alaS	alanine--tRNA ligase	2640	2	1	-1.05	5289.4	2551.07	-1
OG1RF_RS06305	OG1RF_11217		RNA polymerase sigma factor	507	9508.9	4588.9	-1.05	4.82103e+06	2.32658e+06	-4920
OG1RF_RS06635	OG1RF_11284		prephenate dehydrogenase	1092	2457.5	1184.4	-1.05	2.68364e+06	1.29339e+06	-1273.1
OG1RF_RS06995	OG1RF_11355	plsY	glycerol-3-phosphate 1-O-acyltransferase PlsY	627	16.9	8.1	-1.05	10578.8	5102.14	-8.7
OG1RF_RS08010	OG1RF_11562	yqeK	bis(5'-nucleosyl)-tetraphosphatase (symmetrical) YqeK	576	9146.2	4427.8	-1.05	5.26823e+06	2.55043e+06	-4718.4
OG1RF_RS08045	OG1RF_11568		VOC family protein	372	5395.4	2609.4	-1.05	2.00708e+06	970683	-2786
OG1RF_RS10620	OG1RF_12076	ebgA	beta-galactosidase subunit alpha	3120	4678.9	2266.5	-1.05	1.45982e+07	7.07157e+06	-2412.4
OG1RF_RS11000	OG1RF_12150		5-formyltetrahydrofolate cyclo-ligase	540	3690.1	1778.7	-1.05	1.99266e+06	960478	-1911.4
OG1RF_RS11670	OG1RF_12279	allB	allantoinase AllB	1362	8316.1	4006.4	-1.05	1.13265e+07	5.45674e+06	-4309.7
OG1RF_RS11710	OG1RF_12287		hypothetical protein	1206	6787.8	3284	-1.05	8.18604e+06	3.96054e+06	-3503.7
OG1RF_RS11785	OG1RF_12302		dicarboxylate/amino acid:cation symporter	1401	18517.8	8960.6	-1.05	2.59435e+07	1.25538e+07	-9557.2
OG1RF_RS11915	OG1RF_12326		hypothetical protein	783	11520.8	5555	-1.05	9.02081e+06	4.34958e+06	-5965.8
OG1RF_RS12370	OG1RF_12416		hypothetical protein	252	509.5	245.5	-1.05	128388	61863.5	-264
OG1RF_RS12530	OG1RF_12452		WxL domain-containing protein	756	5176.8	2494.5	-1.05	3.91366e+06	1.88588e+06	-2682.3
OG1RF_RS12705	OG1RF_12490		gluconokinase	1518	2104	1019.7	-1.05	3.19383e+06	1.54786e+06	-1084.3
OG1RF_RS00650	OG1RF_10129		hypothetical protein	396	17790.4	8624.4	-1.04	7.04498e+06	3.41525e+06	-9166
OG1RF_RS01450	OG1RF_10261		DUF4822 domain-containing protein	975	18397.2	8917	-1.04	1.79373e+07	8.69405e+06	-9480.2
OG1RF_RS01730	OG1RF_10316		TRAP transporter small permease	474	22284.6	10829.9	-1.04	1.05629e+07	5.13339e+06	-11454.7
OG1RF_RS01750	OG1RF_10320	rhaA	L-rhamnose isomerase	1284	3150.6	1533.8	-1.04	4.04542e+06	1.96943e+06	-1616.8
OG1RF_RS01805	OG1RF_10331		o-succinylbenzoate--CoA ligase	1455	8359.2	4065.1	-1.04	1.21627e+07	5.91466e+06	-4294.2
OG1RF_RS01975	OG1RF_10364	cls	cardiolipin synthase	1443	1825.1	890.6	-1.04	2.63363e+06	1.2851e+06	-934.5
OG1RF_RS01995	OG1RF_10369	nhaC	Na+/H+ antiporter NhaC	1404	18319.7	8898.8	-1.04	2.57208e+07	1.24939e+07	-9420.9
OG1RF_RS02025	OG1RF_10374		DUF4809 family protein	360	18544.9	9040.4	-1.04	6.67617e+06	3.25453e+06	-9504.5
OG1RF_RS02740	OG1RF_10519		alpha/beta hydrolase family protein	789	6855.1	3323	-1.04	5.40864e+06	2.62186e+06	-3532
OG1RF_RS03130	OG1RF_10599		helix-turn-helix transcriptional regulator	303	31842.6	15449.6	-1.04	9.64832e+06	4.68122e+06	-16393.1
OG1RF_RS03610	OG1RF_10697		hypothetical protein	291	16216.8	7883.3	-1.04	4.71909e+06	2.29405e+06	-8333.5
OG1RF_RS03940	OG1RF_10762		hypothetical protein	582	10544.9	5142.7	-1.04	6.13713e+06	2.99304e+06	-5402.2
OG1RF_RS04230	OG1RF_10805		HAD-IIB family hydrolase	774	14175.2	6906.7	-1.04	1.09716e+07	5.34577e+06	-7268.5
OG1RF_RS05060	OG1RF_10971		TIGR03943 family protein	864	10950	5312.5	-1.04	9460786	4.59002e+06	-5637.5
OG1RF_RS05300	OG1RF_11019	efbA	fibronectin-binding protein EfbA	1710	5607.1	2717.8	-1.04	9588212	4.64741e+06	-2889.4
OG1RF_RS05910	OG1RF_11139		TMEM175 family protein	579	6021.9	2930	-1.04	3.48667e+06	1.69646e+06	-3091.9
OG1RF_RS06535	OG1RF_11263		helix-turn-helix domain-containing protein	1032	5996.7	2913.8	-1.04	6.18858e+06	3.00708e+06	-3082.9
OG1RF_RS06640	OG1RF_11285	aroA	3-phosphoshikimate 1-carboxyvinyltransferase	1284	3574.9	1738	-1.04	4.59022e+06	2.23155e+06	-1837
OG1RF_RS06765	OG1RF_11310		ABC transporter ATP-binding protein	1746	749.4	363.4	-1.04	1.3084e+06	634579	-385.9
OG1RF_RS07000	OG1RF_11356		aldose 1-epimerase family protein	873	9815.4	4765.4	-1.04	8.5688e+06	4.16016e+06	-5050
OG1RF_RS07340	OG1RF_11425		dihydroorotate dehydrogenase	936	1421	693	-1.04	1.33004e+06	648610	-728
OG1RF_RS07450	OG1RF_11446		DUF1801 domain-containing protein	465	4554.1	2216.4	-1.04	2.11768e+06	1.03063e+06	-2337.7
OG1RF_RS07835	OG1RF_11526	gelE	M4 family metallopeptidase coccolysin	1530	2422.8	1175.1	-1.04	3706897	1.79787e+06	-1247.7
OG1RF_RS08215	OG1RF_11601		GNAT family N-acetyltransferase	534	2108	1022.3	-1.04	1.12568e+06	545929	-1085.7
OG1RF_RS09295	OG1RF_11817		hypothetical protein	534	12292.4	5980	-1.04	6.56413e+06	3.1933e+06	-6312.4
OG1RF_RS10290	OG1RF_12011		ABC-F family ATP-binding cassette domain-containing protein	1944	7406	3601.9	-1.04	1.43972e+07	7.00205e+06	-3804.1
OG1RF_RS10565	OG1RF_12066		5-bromo-4-chloroindolyl phosphate hydrolysis family protein	678	14792.3	7195.1	-1.04	1.00292e+07	4.87829e+06	-7597.2
OG1RF_RS10660	OG1RF_12084	lsa(A)	ABC-F type ribosomal protection protein Lsa(A)	1494	5141.7	2503.3	-1.04	7.68163e+06	3.73987e+06	-2638.4
OG1RF_RS11370	OG1RF_12217	wecB	UDP-N-acetylglucosamine 2-epimerase (non-hydrolyzing)	1149	10636.9	5155.4	-1.04	1.22218e+07	5.92359e+06	-5481.5
OG1RF_RS11450	OG1RF_12234	thiI	tRNA uracil 4-sulfurtransferase ThiI	1212	9162.8	4442.8	-1.04	1.11053e+07	5.38467e+06	-4720
OG1RF_RS11470	OG1RF_12239		SDR family oxidoreductase	735	4635.2	2247.4	-1.04	3.40684e+06	1.65182e+06	-2387.8
OG1RF_RS12040	OG1RF_12350		peptide ABC transporter substrate-binding protein	1641	6881.4	3336.9	-1.04	1.12924e+07	5.47587e+06	-3544.5
OG1RF_RS12215	OG1RF_12384	ireK	serine/threonine protein kinase IreK	2154	3045.4	1478.1	-1.04	6.5598e+06	3.18374e+06	-1567.3
OG1RF_RS12310	OG1RF_12403		iron-containing alcohol dehydrogenase family protein	1104	7633.1	3704.1	-1.04	8.42695e+06	4.08937e+06	-3929
OG1RF_RS12440	OG1RF_12434	mutL	DNA mismatch repair endonuclease MutL	2130	8214.2	3985.3	-1.04	1.74963e+07	8.48869e+06	-4228.9
OG1RF_RS12475	OG1RF_12441		hypothetical protein	1182	4963.1	2418.3	-1.04	5.86641e+06	2.85848e+06	-2544.8
OG1RF_RS12540	OG1RF_12454		WxL domain-containing protein	732	3372.5	1635.4	-1.04	2.4687e+06	1.19709e+06	-1737.2
OG1RF_RS12885	OG1RF_12527		U32 family peptidase	1245	1018.1	496.4	-1.04	1.26753e+06	617997	-521.7
OG1RF_RS13290		fdrA	acyl-CoA synthetase FdrA	3009	8486.3	4118.3	-1.04	2.55352e+07	1.23918e+07	-4368
OG1RF_RS00585	OG1RF_10116	coaA	type I pantothenate kinase	921	1	0	-1.03	961.7	0	-1
OG1RF_RS01220	OG1RF_10216		family 1 glycosylhydrolase	1464	12485.8	6113.2	-1.03	1.82792e+07	8.9498e+06	-6372.5
OG1RF_RS01320	OG1RF_10235	genB	PTS sugar transporter subunit IIC	1332	16777.2	8225.9	-1.03	2.23472e+07	1.09569e+07	-8551.3
OG1RF_RS01715	OG1RF_10313		gluconate 5-dehydrogenase	786	4462.9	2184.3	-1.03	3.50782e+06	1.71687e+06	-2278.6
OG1RF_RS01720	OG1RF_10314		glycoside hydrolase family 88 protein	1104	24268.7	11891.1	-1.03	2.67927e+07	1.31278e+07	-12377.6
OG1RF_RS01835	OG1RF_10337		acyl-CoA synthetase	1524	6630.7	3255.4	-1.03	1.01051e+07	4.9612e+06	-3375.3
OG1RF_RS02290	OG1RF_10429	trmB	tRNA (guanosine(46)-N7)-methyltransferase TrmB	642	25357.1	12446.4	-1.03	1.62793e+07	7.99059e+06	-12910.7
OG1RF_RS02390	OG1RF_10449		DUF916 and DUF3324 domain-containing protein	1077	8887.5	4353.6	-1.03	9571863	4.68887e+06	-4533.9
OG1RF_RS02585	OG1RF_10488		MucBP domain-containing protein	2097	4916.8	2399.9	-1.03	1.03105e+07	5.03263e+06	-2516.8
OG1RF_RS02645	OG1RF_10500	rapZ	RNase adapter RapZ	885	1117.6	547	-1.03	989115	484066	-570.7
OG1RF_RS03080	OG1RF_10588		YhgE/Pip domain-containing protein	2664	4545.4	2225.2	-1.03	1.21088e+07	5.92805e+06	-2320.1
OG1RF_RS03215	OG1RF_10616		cellulose biosynthesis cyclic di-GMP-binding regulatory protein BcsB	2064	4392.7	2147.8	-1.03	9.06649e+06	4.43312e+06	-2244.8
OG1RF_RS03355	OG1RF_10645		DUF1304 domain-containing protein	357	10344.4	5073.6	-1.03	3.69295e+06	1.81126e+06	-5270.8
OG1RF_RS03560	OG1RF_10686	proC	pyrroline-5-carboxylate reductase	813	6369.4	3122.9	-1.03	5.17831e+06	2.53895e+06	-3246.4
OG1RF_RS03655	OG1RF_10706	psiE	phosphate-starvation-inducible protein PsiE	450	5046.8	2466	-1.03	2.27107e+06	1.10972e+06	-2580.8
OG1RF_RS03660	OG1RF_10707		metallophosphoesterase	813	7969.3	3898	-1.03	6.47902e+06	3.16907e+06	-4071.3
OG1RF_RS03855	OG1RF_10746		PTS sugar transporter subunit IIC	1461	2362.8	1160.3	-1.03	3.45204e+06	1.69519e+06	-1202.5
OG1RF_RS03930	OG1RF_10760	mprF	bifunctional lysylphosphatidylglycerol flippase/synthetase MprF	2529	7470.2	3659.9	-1.03	1.88922e+07	9.25593e+06	-3810.3
OG1RF_RS05330	OG1RF_11025		threonine/serine exporter family protein	459	1	0	-1.03	480.9	0	-1
OG1RF_RS05880	OG1RF_11134		sugar ABC transporter permease	1341	1696.8	832.8	-1.03	2.2754e+06	1.11673e+06	-864
OG1RF_RS06105	OG1RF_11177		NADH-ubiquinone oxidoreductase-F iron-sulfur binding region domain-containing protein	1296	7348.6	3595.8	-1.03	9.52378e+06	4.66017e+06	-3752.8
OG1RF_RS06720	OG1RF_11301		MFS transporter	1188	1035	505.2	-1.03	1.22954e+06	600140	-529.8
OG1RF_RS06760	OG1RF_11309		AraC family transcriptional regulator	816	5975.9	2929.4	-1.03	4.87633e+06	2390354	-3046.5
OG1RF_RS07220	OG1RF_11401	recJ	single-stranded-DNA-specific exonuclease RecJ	2310	5321.9	2611.3	-1.03	1.22935e+07	6.03201e+06	-2710.6
OG1RF_RS07455	OG1RF_11447		YdeI/OmpD-associated family protein	660	10270.6	5022.9	-1.03	6778587	3.31512e+06	-5247.7
OG1RF_RS07855	OG1RF_11530		amidase domain-containing protein	1947	2952.5	1446.2	-1.03	5.7486e+06	2.81575e+06	-1506.3
OG1RF_RS09010	OG1RF_11760		DUF624 domain-containing protein	633	4313.2	2115.8	-1.03	2.73028e+06	1.33931e+06	-2197.4
OG1RF_RS09020	OG1RF_11762		carbohydrate ABC transporter permease	921	5421	2662.6	-1.03	4.9927e+06	2.45222e+06	-2758.4
OG1RF_RS09110	OG1RF_11780		PTS cellobiose transporter subunit IIC	303	10986.6	5394.7	-1.03	3.32895e+06	1.6346e+06	-5591.9
OG1RF_RS09330	OG1RF_11823		methyltransferase	1260	11107.3	5443.8	-1.03	1.39952e+07	6.85919e+06	-5663.5
OG1RF_RS09360	OG1RF_11828	sufD	Fe-S cluster assembly protein SufD	1284	602.6	294.5	-1.03	773693	378196	-308
OG1RF_RS09475	OG1RF_11851	thrB	homoserine kinase	861	5339.6	2611.1	-1.03	4.59744e+06	2.24813e+06	-2728.6
OG1RF_RS09510	OG1RF_11858		permease prefix domain 1-containing protein	1026	7308.9	3580.5	-1.03	7.49891e+06	3.67354e+06	-3728.4
OG1RF_RS09580	OG1RF_11872		DUF47 family protein	621	11528.9	5660.8	-1.03	7.15942e+06	3.51538e+06	-5868
OG1RF_RS09860	OG1RF_11927		AzlC family ABC transporter permease	705	4094.4	2009.2	-1.03	2.88656e+06	1.41648e+06	-2085.2
OG1RF_RS10495	OG1RF_12052	elrD	WxL domain-containing protein ElrD	774	13895.7	6804.5	-1.03	1.07552e+07	5.26669e+06	-7091.2
OG1RF_RS10895	OG1RF_12129		ABC transporter ATP-binding protein	1356	6924.1	3400	-1.03	9.38914e+06	4.61042e+06	-3524.1
OG1RF_RS11765	OG1RF_12298		hypothetical protein	1779	13830.7	6795.7	-1.03	2.46048e+07	1.20895e+07	-7035
OG1RF_RS11770	OG1RF_12299		anti-sigma factor	924	1804.2	882.8	-1.03	1.66712e+06	815705	-921.4
OG1RF_RS11850	OG1RF_12313	agaW	PTS N-acetylgalactosamine transporter subunit IIC	771	7173.5	3523	-1.03	5.53077e+06	2.71625e+06	-3650.5
OG1RF_RS12185	OG1RF_12378		ABC transporter permease	1230	30382.5	14833	-1.03	3.73705e+07	1.82446e+07	-15549.5
OG1RF_RS12480	OG1RF_12442		NAD(P)-dependent oxidoreductase	627	18740.2	9201.4	-1.03	1.17501e+07	5.76925e+06	-9538.9
OG1RF_RS12660	OG1RF_12479		PTS system mannose/fructose/sorbose family transporter subunit IID	825	9811.7	4796	-1.03	8.09468e+06	3.95671e+06	-5015.7
OG1RF_RS12785	OG1RF_12507	menA	1,4-dihydroxy-2-naphthoate polyprenyltransferase	945	28901.6	14146.3	-1.03	2.7312e+07	1.33683e+07	-14755.3
OG1RF_RS12820	OG1RF_12514	folP	dihydropteroate synthase	789	1226.2	599.8	-1.03	967477	473224	-626.4
OG1RF_RS00200	OG1RF_10039	radA	DNA repair protein RadA	1368	5321.4	2630.3	-1.02	7279636	3.59829e+06	-2691
OG1RF_RS00990	OG1RF_10198		aldehyde dehydrogenase family protein	1488	5046.4	2496.6	-1.02	7509003	3.715e+06	-2549.7
OG1RF_RS01515	OG1RF_10274	arcC	carbamate kinase	936	8113.9	3987.4	-1.02	7.59459e+06	3.73222e+06	-4126.5
OG1RF_RS01535	OG1RF_10278		amidohydrolase family protein	1221	9440.6	4645.1	-1.02	11527012	5.67167e+06	-4795.5
OG1RF_RS01735	OG1RF_10317		TRAP transporter large permease	1293	22005.1	10879.5	-1.02	2.84526e+07	1.40672e+07	-11125.5
OG1RF_RS01745	OG1RF_10319	rhaB	rhamnulokinase	1509	10662.3	5263.6	-1.02	1.60893e+07	7.94276e+06	-5398.7
OG1RF_RS02020	OG1RF_10373		L-lactate dehydrogenase	951	17491.2	8651.1	-1.02	1.66342e+07	8.22721e+06	-8840.1
OG1RF_RS02430	OG1RF_10457		ClC family H(+)/Cl(-) exchange transporter	1557	8097.6	3983.1	-1.02	1.2608e+07	6.20165e+06	-4114.5
OG1RF_RS02550	OG1RF_10480		VOC family protein	378	7005.4	3445.3	-1.02	2.64806e+06	1302322	-3560.1
OG1RF_RS02995	OG1RF_10571		sugar kinase	1008	13376.6	6602.3	-1.02	1.34836e+07	6.65511e+06	-6774.3
OG1RF_RS03205	OG1RF_10614		hypothetical protein	1581	9635.6	4743.9	-1.02	15233909	7.50015e+06	-4891.7
OG1RF_RS03715	OG1RF_10718	recN	DNA repair protein RecN	1671	6611.1	3260.6	-1.02	1.10471e+07	5.44845e+06	-3350.5
OG1RF_RS03895	OG1RF_10754		GNAT family N-acetyltransferase	1191	4387.8	2164.4	-1.02	5.22591e+06	2.57786e+06	-2223.4
OG1RF_RS04285	OG1RF_10816		helix-turn-helix domain-containing protein	234	24663.2	12199.4	-1.02	5.7712e+06	2.85465e+06	-12463.9
OG1RF_RS04460	OG1RF_10851	galT	UDP-glucose--hexose-1-phosphate uridylyltransferase	1488	6068.2	2998.5	-1.02	9.02946e+06	4.46182e+06	-3069.6
OG1RF_RS04950	OG1RF_10949		DUF916 and DUF3324 domain-containing protein	1062	5771.1	2837.5	-1.02	6.12895e+06	3.01345e+06	-2933.6
OG1RF_RS05395	OG1RF_11038	rimP	ribosome maturation factor RimP	471	1	0	-1.02	480.9	0	-1
OG1RF_RS05530	OG1RF_11066		N-acetyltransferase	594	15850.3	7791.7	-1.02	9.4151e+06	4.62828e+06	-8058.6
OG1RF_RS05860	OG1RF_11130	camE	plasmid sex pheromone cAM373 precursor	498	11004.6	5440.2	-1.02	5.48028e+06	2.70924e+06	-5564.3
OG1RF_RS06625	OG1RF_11282	aroB	3-dehydroquinate synthase	1074	15.7	7.7	-1.02	16829.9	8290.98	-8
OG1RF_RS06960	OG1RF_11348		BMC domain-containing protein	345	4743	2338.5	-1.02	1.63634e+06	806776	-2404.5
OG1RF_RS07225	OG1RF_11402		LapA family protein	465	1	0	-1.02	480.9	0	-1
OG1RF_RS07425	OG1RF_11442		ABC transporter ATP-binding protein	1782	1269.3	627.4	-1.02	2.26193e+06	1.11801e+06	-641.9
OG1RF_RS08290	OG1RF_11615		PTS sugar transporter subunit IIB	468	1	0	-1.02	480.9	0	-1
OG1RF_RS08700	OG1RF_11695		ECF-type riboflavin transporter substrate-binding protein	549	4799.8	2362.9	-1.02	2.63508e+06	1.29722e+06	-2436.9
OG1RF_RS09080	OG1RF_11774		sugar ABC transporter substrate-binding protein	1275	11537.5	5691.4	-1.02	1.47103e+07	7.25652e+06	-5846.1
OG1RF_RS09285	OG1RF_11815		hypothetical protein	534	31252.8	15370.9	-1.02	1.6689e+07	8.20807e+06	-15881.8
OG1RF_RS09565	OG1RF_11869		PTS glucose transporter subunit IIA	558	5927.9	2915.7	-1.02	3.30779e+06	1.62695e+06	-3012.3
OG1RF_RS09770	OG1RF_11910		TPM domain-containing protein	807	12549.3	6189.6	-1.02	1.01272e+07	4994998	-6359.7
OG1RF_RS09930	OG1RF_11941	gltA	NADPH-dependent glutamate synthase	1416	17689.7	8742.7	-1.02	2.50486e+07	1.23797e+07	-8947
OG1RF_RS10970	OG1RF_12144		FAD/NAD(P)-binding protein	1836	7024.5	3472.6	-1.02	1.2897e+07	6.37577e+06	-3551.9
OG1RF_RS11755	OG1RF_12296		potassium channel family protein	381	23910.1	11774.4	-1.02	9.10976e+06	4.48606e+06	-12135.7
OG1RF_RS11940	OG1RF_12331		CHAP domain-containing protein	1416	1702.7	838.2	-1.02	2.411e+06	1.18689e+06	-864.5
OG1RF_RS12090	OG1RF_12359		YitT family protein	894	3866.2	1901.9	-1.02	3.45637e+06	1.70029e+06	-1964.3
OG1RF_RS12430	OG1RF_12432	msrB	peptide-methionine (R)-S-oxide reductase MsrB	435	8136.9	4024.5	-1.02	3.53956e+06	1.75067e+06	-4112.4
OG1RF_RS12445	OG1RF_12435	mutS	DNA mismatch repair protein MutS	2574	7487.6	3696.5	-1.02	1.92731e+07	9.51486e+06	-3791.1
OG1RF_RS00740	OG1RF_10147	tuf	elongation factor Tu	1185	6.5	3.2	-1.01	7693.7	3826.61	-3.3
OG1RF_RS01210	OG1RF_10214		beta-glucoside-specific PTS transporter subunit IIABC	1896	8706.6	4337.6	-1.01	16507689	8.22402e+06	-4369
OG1RF_RS01240	OG1RF_10220		methylated-DNA--[protein]-cysteine S-methyltransferase	489	23.6	11.7	-1.01	11540.5	5739.91	-11.9
OG1RF_RS01290	OG1RF_10229		elongation factor G-binding protein	645	11782.8	5870.4	-1.01	7.59988e+06	3.78643e+06	-5912.3
OG1RF_RS01420	OG1RF_10255		aspartate kinase	1350	10383.6	5155.5	-1.01	1.40178e+07	6.95996e+06	-5228.1
OG1RF_RS01530	OG1RF_10277		hypothetical protein	1353	10328.6	5113	-1.01	1.39746e+07	6.91787e+06	-5215.6
OG1RF_RS01595	OG1RF_10289		MarR family transcriptional regulator	432	5851.5	2912.8	-1.01	2.52785e+06	1.25832e+06	-2938.7
OG1RF_RS01885	OG1RF_10347		DUF1189 domain-containing protein	807	10268.9	5095	-1.01	8.28702e+06	4.11169e+06	-5173.9
OG1RF_RS01900	OG1RF_10350		LCP family protein	1206	9442	4689.7	-1.01	1.13871e+07	5.65573e+06	-4752.4
OG1RF_RS02640	OG1RF_10499		YusW family protein	792	12402.6	6154.6	-1.01	9.82287e+06	4.87446e+06	-6248
OG1RF_RS02775	OG1RF_10527		ABC transporter ATP-binding protein	666	6305.2	3127.6	-1.01	4.19929e+06	2.08295e+06	-3177.7
OG1RF_RS03400	OG1RF_10654		sensor histidine kinase	1023	8680.3	4306.6	-1.01	8.87992e+06	4.4057e+06	-4373.6
OG1RF_RS03600	OG1RF_10695		hypothetical protein	282	16446.2	8184.7	-1.01	4.63783e+06	2.30808e+06	-8261.5
OG1RF_RS03965	OG1RF_10767		aminoglycoside phosphotransferase family protein	942	2550.3	1266.7	-1.01	2.40234e+06	1.19326e+06	-1283.5
OG1RF_RS04385	OG1RF_10836		ABC transporter permease subunit	1770	2859.3	1422.5	-1.01	5.06098e+06	2.51791e+06	-1436.8
OG1RF_RS04880	OG1RF_10935		N(4)-(beta-N-acetylglucosaminyl)-L-asparaginase	951	3773	1872.4	-1.01	3.58813e+06	1.78065e+06	-1900.6
OG1RF_RS05775	OG1RF_11113		hypothetical protein	573	17632.1	8764	-1.01	1.01032e+07	5.02178e+06	-8868.1
OG1RF_RS06470	OG1RF_11250		TetR/AcrR family transcriptional regulator	537	2679.2	1330.2	-1.01	1.43871e+06	714300	-1349
OG1RF_RS06650	OG1RF_11287	pheA	prephenate dehydratase	846	4617.6	2296.3	-1.01	3.90645e+06	1.94264e+06	-2321.3
OG1RF_RS06815	OG1RF_11319		sucrose-6-phosphate hydrolase	1458	1523.4	754.1	-1.01	2.22106e+06	1.09951e+06	-769.2
OG1RF_RS07085	OG1RF_11373	lpdA	dihydrolipoyl dehydrogenase	1407	6527.2	3241	-1.01	9.18381e+06	4.56004e+06	-3286.3
OG1RF_RS07195	OG1RF_11396		SGNH/GDSL hydrolase family protein	897	11496.5	5717.2	-1.01	1.03124e+07	5.12829e+06	-5779.4
OG1RF_RS08120	OG1RF_11583		GNAT family N-acetyltransferase	486	19494.3	9708.2	-1.01	9.47425e+06	4.71821e+06	-9786.1
OG1RF_RS08695	OG1RF_11694		ABC transporter ATP-binding protein	1704	5221.7	2599	-1.01	8.89771e+06	4.42866e+06	-2622.7
OG1RF_RS09105	OG1RF_11779		hypothetical protein	831	13361.5	6622.5	-1.01	1.11034e+07	5503299	-6739
OG1RF_RS09390	OG1RF_11834		GNAT family N-acetyltransferase	435	4903.6	2442.6	-1.01	2.13306e+06	1.06252e+06	-2461
OG1RF_RS09725	OG1RF_11901		HD domain-containing protein	498	5704.6	2841.8	-1.01	2.84088e+06	1.41521e+06	-2862.8
OG1RF_RS09980	OG1RF_11951	xdh	selenium-dependent xanthine dehydrogenase	2571	1163.1	576.5	-1.01	2.99043e+06	1.48217e+06	-586.6
OG1RF_RS10060	OG1RF_11966		nucleoside hydrolase	978	1794.6	891.4	-1.01	1755114	871829	-903.2
OG1RF_RS10395	OG1RF_12032		diacylglycerol kinase family lipid kinase	957	5256.2	2618.4	-1.01	5.0302e+06	2.50579e+06	-2637.8
OG1RF_RS10510	OG1RF_12055	elrA	enterococcal leucine-rich protein ElrA	2169	5810.8	2885.7	-1.01	1.26036e+07	6.25905e+06	-2925.1
OG1RF_RS10680	OG1RF_12088		M20/M25/M40 family metallo-hydrolase	1101	9511.8	4723.9	-1.01	10472501	5.201e+06	-4787.9
OG1RF_RS10720	OG1RF_12096		glycosyltransferase family 39 protein	1596	13406.9	6638.6	-1.01	2.13975e+07	1.05952e+07	-6768.3
OG1RF_RS11455	OG1RF_12235		trypsin-like serine protease	1332	11361.1	5658.5	-1.01	1.51329e+07	7.53714e+06	-5702.5
OG1RF_RS11865	OG1RF_12316	agaV	PTS N-acetylgalactosamine transporter subunit IIB	474	1	0	-1.01	480.9	0	-1
OG1RF_RS11925	OG1RF_12328		hypothetical protein	228	22741.4	11309.2	-1.01	5.18504e+06	2.5785e+06	-11432.2
OG1RF_RS12030	OG1RF_12348		GNAT family N-acetyltransferase	555	11118.5	5507.8	-1.01	6.17079e+06	3.05682e+06	-5610.8
OG1RF_RS12065	OG1RF_12355		YueI family protein	450	3964.4	1971.4	-1.01	1.78397e+06	887135	-1993
OG1RF_RS12315	OG1RF_12404		D-isomer specific 2-hydroxyacid dehydrogenase family protein	999	4643.4	2298.9	-1.01	4.63879e+06	2.2966e+06	-2344.5
OG1RF_RS00380	OG1RF_10075		hypothetical protein	513	23036.9	11510.9	-1	1.18179e+07	5.90509e+06	-11526
OG1RF_RS01010	OG1RF_10202		polysaccharide biosynthesis protein	1587	16754.4	8399.1	-1	2.65893e+07	1.33293e+07	-8355.3
OG1RF_RS02085	OG1RF_10386		nitroreductase family protein	594	25899.7	12960.4	-1	1.53844e+07	7.6985e+06	-12939.3
OG1RF_RS02115	OG1RF_10392		M3 family oligoendopeptidase	1824	14894.3	7438.9	-1	2.71672e+07	1.35685e+07	-7455.4
OG1RF_RS02140	OG1RF_10397		ring-cleaving dioxygenase	972	16113	8042.3	-1	1.56619e+07	7.81712e+06	-8070.7
OG1RF_RS02480	OG1RF_10467		thioredoxin family protein	315	14022.6	7009.4	-1	4.41712e+06	2.20795e+06	-7013.2
OG1RF_RS02705	OG1RF_10512		NUDIX hydrolase	405	6468.4	3237.7	-1	2619688	1.31125e+06	-3230.7
OG1RF_RS02920	OG1RF_10556	udk	uridine kinase	627	6018.7	3006.8	-1	3.77374e+06	1.88524e+06	-3012
OG1RF_RS03135	OG1RF_10600		calcium-translocating P-type ATPase, PMCA-type	2643	6802.4	3401.2	-1	1.79786e+07	8.98934e+06	-3401.2
OG1RF_RS03200	OG1RF_10613		hypothetical protein	1518	6290.1	3146.8	-1	9.5483e+06	4.77688e+06	-3143.2
OG1RF_RS03360	OG1RF_10646		GNAT family N-acetyltransferase	432	6415.8	3200.6	-1	2.77164e+06	1.38268e+06	-3215.2
OG1RF_RS03530	OG1RF_10680	bopD	LacI family transcriptional regulator BopD	1008	2063.2	1034.5	-1	2.07969e+06	1.04275e+06	-1028.7
OG1RF_RS03970	OG1RF_10768		DUF4767 domain-containing protein	651	4550	2267.9	-1	2.96206e+06	1.47643e+06	-2282.1
OG1RF_RS04345	OG1RF_10827		hypothetical protein	1590	14387.8	7191.5	-1	2.28766e+07	1.14345e+07	-7196.3
OG1RF_RS04410	OG1RF_10841		peptide ABC transporter substrate-binding protein	1659	7606.7	3800.9	-1	1.26195e+07	6.30561e+06	-3805.8
OG1RF_RS04605	OG1RF_10880		class I SAM-dependent methyltransferase	732	4882.1	2445.6	-1	3.5737e+06	1.79021e+06	-2436.5
OG1RF_RS05690	OG1RF_11096		hypothetical protein	177	9266.6	4648.1	-1	1.64019e+06	822721	-4618.5
OG1RF_RS07205	OG1RF_11398		hemolysin III family protein	651	3766.3	1884.9	-1	2.45187e+06	1.22707e+06	-1881.4
OG1RF_RS07385	OG1RF_11434	lspA	signal peptidase II	474	1076.3	536.9	-1	510185	254469	-539.5
OG1RF_RS07765	OG1RF_11512		PTS sugar transporter subunit IIC	897	10591.6	5283.4	-1	9.5007e+06	4.73925e+06	-5308.2
OG1RF_RS07815	OG1RF_11522		MFS transporter	1386	5665.8	2829.9	-1	7852813	3.92227e+06	-2835.9
OG1RF_RS07965	OG1RF_11552		PTS fructose transporter subunit IIA	444	9369.1	4688.5	-1	4.15986e+06	2.08167e+06	-4680.6
OG1RF_RS08225	OG1RF_11603		hypothetical protein	648	8478	4226.2	-1	5.49375e+06	2.73858e+06	-4251.8
OG1RF_RS08245	OG1RF_11607		alkaline phosphatase family protein	1833	10553.1	5271.9	-1	19343761	9.66346e+06	-5281.1
OG1RF_RS09535	OG1RF_11863		MBL fold metallo-hydrolase	624	14420.2	7188.2	-1	8.99821e+06	4.48542e+06	-7232
OG1RF_RS09970	OG1RF_11949	sclA	selenocysteine lyase SclA	1146	8228.2	4128.2	-1	9.42953e+06	4.73096e+06	-4100
OG1RF_RS10315	OG1RF_12016		diacylglycerol kinase family lipid kinase	900	4641.3	2324.3	-1	4.17717e+06	2.09188e+06	-2317
OG1RF_RS11320	OG1RF_12207		ABC transporter ATP-binding protein	1131	11546.4	5781.1	-1	1.3059e+07	6.5384e+06	-5765.4
OG1RF_RS11390	OG1RF_12222		YbaN family protein	384	17435.9	8727.8	-1	6.6954e+06	3.35147e+06	-8708.1
OG1RF_RS00130	OG1RF_10025		MurR/RpiR family transcriptional regulator	768	13953.5	7008	-0.99	1.07163e+07	5.38212e+06	-6945.5
OG1RF_RS00300	OG1RF_10059		LLM class flavin-dependent oxidoreductase	984	12282.3	6192.3	-0.99	1.20858e+07	6.09323e+06	-6090
OG1RF_RS00505	OG1RF_10101	arcC	carbamate kinase	930	17957.5	9057	-0.99	1.67005e+07	8.423e+06	-8900.5
OG1RF_RS01510	OG1RF_10273		MFS transporter	1251	9688.2	4893.1	-0.99	1.21199e+07	6.1213e+06	-4795.1
OG1RF_RS02000	OG1RF_10370		hypothetical protein	915	3591.9	1812.9	-0.99	3.28663e+06	1.65883e+06	-1779
OG1RF_RS02060	OG1RF_10381		lipoate--protein ligase	1011	15872	7980.6	-0.99	1.60466e+07	8.0684e+06	-7891.3
OG1RF_RS02200	OG1RF_10410		acyltransferase family protein	1011	2248.7	1134.9	-0.99	2.27347e+06	1.14734e+06	-1113.9
OG1RF_RS02205	OG1RF_10411		ABC transporter ATP-binding protein	948	2375.9	1195.5	-0.99	2.25232e+06	1.13331e+06	-1180.4
OG1RF_RS02500	OG1RF_10471	aguA	agmatine deiminase	1095	12225.1	6150.5	-0.99	1.33865e+07	6.73483e+06	-6074.6
OG1RF_RS02765	OG1RF_10525		TetR/AcrR family transcriptional regulator	603	5203.3	2612.4	-0.99	3.13757e+06	1.57529e+06	-2590.8
OG1RF_RS02955	OG1RF_10563		DUF4311 domain-containing protein	777	5953.4	2991.8	-0.99	4.62581e+06	2.32466e+06	-2961.6
OG1RF_RS03100	OG1RF_10592		ABC transporter permease	660	958.1	483.2	-0.99	632322	318884	-474.9
OG1RF_RS03155	OG1RF_10604		helix-turn-helix domain-containing protein	1422	8213.1	4142.8	-0.99	1.1679e+07	5.89106e+06	-4070.3
OG1RF_RS03555	OG1RF_10685		endonuclease/exonuclease/phosphatase family protein	822	368	185.4	-0.99	302457	152427	-182.5
OG1RF_RS03580	OG1RF_10690		VOC family protein	429	18053.9	9081.9	-0.99	7.7451e+06	3.89612e+06	-8972
OG1RF_RS04510	OG1RF_10861		hypothetical protein	195	21778.9	10950	-0.99	4.2469e+06	2.13525e+06	-10829
OG1RF_RS04550	OG1RF_10869	ebpA	endocarditis and biofilm-associated pilus tip protein EbpA	3462	2177.6	1097.4	-0.99	7.53882e+06	3.79918e+06	-1080.2
OG1RF_RS04640	OG1RF_10887		LutB/LldF family L-lactate oxidation iron-sulfur protein	1470	2876.6	1445.2	-0.99	4.22862e+06	2.1244e+06	-1431.4
OG1RF_RS04900	OG1RF_10940		helicase C-terminal domain-containing protein	2460	7810.7	3922.5	-0.99	1.92144e+07	9.64943e+06	-3888.2
OG1RF_RS05165	OG1RF_10993		ABC transporter substrate-binding protein	1062	6859.2	3453.1	-0.99	7.28444e+06	3.66717e+06	-3406.1
OG1RF_RS05570	OG1RF_11074	mgtA	magnesium-translocating P-type ATPase	2658	7517.4	3789.2	-0.99	1.99814e+07	1.00716e+07	-3728.3
OG1RF_RS05900	OG1RF_11137		alpha-glucosidase	1623	6421.2	3236.4	-0.99	1.04215e+07	5.25266e+06	-3184.8
OG1RF_RS06065	OG1RF_11169		Nif3-like dinuclear metal center hexameric protein	1116	1346.9	676.1	-0.99	1503147	754479	-670.8
OG1RF_RS06190	OG1RF_11194	uvrC	excinuclease ABC subunit UvrC	1794	3407.5	1716.4	-0.99	6.11309e+06	3.07914e+06	-1691.2
OG1RF_RS06210	OG1RF_11198		LacI family DNA-binding transcriptional regulator	996	10129.3	5107.3	-0.99	1.00888e+07	5.08684e+06	-5022
OG1RF_RS06320	OG1RF_11220		fructose-bisphosphatase class III	1878	1401.3	703.7	-0.99	2.63171e+06	1.32146e+06	-697.7
OG1RF_RS07300	OG1RF_11417		pyridoxal phosphate-dependent aminotransferase	1176	3500.9	1758.2	-0.99	4.11706e+06	2.06764e+06	-1742.7
OG1RF_RS07750	OG1RF_11509		endo-alpha-N-acetylgalactosaminidase family protein	3972	5081.6	2565	-0.99	2.01843e+07	1.01883e+07	-2516.6
OG1RF_RS08280	OG1RF_11613		PTS system mannose/fructose/sorbose family transporter subunit IID	831	5024.4	2523.4	-0.99	4175248	2.09698e+06	-2500.9
OG1RF_RS08405	OG1RF_11639		DUF3013 family protein	483	3757.2	1896.1	-0.99	1.81474e+06	915835	-1861.1
OG1RF_RS08635	OG1RF_11683		methionine ABC transporter permease	678	6350.4	3191.7	-0.99	4.30556e+06	2.16395e+06	-3158.7
OG1RF_RS09165	OG1RF_11791		GNAT family N-acetyltransferase	1218	7830.6	3940.8	-0.99	9.53772e+06	4.79984e+06	-3889.9
OG1RF_RS09805	OG1RF_11917		methionine ABC transporter permease	684	3856	1947.8	-0.99	2.63748e+06	1.3323e+06	-1908.2
OG1RF_RS09855	OG1RF_11926		XRE family transcriptional regulator	549	18053.5	9100.7	-0.99	9.91135e+06	4.99627e+06	-8952.8
OG1RF_RS10000	OG1RF_11955		RidA family protein	378	10139.9	5110.6	-0.99	3.83288e+06	1.9318e+06	-5029.3
OG1RF_RS10745			hypothetical protein	588	3841.9	1930.7	-0.99	2.25905e+06	1.13523e+06	-1911.3
OG1RF_RS10825	OG1RF_12116	nrdG	anaerobic ribonucleoside-triphosphate reductase activating protein	594	5214.9	2624.1	-0.99	3.09766e+06	1.5587e+06	-2590.8
OG1RF_RS10990	OG1RF_12148		YqgQ family protein	216	24292	12259.3	-0.99	5.24707e+06	2.64801e+06	-12032.7
OG1RF_RS11910	OG1RF_12325		PepSY domain-containing protein	651	13169.9	6618.7	-0.99	8.57361e+06	4.30876e+06	-6551.2
OG1RF_RS12385	OG1RF_12419		pitrilysin family protein	1266	5904.7	2969.7	-0.99	7.47534e+06	3.75964e+06	-2935
OG1RF_RS12830	OG1RF_12516	folE	GTP cyclohydrolase I FolE	567	6542.8	3291.2	-0.99	3.70978e+06	1.86611e+06	-3251.6
OG1RF_RS13050	OG1RF_12549		fructose-6-phosphate aldolase	675	27015.4	13560.4	-0.99	1.82354e+07	9.15324e+06	-13455
OG1RF_RS13125	OG1RF_12564	citF	citrate lyase subunit alpha	1530	2127.1	1072.1	-0.99	3.25441e+06	1.64034e+06	-1055
OG1RF_RS13930			hypothetical protein	462	25422.8	12829.9	-0.99	1.17453e+07	5.92741e+06	-12592.9
OG1RF_RS01405	OG1RF_10252		thioesterase	753	11066	5620.5	-0.98	8.3327e+06	4.23223e+06	-5445.5
OG1RF_RS02840	OG1RF_10540		peptide ABC transporter substrate-binding protein	1629	7627.8	3870.8	-0.98	1.24257e+07	6.30561e+06	-3757
OG1RF_RS03090	OG1RF_10590		APC family permease	1821	5685.5	2887.3	-0.98	1.03532e+07	5.25776e+06	-2798.2
OG1RF_RS03110	OG1RF_10594		ABC transporter permease	633	3138.1	1586.9	-0.98	1.9864e+06	1.00448e+06	-1551.2
OG1RF_RS03550	OG1RF_10684		PTS transporter subunit IIBC	2166	6072.8	3086.1	-0.98	1.31537e+07	6.68445e+06	-2986.7
OG1RF_RS03620	OG1RF_10699		cutinase family protein	1560	17329.2	8778.7	-0.98	2.70336e+07	1.36948e+07	-8550.5
OG1RF_RS04160	OG1RF_10790		DNA cytosine methyltransferase	1002	2876	1460.1	-0.98	2881753	1.46304e+06	-1415.9
OG1RF_RS04250	OG1RF_10809		hypothetical protein	333	13318	6760.7	-0.98	4.43491e+06	2.25132e+06	-6557.3
OG1RF_RS05490	OG1RF_11058		hypothetical protein	2931	5422.4	2755.2	-0.98	1.58932e+07	8.07542e+06	-2667.3
OG1RF_RS05550	OG1RF_11070		FtsW/RodA/SpoVE family cell cycle protein	1173	4098.5	2081.3	-0.98	4.80757e+06	2.44138e+06	-2017.2
OG1RF_RS05555	OG1RF_11071		FtsW/RodA/SpoVE family cell cycle protein	1146	10271.6	5217.3	-0.98	1.17713e+07	5.97907e+06	-5054.3
OG1RF_RS06310	OG1RF_11218		hypothetical protein	1095	3950.9	2001.8	-0.98	4.32624e+06	2.19201e+06	-1949.1
OG1RF_RS06920	OG1RF_11340		acetaldehyde dehydrogenase (acetylating)	1476	3446.8	1751.7	-0.98	5.08743e+06	2.58551e+06	-1695.1
OG1RF_RS06975	OG1RF_11351		EutP/PduV family microcompartment system protein	441	82.9	41.9	-0.98	36544.8	18495.3	-40.9
OG1RF_RS07035	OG1RF_11363		type II CAAX endopeptidase family protein	651	8730	4433	-0.98	5.6832e+06	2.8859e+06	-4296.9
OG1RF_RS07305	OG1RF_11418		alpha-mannosidase	2688	4101.2	2078.2	-0.98	1.1024e+07	5.58621e+06	-2023
OG1RF_RS07635	OG1RF_11486		QueT transporter family protein	519	3016.7	1533.6	-0.98	1.56566e+06	795934	-1483.1
OG1RF_RS07710	OG1RF_11501		NAD(P)H-hydrate dehydratase	873	5600.6	2843.3	-0.98	4.88931e+06	2.48219e+06	-2757.3
OG1RF_RS07840	OG1RF_11527	fsrC	sensor histidine kinase FsrC	1341	5416.3	2755.1	-0.98	7263287	3.69459e+06	-2661.2
OG1RF_RS09060	OG1RF_11770		hypothetical protein	966	8814.1	4476.9	-0.98	8.51447e+06	4.3247e+06	-4337.2
OG1RF_RS09235	OG1RF_11805	asnS	asparagine--tRNA ligase	1350	1153	585.3	-0.98	1.55652e+06	790194	-567.6
OG1RF_RS09655	OG1RF_11887		CAP-associated domain-containing protein	1122	2025.4	1028.8	-0.98	2272512	1.15436e+06	-996.6
OG1RF_RS10105	OG1RF_11975		glycoside hydrolase family 1 protein	1443	11291.2	5733.3	-0.98	1.62932e+07	8.27312e+06	-5557.9
OG1RF_RS10255	OG1RF_12004		hypothetical protein	708	12274	6211	-0.98	8.68998e+06	4.39741e+06	-6063
OG1RF_RS10355	OG1RF_12024		ABC transporter ATP-binding protein	1083	3359.8	1698.9	-0.98	3.63862e+06	1.83996e+06	-1660.8
OG1RF_RS10610	OG1RF_12074	rlmD	23S rRNA (uracil(1939)-C(5))-methyltransferase RlmD	1368	5432.8	2751.5	-0.98	7.43207e+06	3764106	-2681.3
OG1RF_RS10695	OG1RF_12091		alpha/beta hydrolase	885	7450.8	3775.4	-0.98	6.59394e+06	3.34127e+06	-3675.3
OG1RF_RS11375	OG1RF_12218		gamma carbonic anhydrase family protein	489	7295.4	3697.5	-0.98	3.56745e+06	1.80807e+06	-3597.9
OG1RF_RS11415	OG1RF_12227		HAD family hydrolase	657	15687.4	7936.7	-0.98	1.03066e+07	5.21439e+06	-7750.7
[truncated: 926 more rows]

## Sheet: DMEM_vs_BHI
#Orf	Value	Name	Desc	Sites	Mean Ctrl	Mean Exp	log2FC	Sum Ctrl	Sum Exp	Delta Mean
[truncated: 2,582 more rows]

## Sheet: Library_vs_Inoculum
#Orf	Value	Name	Desc	Sites	Mean Ctrl	Mean Exp	log2FC	Sum Ctrl	Sum Exp	Delta Mean
[truncated: 2,582 more rows]

[truncated: 1 more sheets: CAZy]
