# Supplementary material for: Adaptation of Enterococcus faecalis to intestinal mucus revealed by a human colonic organoid model
Source: mSystems. 2026 Mar 10;11(4):e01304-25. doi: 10.1128/msystems.01304-25 (PMC13098192; doi:10.1128/msystems.01304-25)
Supplement: Table S2 — Full gene annotation for OG1RF. [file msystems.01304-25-s0004.csv]

EggNOG	locus_tag	old_locus_tag	COG	minPos	maxPos	Orient	gene_id	NCBI_desc	protein_id	gi_id	pfam_id	interpro_id	EC_num	unknown	COG_desc	unknown2	NOG_desc
NA	Intergenic_0_1_58	Intergenic_0_1_58	NA	1	58	.	Intergenic_0_1_58	Intergenic_0_1_58	NA	NA	NA	NA	NA	NA	NA	NA	NA
ENOG4105CI4	OG1RF_RS00015	OG1RF_10001	COG0593	59	1402	+	dnaA	ATPase	AEA92688.1	GI:327533854	PF00308,PF08299	IPR001957	NA	L	Chromosomal replication initiation ATPase DnaA	L	it binds specifically double-stranded DNA at a 9 bp consensus (dnaA box) 5'-TTATC CA A CA A-3'. DnaA binds to ATP and to acidic phospholipids (By similarity)
NA	Intergenic_1_1403_1603	Intergenic_1_1403_1603	NA	1403	1603	.	Intergenic_1_1403_1603	Intergenic_1_1403_1603	NA	NA	NA	NA	NA	NA	NA	NA	NA
ENOG4105CZ8	OG1RF_RS00020	OG1RF_10002	COG0592	1604	2734	+	dnaN	DNA-directed DNA polymerase III beta subunit	AEA92689.1	GI:327533855	PF00712,PF02767,PF02768	IPR001001	2.7.7.7	L	DNA polymerase III sliding clamp (beta) subunit, PCNA homolog	L	DNA polymerase III is a complex, multichain enzyme responsible for most of the replicative synthesis in bacteria. This DNA polymerase also exhibits 3' to 5' exonuclease activity. The beta chain is required for initiation of replication once it is clamped onto DNA, it slides freely (bidirectional and ATP- independent) along duplex DNA (By similarity)
NA	Intergenic_2_2735_3312	Intergenic_2_2735_3312	NA	2735	3312	.	Intergenic_2_2735_3312	Intergenic_2_2735_3312	NA	NA	NA	NA	NA	NA	NA	NA	NA
ENOG410848D	OG1RF_RS00025	OG1RF_10003	COG2501	3313	3558	+	yaaA	S4 domain protein YaaA	AEA92690.1	GI:327533856	NA	IPR014330	NA	J	Ribosome-associated protein YbcJ, S4-like RNA binding protein	S	S4 domain protein YaaA
ENOG4105C3X	OG1RF_RS00030	OG1RF_10004	COG1195	3545	4672	+	recF	recombination protein F	AEA92691.1	GI:327533857	PF02463	IPR001238	NA	L	Recombinational DNA repair ATPase RecF	L	it is required for DNA replication and normal SOS inducibility. RecF binds preferentially to single-stranded, linear DNA. It also seems to bind ATP (By similarity)
NA	OG1RF_RS00035	OG1RF_10005	COG0187	4669	6618	+	gyrB	DNA topoisomerase (ATP-hydrolyzing) subunit B	AEA92692.1	GI:327533858	PF02518,PF00204,PF01751,PF00986	IPR011557	5.99.1.3	L	DNA gyrase/topoisomerase IV, subunit B	NA	NA
NA	Intergenic_5_6619_6673	Intergenic_5_6619_6673	NA	6619	6673	.	Intergenic_5_6619_6673	Intergenic_5_6619_6673	NA	NA	NA	NA	NA	NA	NA	NA	NA
ENOG4105C24	OG1RF_RS00040	OG1RF_10006	COG0188	6674	9175	+	gyrA	DNA topoisomerase (ATP-hydrolyzing) subunit A	AEA92693.1	GI:327533859	PF00521,PF03989	IPR005743	5.99.1.3	L	DNA gyrase/topoisomerase IV, subunit A	L	DNA gyrase negatively supercoils closed circular double- stranded DNA in an ATP-dependent manner and also catalyzes the interconversion of other topological isomers of double-stranded DNA rings, including catenanes and knotted rings (By similarity)
NA	Intergenic_6_9176_9349	Intergenic_6_9176_9349	NA	9176	9349	.	Intergenic_6_9176_9349	Intergenic_6_9176_9349	NA	NA	NA	NA	NA	NA	NA	NA	NA
ENOG4108ZDX	OG1RF_RS00045	OG1RF_10007	COG0360	9350	9652	+	rpsF	30S ribosomal protein S6	AEA92694.1	GI:327533860	PF01250	IPR014717	NA	J	Ribosomal protein S6	J	Binds together with S18 to 16S ribosomal RNA (By similarity)
NA	Intergenic_7_9653_9696	Intergenic_7_9653_9696	NA	9653	9696	.	Intergenic_7_9653_9696	Intergenic_7_9653_9696	NA	NA	NA	NA	NA	NA	NA	NA	NA
ENOG4108UUM	OG1RF_RS00050	OG1RF_10008	COG0629	9697	10263	+	ssb	single-stranded DNA-binding protein	AEA92695.1	GI:327533861	PF00436	IPR011344	NA	L	Single-stranded DNA-binding protein	L	single-stranded DNA-binding protein
NA	Intergenic_8_10264_10288	Intergenic_8_10264_10288	NA	10264	10288	.	Intergenic_8_10264_10288	Intergenic_8_10264_10288	NA	NA	NA	NA	NA	NA	NA	NA	NA
ENOG4105VH8	OG1RF_RS00055	OG1RF_10009	COG0238	10289	10528	+	rpsR	30S ribosomal protein S18	AEA92696.1	GI:327533862	PF01084	IPR001648	NA	J	Ribosomal protein S18	J	Binds as a heterodimer with protein S6 to the central domain of the 16S rRNA, where it helps stabilize the platform of the 30S subunit (By similarity)
NA	Intergenic_9_10529_10684	Intergenic_9_10529_10684	NA	10529	10684	.	Intergenic_9_10529_10684	Intergenic_9_10529_10684	NA	NA	NA	NA	NA	NA	NA	NA	NA
ENOG4105BZR	OG1RF_RS00060	OG1RF_10010	COG3887	10685	12709	+	NA	DHH family protein	AEA92697.1	GI:327533863	PF01368,PF02272	IPR001667	NA	T	c-di-AMP phosphodiesterase, consists of a GGDEF-like and DHH domains	T	domain protein
ENOG4105K9Q	OG1RF_RS00065	OG1RF_10011	COG0359	12706	13167	+	rplI	50S ribosomal protein L9	AEA92698.1	GI:327533864	PF01281,PF03948	IPR000244	NA	J	Ribosomal protein L9	J	Binds to the 23S rRNA (By similarity)
NA	Intergenic_11_13168_13424	Intergenic_11_13168_13424	NA	13168	13424	.	Intergenic_11_13168_13424	Intergenic_11_13168_13424	NA	NA	NA	NA	NA	NA	NA	NA	NA
ENOG4105CDU	OG1RF_RS00070	OG1RF_10012	COG0305	13425	14807	+	dnaB	replicative DNA helicase DnaB	AEA92699.1	GI:327533865	PF00772,PF03796	IPR007692	3.6.1.-	L	Replicative DNA helicase	L	Replicative dna helicase
NA	Intergenic_12_14808_14921	Intergenic_12_14808_14921	NA	14808	14921	.	Intergenic_12_14808_14921	Intergenic_12_14808_14921	NA	NA	NA	NA	NA	NA	NA	NA	NA
ENOG4105C91	OG1RF_RS00075	OG1RF_10013	COG0104	14922	16337	+	purA	adenylosuccinate synthase	AEA92700.1	GI:327533866	PF00709	IPR001114	6.3.4.4	F	Adenylosuccinate synthase	F	Plays an important role in the de novo pathway of purine nucleotide biosynthesis
NA	Intergenic_13_16338_16461	Intergenic_13_16338_16461	NA	16338	16461	.	Intergenic_13_16338_16461	Intergenic_13_16338_16461	NA	NA	NA	NA	NA	NA	NA	NA	NA
ENOG4105EPR	OG1RF_RS00080	OG1RF_10014	COG1307	16462	17331	+	NA	DegV family protein	AEA92701.1	GI:327533867	PF02645	IPR003797	NA	I	Fatty acid-binding protein DegV (function unknown)	S	degv family
NA	Intergenic_14_17332_17334	Intergenic_14_17332_17334	NA	17332	17334	.	Intergenic_14_17332_17334	Intergenic_14_17332_17334	NA	NA	NA	NA	NA	NA	NA	NA	NA
NA	NA	OG1RF_10015	NA	17335	17496	+	NA	hypothetical protein	AEA92702.1	GI:327533868	NA	NA	NA	NA	NA	NA	NA
NA	Intergenic_15_17497_17726	Intergenic_15_17497_17726	NA	17497	17726	.	Intergenic_15_17497_17726	Intergenic_15_17497_17726	NA	NA	NA	NA	NA	NA	NA	NA	NA
ENOG4105C5H	OG1RF_RS00085	OG1RF_10016	COG0488	17727	19358	-	NA	ABC superfamily ATP binding cassette transporter, ABC protein	AEA92703.1	GI:327533869	PF00005	IPR003439	NA	R	ATPase components of ABC transporters with duplicated ATPase domains	S	ABC transporter
NA	Intergenic_16_19359_19610	Intergenic_16_19359_19610	NA	19359	19610	.	Intergenic_16_19359_19610	Intergenic_16_19359_19610	NA	NA	NA	NA	NA	NA	NA	NA	NA
ENOG4105C1W	OG1RF_RS00090	OG1RF_10017	COG1221	19611	22496	+	levR	transcriptional regulatory protein LevR	AEA92704.1	GI:327533870	PF00158,PF00874,PF03610	IPR002078	2.7.1.-	KT	Transcriptional regulators containing an AAA-type ATPase domain and a DNA-binding domain	T	two component, sigma54 specific, transcriptional regulator, Fis family
NA	Intergenic_17_22497_22698	Intergenic_17_22497_22698	NA	22497	22698	.	Intergenic_17_22497_22698	Intergenic_17_22497_22698	NA	NA	NA	NA	NA	NA	NA	NA	NA
ENOG4108EQA	OG1RF_RS00095	OG1RF_10018	COG3444	22699	23211	+	manX	PTS family mannose/fructose/sorbose porter component IIB	AEA92705.1	GI:327533871	PF03830	IPR004720	2.7.1.-;2.7.1.69	G	Phosphotransferase system, mannose/fructose/N-acetylgalactosamine-specific component IIB	G	pts system
NA	Intergenic_18_23212_23286	Intergenic_18_23212_23286	NA	23212	23286	.	Intergenic_18_23212_23286	Intergenic_18_23212_23286	NA	NA	NA	NA	NA	NA	NA	NA	NA
ENOG4108EQA	OG1RF_RS00100	OG1RF_10019	COG3444	23287	24438	+	manX2	PTS family mannose porter, IIAB component	AEA92706.1	GI:327533872	PF03610,PF03830	IPR004720	2.7.1.69	G	Phosphotransferase system, mannose/fructose/N-acetylgalactosamine-specific component IIB	G	pts system
NA	Intergenic_19_24439_24472	Intergenic_19_24439_24472	NA	24439	24472	.	Intergenic_19_24439_24472	Intergenic_19_24439_24472	NA	NA	NA	NA	NA	NA	NA	NA	NA
ENOG4105ETZ	OG1RF_RS00105	OG1RF_10020	COG3715	24473	25276	+	manY	PTS family mannose/fructose/sorbose porter component IIC	AEA92707.1	GI:327533873	PF03609	IPR004700	2.7.1.69	G	Phosphotransferase system, mannose/fructose/N-acetylgalactosamine-specific component IIC	G	PTS System
NA	Intergenic_20_25277_25298	Intergenic_20_25277_25298	NA	25277	25298	.	Intergenic_20_25277_25298	Intergenic_20_25277_25298	NA	NA	NA	NA	NA	NA	NA	NA	NA
ENOG4105F3R	OG1RF_RS00110	OG1RF_10021	COG3716	25299	26210	+	NA	PTS family mannose/fructose/sorbose porter component IID	AEA92708.1	GI:327533874	PF03613	IPR004704	NA	G	Phosphotransferase system, mannose/fructose/N-acetylgalactosamine-specific component IID	G	pts system mannose fructose sorbose family iid
NA	Intergenic_21_26211_26371	Intergenic_21_26211_26371	NA	26211	26371	.	Intergenic_21_26211_26371	Intergenic_21_26211_26371	NA	NA	NA	NA	NA	NA	NA	NA	NA
ENOG4108YQV	OG1RF_RS00115	OG1RF_10022	COG4687	26372	26749	+	NA	hypothetical protein	AEA92709.1	GI:327533875	PF06115	IPR010360	NA	S	Uncharacterized protein	S	Domain of unknown function (DUF956)
NA	Intergenic_22_26750_26996	Intergenic_22_26750_26996	NA	26750	26996	.	Intergenic_22_26750_26996	Intergenic_22_26750_26996	NA	NA	NA	NA	NA	NA	NA	NA	NA
ENOG41060ZZ	OG1RF_RS00120	OG1RF_10023	NA	26997	27524	+	NA	hypothetical protein	AEA92710.1	GI:327533876	NA	NA	NA	NA	NA	S	Membrane
NA	Intergenic_23_27525_27570	Intergenic_23_27525_27570	NA	27525	27570	.	Intergenic_23_27525_27570	Intergenic_23_27525_27570	NA	NA	NA	NA	NA	NA	NA	NA	NA
NA	NA	OG1RF_10024	NA	27571	27846	-	NA	hypothetical protein	AEA92711.1	GI:327533877	NA	NA	NA	NA	NA	NA	NA
NA	Intergenic_24_27847_27932	Intergenic_24_27847_27932	NA	27847	27932	.	Intergenic_24_27847_27932	Intergenic_24_27847_27932	NA	NA	NA	NA	NA	NA	NA	NA	NA
ENOG4108TCI	OG1RF_RS00130	OG1RF_10025	COG1737	27933	28742	+	NA	phosphosugar-binding transcriptional regulator	AEA92712.1	GI:327533878	PF01418,PF01380	IPR001347	NA	K	DNA-binding transcriptional regulator, MurR/RpiR family, contains HTH and SIS domains	K	Transcriptional regulator
NA	Intergenic_25_28743_28890	Intergenic_25_28743_28890	NA	28743	28890	.	Intergenic_25_28743_28890	Intergenic_25_28743_28890	NA	NA	NA	NA	NA	NA	NA	NA	NA
ENOG4105CI1	OG1RF_RS00135	OG1RF_10026	COG1263	28891	30459	+	malX	PTS family maltose and glucose porter, IIABC component	AEA92713.1	GI:327533879	PF02378,PF00367	IPR011301	2.7.1.69	G	Phosphotransferase system IIC components, glucose/maltose/N-acetylglucosamine-specific	G	PTS System
NA	Intergenic_26_30460_30473	Intergenic_26_30460_30473	NA	30460	30473	.	Intergenic_26_30460_30473	Intergenic_26_30460_30473	NA	NA	NA	NA	NA	NA	NA	NA	NA
ENOG4105C87	OG1RF_RS00140	OG1RF_10027	COG1168	30474	31688	+	malY	cystathionine beta-lyase	AEA92714.1	GI:327533880	PF00155	IPR004839	4.4.1.8	ER	Bifunctional PLP-dependent enzyme with beta-cystathionase and maltose regulon repressor activities	E	Aminotransferase class I and II
NA	Intergenic_27_31689_31712	Intergenic_27_31689_31712	NA	31689	31712	.	Intergenic_27_31689_31712	Intergenic_27_31689_31712	NA	NA	NA	NA	NA	NA	NA	NA	NA
ENOG4105KME	OG1RF_RS00145	OG1RF_10028	COG0251	31713	32168	+	NA	endoribonuclease L-PSP	AEA92715.1	GI:327533881	PF01042	IPR006056	NA	V	Enamine deaminase RidA, house cleaning of reactive enamine intermediates, YjgF/YER057c/UK114 family	J	endoribonuclease L-psp
NA	Intergenic_28_32169_32359	Intergenic_28_32169_32359	NA	32169	32359	.	Intergenic_28_32169_32359	Intergenic_28_32169_32359	NA	NA	NA	NA	NA	NA	NA	NA	NA
ENOG4105FF5	OG1RF_RS00150	OG1RF_10029	COG2898	32360	34951	+	NA	hypothetical protein	AEA92716.1	GI:327533882	PF03706,PF04329,PF04331	IPR007426	NA	S	Lysylphosphatidylglycerol synthetase, C-terminal domain, DUF2156 family	J	Membrane
NA	Intergenic_29_34952_35492	Intergenic_29_34952_35492	NA	34952	35492	.	Intergenic_29_34952_35492	Intergenic_29_34952_35492	NA	NA	NA	NA	NA	NA	NA	NA	NA
NA	OG1RF_RS00155	OG1RF_10030	NA	35493	36008	+	NA	ABC superfamily ATP binding cassette transporter permease subunit	AEA92717.1	GI:327533883	NA	NA	NA	NA	NA	NA	NA
NA	Intergenic_30_36009_36276	Intergenic_30_36009_36276	NA	36009	36276	.	Intergenic_30_36009_36276	Intergenic_30_36009_36276	NA	NA	NA	NA	NA	NA	NA	NA	NA
ENOG4105EJV	OG1RF_RS00160	OG1RF_10031	COG4485	36277	38892	-	NA	ABC superfamily ATP binding cassette transporter, membrane protein	AEA92718.1	GI:327533884	NA	NA	NA	S	Uncharacterized membrane protein YfhO	S	Membrane
NA	Intergenic_31_38893_39307	Intergenic_31_38893_39307	NA	38893	39307	.	Intergenic_31_38893_39307	Intergenic_31_38893_39307	NA	NA	NA	NA	NA	NA	NA	NA	NA
NA	OG1RF_RS00165	OG1RF_10032	NA	39308	39457	-	NA	hypothetical protein	AEA92719.1	GI:327533885	NA	NA	NA	NA	NA	NA	NA
ENOG4105SRN	OG1RF_RS00170	OG1RF_10033	COG4283	39436	39945	-	NA	hypothetical protein	AEA92720.1	GI:327533886	PF08020	IPR012550	NA	S	Uncharacterized protein	S	Protein of unknown function (DUF1706)
NA	Intergenic_33_39946_39952	Intergenic_33_39946_39952	NA	39946	39952	.	Intergenic_33_39946_39952	Intergenic_33_39946_39952	NA	NA	NA	NA	NA	NA	NA	NA	NA
ENOG4107NYZ	OG1RF_RS00175	OG1RF_10034	NA	39953	40420	-	NA	hypothetical protein	AEA92721.1	GI:327533887	NA	NA	NA	NA	NA	S	Inherit from COG: glyoxalase bleomycin resistance protein dioxygenase
NA	Intergenic_34_40421_40475	Intergenic_34_40421_40475	NA	40421	40475	.	Intergenic_34_40421_40475	Intergenic_34_40421_40475	NA	NA	NA	NA	NA	NA	NA	NA	NA
ENOG4107R2D	OG1RF_RS00180	OG1RF_10035	COG2378	40476	41432	+	NA	putative transcriptional regulator	AEA92722.1	GI:327533888	PF08279	IPR013196	NA	K	Predicted DNA-binding transcriptional regulator YafY, contains an HTH and WYL domains	K	transcriptional regulator
NA	Intergenic_35_41433_41523	Intergenic_35_41433_41523	NA	41433	41523	.	Intergenic_35_41433_41523	Intergenic_35_41433_41523	NA	NA	NA	NA	NA	NA	NA	NA	NA
NA	OG1RF_RS00185	OG1RF_10036	COG0014	41524	42777	-	proA	glutamate-5-semialdehyde dehydrogenase	AEA92723.1	GI:327533889	PF00171	IPR012134	1.2.1.41	E	Gamma-glutamyl phosphate reductase	NA	NA
ENOG4105CGT	OG1RF_RS00190	OG1RF_10037	COG0263	42764	43615	-	proB	glutamate 5-kinase	AEA92724.1	GI:327533890	PF00696	IPR005715	2.7.2.11	E	Glutamate 5-kinase	E	Catalyzes the transfer of a phosphate group to glutamate to form glutamate 5-phosphate which rapidly cyclizes to 5- oxoproline (By similarity)
NA	Intergenic_37_43616_43898	Intergenic_37_43616_43898	NA	43616	43898	.	Intergenic_37_43616_43898	Intergenic_37_43616_43898	NA	NA	NA	NA	NA	NA	NA	NA	NA
ENOG4107Z0P	OG1RF_RS00195	OG1RF_10038	COG0756	43899	44384	+	dut	dUTP diphosphatase	AEA92725.1	GI:327533891	PF00692	NA	3.6.1.23	FV	dUTPase	F	This enzyme is involved in nucleotide metabolism it produces dUMP, the immediate precursor of thymidine nucleotides and it decreases the intracellular concentration of dUTP so that uracil cannot be incorporated into DNA (By similarity)
NA	Intergenic_38_44385_44462	Intergenic_38_44385_44462	NA	44385	44462	.	Intergenic_38_44385_44462	Intergenic_38_44385_44462	NA	NA	NA	NA	NA	NA	NA	NA	NA
ENOG4105DNJ	OG1RF_RS00200	OG1RF_10039	COG1066	44463	45833	+	radA	DNA repair protein RadA	AEA92726.1	GI:327533892	NA	IPR004504	NA	O	Predicted ATP-dependent serine protease	O	May play a role in the repair of endogenous alkylation damage (By similarity)
NA	Intergenic_39_45834_45936	Intergenic_39_45834_45936	NA	45834	45936	.	Intergenic_39_45834_45936	Intergenic_39_45834_45936	NA	NA	NA	NA	NA	NA	NA	NA	NA
ENOG4105CTP	OG1RF_RS00205	OG1RF_10040	COG4956	45937	47082	+	NA	PIN domain protein	AEA92727.1	GI:327533893	PF01850	IPR002716	NA	R	Uncharacterized conserved protein YacL, contains PIN and TRAM domains	S	PilT protein domain protein
NA	Intergenic_40_47083_47100	Intergenic_40_47083_47100	NA	47083	47100	.	Intergenic_40_47083_47100	Intergenic_40_47083_47100	NA	NA	NA	NA	NA	NA	NA	NA	NA
ENOG4108UH8	OG1RF_RS00210	OG1RF_10041	COG0245	47101	47574	+	ispF	2-C-methyl-D-erythritol 2,4-cyclodiphosphate synthase	AEA92728.1	GI:327533894	PF02542	IPR003526	4.6.1.12	I	2C-methyl-D-erythritol 2,4-cyclodiphosphate synthase	I	Involved in the biosynthesis of isopentenyl diphosphate (IPP) and dimethylallyl diphosphate (DMAPP), two major building blocks of isoprenoid compounds. Catalyzes the conversion of 4- diphosphocytidyl-2-C-methyl-D-erythritol 2-phosphate (CDP-ME2P) to 2-C-methyl-D-erythritol 2,4-cyclodiphosphate (ME-CPP) with a corresponding release of cytidine 5-monophosphate (CMP) (By similarity)
NA	Intergenic_41_47575_47608	Intergenic_41_47575_47608	NA	47575	47608	.	Intergenic_41_47575_47608	Intergenic_41_47575_47608	NA	NA	NA	NA	NA	NA	NA	NA	NA
ENOG4105C20	OG1RF_RS00215	OG1RF_10042	COG0008	47609	49084	+	gltX	glutamate--tRNA ligase	AEA92729.1	GI:327533895	PF00749	IPR004527	6.1.1.17	J	Glutamyl- or glutaminyl-tRNA synthetase	J	Catalyzes the attachment of glutamate to tRNA(Glu) in a two-step reaction glutamate is first activated by ATP to form Glu-AMP and then transferred to the acceptor end of tRNA(Glu) (By similarity)
NA	Intergenic_42_49085_49353	Intergenic_42_49085_49353	NA	49085	49353	.	Intergenic_42_49085_49353	Intergenic_42_49085_49353	NA	NA	NA	NA	NA	NA	NA	NA	NA
ENOG4105D7W	OG1RF_RS00220	OG1RF_10043	COG1045	49354	49893	+	cysE	serine O-acetyltransferase	AEA92730.1	GI:327533896	PF00132	IPR005881	2.3.1.30	E	Serine acetyltransferase	E	serine acetyltransferase
ENOG4105C8N	OG1RF_RS00225	OG1RF_10044	COG0215	49862	51298	+	cysS	cysteine--tRNA ligase	AEA92731.1	GI:327533897	PF01406,PF09190	IPR002308	6.1.1.16	J	Cysteinyl-tRNA synthetase	J	cysteinyl-tRNA synthetase
ENOG4105KEB	OG1RF_RS00230	OG1RF_10045	COG1939	51295	51693	+	cysS2	cysteine--tRNA ligase	AEA92732.1	GI:327533898	PF00636	IPR000999	NA	J	23S rRNA maturation mini-RNase III	S	Involved in correct processing of both the 5' and 3' ends of 23S rRNA precursor. Processes 30S rRNA precursor transcript even in absence of ribonuclease 3 (Rnc)
ENOG4105C2N	OG1RF_RS00235	OG1RF_10046	COG0566	51683	52540	+	NA	RNA methyltransferase	AEA92733.1	GI:327533899	PF08032,PF00588	IPR004441	NA	J	tRNA G18 (ribose-2'-O)-methylase SpoU	J	RNA methyltransferase TrmH family group 3
NA	Intergenic_46_52541_52554	Intergenic_46_52541_52554	NA	52541	52554	.	Intergenic_46_52541_52554	Intergenic_46_52541_52554	NA	NA	NA	NA	NA	NA	NA	NA	NA
ENOG4105M0M	OG1RF_RS00240	OG1RF_10047	COG3688	52555	53085	+	NA	protein of hypothetical function DUF901	AEA92734.1	GI:327533900	PF05991	IPR010298	NA	R	Predicted RNA-binding protein containing a PIN domain	J	Tetracycline resistance protein
NA	Intergenic_47_53086_53170	Intergenic_47_53086_53170	NA	53086	53170	.	Intergenic_47_53086_53170	Intergenic_47_53086_53170	NA	NA	NA	NA	NA	NA	NA	NA	NA
ENOG4106CPU	OG1RF_RS00245	OG1RF_10048	NA	53171	53737	+	NA	ECF family DNA directed RNA polymerase sigma subunit	AEA92735.1	GI:327533901	PF08281	IPR014284	NA	NA	NA	K	Sigma factor
NA	Intergenic_48_53738_53794	Intergenic_48_53738_53794	NA	53738	53794	.	Intergenic_48_53738_53794	Intergenic_48_53738_53794	NA	NA	NA	NA	NA	NA	NA	NA	NA
ENOG4105W42	OG1RF_RS00250	OG1RF_10049	COG4466	53795	54097	+	veg	Veg protein	AEA92736.1	GI:327533902	PF06257	IPR009366	NA	S	Uncharacterized protein Veg	S	Veg protein
NA	Intergenic_49_54098_54277	Intergenic_49_54098_54277	NA	54098	54277	.	Intergenic_49_54098_54277	Intergenic_49_54098_54277	NA	NA	NA	NA	NA	NA	NA	NA	NA
NA	OG1RF_RS00255	OG1RF_10050	COG1947	54278	55129	+	ispE	4-diphosphocytidyl-2-C-methyl-D-erythritol kinase	AEA92737.1	GI:327533903	PF00288,PF08544	IPR004424	2.7.1.148	I	4-diphosphocytidyl-2C-methyl-D-erythritol kinase	NA	NA
NA	Intergenic_50_55130_55295	Intergenic_50_55130_55295	NA	55130	55295	.	Intergenic_50_55130_55295	Intergenic_50_55130_55295	NA	NA	NA	NA	NA	NA	NA	NA	NA
ENOG4105DSE	OG1RF_RS00260	OG1RF_10051	COG0803	55296	56249	+	adcA	metal ABC superfamily ATP binding cassette transporter, binding protein	AEA92738.1	GI:327533904	PF01297	IPR006127	NA	P	ABC-type Zn uptake system ZnuABC, Zn-binding component ZnuA	P	periplasmic solute binding protein
NA	Intergenic_51_56250_56274	Intergenic_51_56250_56274	NA	56250	56274	.	Intergenic_51_56250_56274	Intergenic_51_56250_56274	NA	NA	NA	NA	NA	NA	NA	NA	NA
ENOG4105FDK	OG1RF_RS00265	OG1RF_10052	COG1121	56275	56967	+	NA	ABC superfamily ATP binding cassette transporter, ABC protein	AEA92739.1	GI:327533905	PF00005	IPR003593	NA	P	ABC-type Mn2+/Zn2+ transport system, ATPase component	P	ABC transporter
NA	Intergenic_52_56968_57128	Intergenic_52_56968_57128	NA	56968	57128	.	Intergenic_52_56968_57128	Intergenic_52_56968_57128	NA	NA	NA	NA	NA	NA	NA	NA	NA
ENOG4105FAV	OG1RF_RS00270	OG1RF_10053	COG1108	57129	57968	+	zurM	metal cation ABC superfamily ATP binding cassette transporter, membrane protein	AEA92740.1	GI:327533906	PF00950	IPR001626	NA	P	ABC-type Mn2+/Zn2+ transport system, permease component	P	ABC, transporter
NA	Intergenic_53_57969_58111	Intergenic_53_57969_58111	NA	57969	58111	.	Intergenic_53_57969_58111	Intergenic_53_57969_58111	NA	NA	NA	NA	NA	NA	NA	NA	NA
ENOG4105DFT	OG1RF_RS00275	OG1RF_10054	COG0503	58112	58933	+	purR	purine operon repressor	AEA92741.1	GI:327533907	PF09182,PF00156	IPR010078	NA	F	Adenine/guanine phosphoribosyltransferase or related PRPP-binding protein	K	pur operon repressor
NA	Intergenic_54_58934_59134	Intergenic_54_58934_59134	NA	58934	59134	.	Intergenic_54_58934_59134	Intergenic_54_58934_59134	NA	NA	NA	NA	NA	NA	NA	NA	NA
ENOG4105CAJ	OG1RF_RS00280	OG1RF_10055	COG1207	59135	60520	+	glmU	UDP-N-acetylglucosamine diphosphorylase	AEA92742.1	GI:327533908	PF00483,PF00132	IPR005882	2.7.7.23	M	Bifunctional protein GlmU, N-acetylglucosamine-1-phosphate-uridyltransferase/glucosamine-1-phosphate-acetyltransferase	M	Catalyzes the last two sequential reactions in the de novo biosynthetic pathway for UDP-N-acetylglucosamine (UDP- GlcNAc). The C-terminal domain catalyzes the transfer of acetyl group from acetyl coenzyme A to glucosamine-1-phosphate (GlcN-1-P) to produce N-acetylglucosamine-1-phosphate (GlcNAc-1-P), which is converted into UDP-GlcNAc by the transfer of uridine 5- monophosphate (from uridine 5-tr…
NA	Intergenic_55_60521_60960	Intergenic_55_60521_60960	NA	60521	60960	.	Intergenic_55_60521_60960	Intergenic_55_60521_60960	NA	NA	NA	NA	NA	NA	NA	NA	NA
ENOG4105CGH	OG1RF_RS00285	OG1RF_10056	COG0737	60961	64950	+	NA	5-nucleotidase	AEA92743.1	GI:327533909	PF00149,PF02872	IPR006179	3.1.3.5	FV	2',3'-cyclic-nucleotide 2'-phosphodiesterase/5'- or 3'-nucleotidase, 5'-nucleotidase family	F	5'-nucleotidase
NA	Intergenic_56_64951_65085	Intergenic_56_64951_65085	NA	64951	65085	.	Intergenic_56_64951_65085	Intergenic_56_64951_65085	NA	NA	NA	NA	NA	NA	NA	NA	NA
ENOG4108J59	OG1RF_RS00290	OG1RF_10057	COG4166	65086	66765	+	NA	oligopeptide ABC superfamily ATP binding cassette transporter, binding protein	AEA92744.1	GI:327533910	PF00496	IPR000914	NA	E	ABC-type oligopeptide transport system, periplasmic component	E	Extracellular solute-binding protein, family 5
NA	Intergenic_57_66766_66811	Intergenic_57_66766_66811	NA	66766	66811	.	Intergenic_57_66766_66811	Intergenic_57_66766_66811	NA	NA	NA	NA	NA	NA	NA	NA	NA
ENOG4105VPS	OG1RF_RS00295	OG1RF_10058	NA	66812	67036	-	NA	protein of hypothetical function DUF896	AEA92745.1	GI:327533911	PF05979	IPR009242	NA	NA	NA	S	UPF0291 protein
NA	Intergenic_58_67037_67050	Intergenic_58_67037_67050	NA	67037	67050	.	Intergenic_58_67037_67050	Intergenic_58_67037_67050	NA	NA	NA	NA	NA	NA	NA	NA	NA
ENOG4108NPR	OG1RF_RS00300	OG1RF_10059	COG2141	67051	68037	-	NA	bacterial luciferase	AEA92746.1	GI:327533912	PF00296	IPR011251	NA	HR	Flavin-dependent oxidoreductase, luciferase family (includes alkanesulfonate monooxygenase SsuD and methylene tetrahydromethanopterin reductase)	C	Luciferase family oxidoreductase
NA	Intergenic_59_68038_68198	Intergenic_59_68038_68198	NA	68038	68198	.	Intergenic_59_68038_68198	Intergenic_59_68038_68198	NA	NA	NA	NA	NA	NA	NA	NA	NA
ENOG4105KA4	OG1RF_RS00305	OG1RF_10060	COG0632	68199	68870	+	ruvA	crossover junction ATP-dependent DNA helicase RuvA	AEA92747.1	GI:327533913	PF01330,PF07499	IPR000085	3.6.1.-	L	Holliday junction resolvasome RuvABC DNA-binding subunit	L	The RuvA-RuvB complex in the presence of ATP renatures cruciform structure in supercoiled DNA with palindromic sequence, indicating that it may promote strand exchange reactions in homologous recombination. RuvAB is a helicase that mediates the Holliday junction migration by localized denaturation and reannealing. RuvA stimulates, in the presence of DNA, the weak ATPase activity of RuvB (By simil…
NA	Intergenic_60_68871_68882	Intergenic_60_68871_68882	NA	68871	68882	.	Intergenic_60_68871_68882	Intergenic_60_68871_68882	NA	NA	NA	NA	NA	NA	NA	NA	NA
ENOG4105CKJ	OG1RF_RS00310	OG1RF_10061	COG2255	68883	69899	+	ruvB	crossover junction ATP-dependent DNA helicase RuvB	AEA92748.1	GI:327533914	PF05496,PF00004,PF05491	IPR004605	3.6.1.-	L	Holliday junction resolvasome RuvABC, ATP-dependent DNA helicase subunit	L	The RuvA-RuvB complex in the presence of ATP renatures cruciform structure in supercoiled DNA with palindromic sequence, indicating that it may promote strand exchange reactions in homologous recombination. RuvAB is a helicase that mediates the Holliday junction migration by localized denaturation and reannealing (By similarity)
NA	Intergenic_61_69900_70014	Intergenic_61_69900_70014	NA	69900	70014	.	Intergenic_61_69900_70014	Intergenic_61_69900_70014	NA	NA	NA	NA	NA	NA	NA	NA	NA
NA	OG1RF_RS00315	OG1RF_10062	NA	70015	70452	-	NA	hypothetical protein	AEA92749.1	GI:327533915	NA	NA	NA	NA	NA	NA	NA
NA	Intergenic_62_70453_70517	Intergenic_62_70453_70517	NA	70453	70517	.	Intergenic_62_70453_70517	Intergenic_62_70453_70517	NA	NA	NA	NA	NA	NA	NA	NA	NA
ENOG4105C9S	OG1RF_RS00320	OG1RF_10063	COG3010	70518	71363	+	NA	N-acylglucosamine-6-phosphate 2-epimerase	AEA92750.1	GI:327533916	PF04131	IPR007260	5.1.3.9	G	Putative N-acetylmannosamine-6-phosphate epimerase	G	Converts N-acetylmannosamine-6-phosphate (ManNAc-6-P) to N-acetylglucosamine-6-phosphate (GlcNAc-6-P) (By similarity)
NA	Intergenic_63_71364_71540	Intergenic_63_71364_71540	NA	71364	71540	.	Intergenic_63_71364_71540	Intergenic_63_71364_71540	NA	NA	NA	NA	NA	NA	NA	NA	NA
ENOG4107WCA	OG1RF_RS00325	OG1RF_10064	NA	71541	73880	+	NA	glycoside hydrolase family protein	AEA92751.1	GI:327533917	PF05592	NA	NA	NA	NA	G	isomerase
NA	Intergenic_64_73881_74426	Intergenic_64_73881_74426	NA	73881	74426	.	Intergenic_64_73881_74426	Intergenic_64_73881_74426	NA	NA	NA	NA	NA	NA	NA	NA	NA
ENOG4105WT3	OG1RF_RS00330	OG1RF_10065	NA	74427	75344	+	NA	cro/CI family transcriptional regulator	AEA92752.1	GI:327533918	PF01381	NA	NA	NA	NA	K	Transcriptional regulator
NA	Intergenic_65_75345_75387	Intergenic_65_75345_75387	NA	75345	75387	.	Intergenic_65_75345_75387	Intergenic_65_75345_75387	NA	NA	NA	NA	NA	NA	NA	NA	NA
ENOG4105TV1	OG1RF_RS00335	OG1RF_10066	COG0664	75388	76041	-	NA	crp/Fnr family transcriptional regulator	AEA92753.1	GI:327533919	NA	IPR011991	NA	T	cAMP-binding domain of CRP or a regulatory subunit of cAMP-dependent protein kinases	K	Transcriptional regulator
NA	OG1RF_RS00340	OG1RF_10067	NA	76041	76193	+	NA	hypothetical protein	AEA92754.1	GI:327533920	NA	NA	NA	NA	NA	NA	NA
NA	Intergenic_67_76194_76314	Intergenic_67_76194_76314	NA	76194	76314	.	Intergenic_67_76194_76314	Intergenic_67_76194_76314	NA	NA	NA	NA	NA	NA	NA	NA	NA
ENOG4105CYX	OG1RF_RS00345	OG1RF_10068	COG1028	76315	77208	+	fabG	3-oxoacyl-[acyl-carrier-protein] reductase	AEA92755.1	GI:327533921	PF00106	IPR002198	1.1.1.100	IQR	NAD(P)-dependent dehydrogenase, short-chain alcohol dehydrogenase family	S	Short-chain dehydrogenase reductase Sdr
NA	Intergenic_68_77209_77220	Intergenic_68_77209_77220	NA	77209	77220	.	Intergenic_68_77209_77220	Intergenic_68_77209_77220	NA	NA	NA	NA	NA	NA	NA	NA	NA
ENOG4107JY5	OG1RF_RS00350	OG1RF_10069	NA	77221	77793	+	NA	hypothetical protein	AEA92756.1	GI:327533922	NA	NA	NA	NA	NA	S	NA
NA	Intergenic_69_77794_77805	Intergenic_69_77794_77805	NA	77794	77805	.	Intergenic_69_77794_77805	Intergenic_69_77794_77805	NA	NA	NA	NA	NA	NA	NA	NA	NA
ENOG4107CD3	OG1RF_RS00355	OG1RF_10070	NA	77806	77997	+	NA	hypothetical protein	AEA92757.1	GI:327533923	NA	NA	NA	NA	NA	S	Small integral membrane protein (DUF2273)
NA	Intergenic_70_77998_78009	Intergenic_70_77998_78009	NA	77998	78009	.	Intergenic_70_77998_78009	Intergenic_70_77998_78009	NA	NA	NA	NA	NA	NA	NA	NA	NA
ENOG4108Z3A	OG1RF_RS00360	OG1RF_10071	COG1302	78010	78522	+	NA	stress response regulator Gls24	AEA92758.1	GI:327533924	PF03780	IPR005531	NA	S	Uncharacterized conserved protein YloU, alkaline shock protein (Asp23) family	S	general stress protein
NA	Intergenic_71_78523_78580	Intergenic_71_78523_78580	NA	78523	78580	.	Intergenic_71_78523_78580	Intergenic_71_78523_78580	NA	NA	NA	NA	NA	NA	NA	NA	NA
ENOG4108Z3A	OG1RF_RS00365	OG1RF_10072	COG1302	78581	79141	+	NA	stress response regulator Gls24	AEA92759.1	GI:327533925	PF03780	IPR005531	NA	S	Uncharacterized conserved protein YloU, alkaline shock protein (Asp23) family	S	general stress protein
NA	Intergenic_72_79142_79164	Intergenic_72_79142_79164	NA	79142	79164	.	Intergenic_72_79142_79164	Intergenic_72_79142_79164	NA	NA	NA	NA	NA	NA	NA	NA	NA
ENOG4105W0Q	OG1RF_RS00370	OG1RF_10073	COG2261	79165	79407	+	NA	transglycosylase associated protein	AEA92760.1	GI:327533926	PF04226	IPR007341	NA	R	Uncharacterized membrane protein YeaQ/YmgE, transglycosylase-associated protein family	S	integral membrane protein
NA	Intergenic_73_79408_79571	Intergenic_73_79408_79571	NA	79408	79571	.	Intergenic_73_79408_79571	Intergenic_73_79408_79571	NA	NA	NA	NA	NA	NA	NA	NA	NA
NA	OG1RF_RS00375	OG1RF_10074	NA	79572	80087	+	NA	hypothetical protein	AEA92761.1	GI:327533927	NA	NA	NA	NA	NA	NA	NA
NA	Intergenic_74_80088_80241	Intergenic_74_80088_80241	NA	80088	80241	.	Intergenic_74_80088_80241	Intergenic_74_80088_80241	NA	NA	NA	NA	NA	NA	NA	NA	NA
ENOG41062VG	OG1RF_RS00380	OG1RF_10075	NA	80242	80757	+	NA	hypothetical protein	AEA92762.1	GI:327533928	NA	NA	NA	NA	NA	S	secreted protein
ENOG4106F63	OG1RF_RS00385	OG1RF_10076	NA	80757	82154	+	NA	hypothetical protein	AEA92763.1	GI:327533929	NA	NA	NA	NA	NA	S	NA
NA	OG1RF_RS00390	OG1RF_10077	NA	82151	82456	+	atpF	ATP synthase F0 sector subunit B	AEA92764.1	GI:327533930	NA	NA	3.6.3.14	NA	NA	NA	NA
NA	Intergenic_77_82457_82465	Intergenic_77_82457_82465	NA	82457	82465	.	Intergenic_77_82457_82465	Intergenic_77_82457_82465	NA	NA	NA	NA	NA	NA	NA	NA	NA
NA	OG1RF_RS00395	OG1RF_10078	NA	82466	82732	+	NA	hypothetical protein	AEA92765.1	GI:327533931	NA	NA	NA	NA	NA	NA	NA
NA	Intergenic_78_82733_83028	Intergenic_78_82733_83028	NA	82733	83028	.	Intergenic_78_82733_83028	Intergenic_78_82733_83028	NA	NA	NA	NA	NA	NA	NA	NA	NA
ENOG4105CZM	OG1RF_RS00400	OG1RF_10079	COG0477	83029	84264	+	NA	major facilitator family transporter	AEA92766.1	GI:327533932	PF07690	IPR011701	NA	GEPR	MFS family permease	G	Major Facilitator
NA	Intergenic_79_84265_84284	Intergenic_79_84265_84284	NA	84265	84284	.	Intergenic_79_84265_84284	Intergenic_79_84265_84284	NA	NA	NA	NA	NA	NA	NA	NA	NA
NA	OG1RF_RS00405	OG1RF_10080	NA	84285	84464	+	NA	hypothetical protein	AEA92767.1	GI:327533933	NA	NA	NA	NA	NA	NA	NA
NA	Intergenic_80_84465_84484	Intergenic_80_84465_84484	NA	84465	84484	.	Intergenic_80_84465_84484	Intergenic_80_84465_84484	NA	NA	NA	NA	NA	NA	NA	NA	NA
NA	NA	OG1RF_10081	NA	84485	84694	+	hupB	DNA-binding protein	AEA92768.1	GI:327533934	NA	NA	NA	NA	NA	NA	NA
NA	Intergenic_81_84695_84820	Intergenic_81_84695_84820	NA	84695	84820	.	Intergenic_81_84695_84820	Intergenic_81_84695_84820	NA	NA	NA	NA	NA	NA	NA	NA	NA
ENOG4105HS4	OG1RF_RS00410	OG1RF_10082	NA	84821	86305	-	NA	M protein trans-acting positive regulator	AEA92769.1	GI:327533935	PF05043	IPR007737	NA	NA	NA	S	M protein trans-acting positive regulator
ENOG4106IFC	OG1RF_RS00415	OG1RF_10083	NA	86299	87786	-	NA	M protein trans-acting positive regulator	AEA92770.1	GI:327533936	PF05043	NA	NA	NA	NA	K	regulatoR
NA	Intergenic_83_87787_88487	Intergenic_83_87787_88487	NA	87787	88487	.	Intergenic_83_87787_88487	Intergenic_83_87787_88487	NA	NA	NA	NA	NA	NA	NA	NA	NA
ENOG4105X0A	OG1RF_RS00420	OG1RF_10084	COG4932	88488	94595	+	NA	cell wall surface anchor protein	AEA92771.1	GI:327533937	PF05737,PF05738	IPR008454	NA	S	Uncharacterized surface anchored protein	M	Cell wall anchor domain protein
NA	Intergenic_84_94596_94868	Intergenic_84_94596_94868	NA	94596	94868	.	Intergenic_84_94596_94868	Intergenic_84_94596_94868	NA	NA	NA	NA	NA	NA	NA	NA	NA
ENOG4108X8M	OG1RF_RS00425	OG1RF_10085	COG1597	94869	95783	+	NA	diacylglycerol kinase catalytic domain protein	AEA92772.1	GI:327533938	PF00781	IPR005218	NA	IR	Diacylglycerol kinase family enzyme	I	Lipid kinase, YegS Rv2252 BmrU family
NA	Intergenic_85_95784_95864	Intergenic_85_95784_95864	NA	95784	95864	.	Intergenic_85_95784_95864	Intergenic_85_95784_95864	NA	NA	NA	NA	NA	NA	NA	NA	NA
ENOG4106IFC	OG1RF_RS00430	OG1RF_10086	NA	95865	97370	+	NA	M protein trans-acting positive regulator	AEA92773.1	GI:327533939	PF05043	NA	NA	NA	NA	K	regulatoR
NA	Intergenic_86_97371_97715	Intergenic_86_97371_97715	NA	97371	97715	.	Intergenic_86_97371_97715	Intergenic_86_97371_97715	NA	NA	NA	NA	NA	NA	NA	NA	NA
NA	OG1RF_RS00435	OG1RF_10087	NA	97716	97955	+	NA	hypothetical protein	AEA92774.1	GI:327533940	NA	NA	NA	NA	NA	NA	NA
NA	Intergenic_87_97956_97969	Intergenic_87_97956_97969	NA	97956	97969	.	Intergenic_87_97956_97969	Intergenic_87_97956_97969	NA	NA	NA	NA	NA	NA	NA	NA	NA
ENOG4106E7F	OG1RF_RS00440	OG1RF_10088	NA	97970	101047	+	NA	cell wall surface anchor family protein	AEA92775.1	GI:327533941	NA	NA	NA	NA	NA	S	NA
NA	Intergenic_88_101048_101214	Intergenic_88_101048_101214	NA	101048	101214	.	Intergenic_88_101048_101214	Intergenic_88_101048_101214	NA	NA	NA	NA	NA	NA	NA	NA	NA
ENOG4105TMB	OG1RF_RS00445	OG1RF_10089	COG2116	101215	101985	+	NA	formate/nitrite transporter	AEA92776.1	GI:327533942	PF01226	IPR000292	NA	P	Formate/nitrite transporter FocA, FNT family	P	Formate nitrite transporter
NA	Intergenic_89_101986_102140	Intergenic_89_101986_102140	NA	101986	102140	.	Intergenic_89_101986_102140	Intergenic_89_101986_102140	NA	NA	NA	NA	NA	NA	NA	NA	NA
ENOG41090CA	OG1RF_RS00450	OG1RF_10090	NA	102141	102926	+	NA	putative lipoprotein	AEA92777.1	GI:327533943	NA	NA	NA	NA	NA	S	NA
NA	Intergenic_90_102927_102984	Intergenic_90_102927_102984	NA	102927	102984	.	Intergenic_90_102927_102984	Intergenic_90_102927_102984	NA	NA	NA	NA	NA	NA	NA	NA	NA
ENOG4105WWK	OG1RF_RS00455	OG1RF_10091	COG2964	102985	103665	-	NA	hypothetical protein	AEA92778.1	GI:327533944	PF08348	IPR013559	NA	K	Predicted transcriptional regulator YheO, contains PAS and DNA-binding HTH domains	E	YheO domain protein
NA	Intergenic_91_103666_103921	Intergenic_91_103666_103921	NA	103666	103921	.	Intergenic_91_103666_103921	Intergenic_91_103666_103921	NA	NA	NA	NA	NA	NA	NA	NA	NA
ENOG4107KQT	OG1RF_RS00460	OG1RF_10092	COG1299	103922	105028	+	pfoR	perfringolysin O regulator protein	AEA92779.1	GI:327533945	NA	NA	NA	G	Phosphotransferase system, fructose-specific IIC component	G	Perfringolysin O regulator protein
ENOG4108UZK	OG1RF_RS00465	OG1RF_10093	COG1760	105003	105710	+	sdaB	L-serine dehydratase, iron-sulfur-dependent, beta subunit	AEA92780.1	GI:327533946	PF03315	IPR004643	4.3.1.17	E	L-serine deaminase	E	L-serine dehydratase, iron-sulfur-dependent, beta subunit
NA	Intergenic_93_105711_105724	Intergenic_93_105711_105724	NA	105711	105724	.	Intergenic_93_105711_105724	Intergenic_93_105711_105724	NA	NA	NA	NA	NA	NA	NA	NA	NA
ENOG4105EJQ	OG1RF_RS00470	OG1RF_10094	COG1760	105725	106618	+	sdaA	L-serine dehydratase, iron-sulfur-dependent, alpha subunit	AEA92781.1	GI:327533947	PF03313	IPR004642	4.3.1.17	E	L-serine deaminase	E	L-serine dehydratase
NA	Intergenic_94_106619_106644	Intergenic_94_106619_106644	NA	106619	106644	.	Intergenic_94_106619_106644	Intergenic_94_106619_106644	NA	NA	NA	NA	NA	NA	NA	NA	NA
ENOG4105CGR	OG1RF_RS00475	OG1RF_10095	COG0172	106645	107916	+	serS	serine--tRNA ligase	AEA92782.1	GI:327533948	PF02403,PF00587	IPR002317	6.1.1.11	J	Seryl-tRNA synthetase	J	Catalyzes the attachment of serine to tRNA(Ser). Is also able to aminoacylate tRNA(Sec) with serine, to form the misacylated tRNA L-seryl-tRNA(Sec), which will be further converted into selenocysteinyl-tRNA(Sec) (By similarity)
NA	Intergenic_95_107917_107952	Intergenic_95_107917_107952	NA	107917	107952	.	Intergenic_95_107917_107952	Intergenic_95_107917_107952	NA	NA	NA	NA	NA	NA	NA	NA	NA
ENOG4107TNZ	OG1RF_RS00480	OG1RF_10096	COG2267	107953	108903	-	NA	alpha/beta hydrolase fold family hydrolase	AEA92783.1	GI:327533949	PF00561	NA	NA	I	Lysophospholipase, alpha-beta hydrolase superfamily	I	alpha beta
NA	Intergenic_96_108904_109033	Intergenic_96_108904_109033	NA	108904	109033	.	Intergenic_96_108904_109033	Intergenic_96_108904_109033	NA	NA	NA	NA	NA	NA	NA	NA	NA
ENOG4105XBY	OG1RF_RS00485	OG1RF_10097	COG1438	109034	109513	-	NA	ArgR family transcriptional regulator	AEA92784.1	GI:327533950	PF01316,PF02863	IPR001669	NA	K	Arginine repressor	K	Regulates arginine biosynthesis genes (By similarity)
NA	Intergenic_97_109514_109731	Intergenic_97_109514_109731	NA	109514	109731	.	Intergenic_97_109514_109731	Intergenic_97_109514_109731	NA	NA	NA	NA	NA	NA	NA	NA	NA
ENOG4105XBY	OG1RF_RS00490	OG1RF_10098	COG1438	109732	110244	+	argR	arginine repressor	AEA92785.1	GI:327533951	PF01316,PF02863	IPR001669	NA	K	Arginine repressor	K	Regulates arginine biosynthesis genes (By similarity)
NA	Intergenic_98_110245_110540	Intergenic_98_110245_110540	NA	110245	110540	.	Intergenic_98_110245_110540	Intergenic_98_110245_110540	NA	NA	NA	NA	NA	NA	NA	NA	NA
ENOG4105CEU	OG1RF_RS00495	OG1RF_10099	COG2235	110541	111767	+	arcA	arginine deiminase	AEA92786.1	GI:327533952	PF02274	IPR003876	3.5.3.6	E	Arginine deiminase	E	Arginine dihydrolase
ENOG4105DBV	OG1RF_RS00500	OG1RF_10100	COG0078	111754	112815	+	arcB	ornithine carbamoyltransferase	AEA92787.1	GI:327533953	PF02729,PF00185	IPR002292	2.1.3.3	E	Ornithine carbamoyltransferase	E	ornithine carbamoyltransferase
NA	Intergenic_100_112816_112920	Intergenic_100_112816_112920	NA	112816	112920	.	Intergenic_100_112816_112920	Intergenic_100_112816_112920	NA	NA	NA	NA	NA	NA	NA	NA	NA
ENOG4105C5B	OG1RF_RS00505	OG1RF_10101	COG0549	112921	113853	+	arcC	carbamate kinase	AEA92788.1	GI:327533954	PF00696	IPR001048	2.7.2.2	E	Carbamate kinase	E	carbamate kinase
NA	Intergenic_101_113854_113877	Intergenic_101_113854_113877	NA	113854	113877	.	Intergenic_101_113854_113877	Intergenic_101_113854_113877	NA	NA	NA	NA	NA	NA	NA	NA	NA
ENOG4105IJS	OG1RF_RS00510	OG1RF_10102	NA	113878	114570	+	ntcA	global nitrogen regulator NtcA	AEA92789.1	GI:327533955	PF00027	IPR014710	NA	NA	NA	K	Transcriptional regulator
NA	Intergenic_102_114571_114617	Intergenic_102_114571_114617	NA	114571	114617	.	Intergenic_102_114571_114617	Intergenic_102_114571_114617	NA	NA	NA	NA	NA	NA	NA	NA	NA
ENOG4105CSX	OG1RF_RS00515	OG1RF_10103	COG1288	114618	116069	+	NA	UIT3 family protein	AEA92790.1	GI:327533956	PF03606	IPR004669	NA	R	Uncharacterized membrane protein YfcC, ion transporter superfamily	S	c4-dicarboxylate anaerobic carrier
NA	Intergenic_103_116070_116159	Intergenic_103_116070_116159	NA	116070	116159	.	Intergenic_103_116070_116159	Intergenic_103_116070_116159	NA	NA	NA	NA	NA	NA	NA	NA	NA
ENOG4105DJN	OG1RF_RS00520	OG1RF_10104	COG0693	116160	116840	-	NA	ThiJ/PfpI family protein	AEA92791.1	GI:327533957	PF01965	IPR002818	NA	R	Putative intracellular protease/amidase	F	thiJ pfpI
ENOG4105VE8	OG1RF_RS00525	OG1RF_10105	NA	116837	117172	-	NA	ArsR family transcriptional regulator	AEA92792.1	GI:327533958	PF01022	IPR011991	NA	NA	NA	K	Transcriptional regulator, arsr family
NA	Intergenic_105_117173_117351	Intergenic_105_117173_117351	NA	117173	117351	.	Intergenic_105_117173_117351	Intergenic_105_117173_117351	NA	NA	NA	NA	NA	NA	NA	NA	NA
ENOG4107RY4	OG1RF_RS00530	OG1RF_10106	COG0604	117352	118368	+	NA	oxidoreductase	AEA92793.1	GI:327533959	PF08240,PF00107	IPR002085	NA	CR	NADPH:quinone reductase or related Zn-dependent oxidoreductase	C	Alcohol dehydrogenase GroES-like domain
NA	Intergenic_106_118369_118537	Intergenic_106_118369_118537	NA	118369	118537	.	Intergenic_106_118369_118537	Intergenic_106_118369_118537	NA	NA	NA	NA	NA	NA	NA	NA	NA
ENOG41069UX	OG1RF_RS00535	OG1RF_10107	COG3525	118538	121087	+	NA	family 20 glycosyl hydrolase	AEA92794.1	GI:327533960	PF00728	IPR015883	3.2.1.52	G	N-acetyl-beta-hexosaminidase	G	Beta-N-acetyl-hexosaminidase
NA	Intergenic_107_121088_121515	Intergenic_107_121088_121515	NA	121088	121515	.	Intergenic_107_121088_121515	Intergenic_107_121088_121515	NA	NA	NA	NA	NA	NA	NA	NA	NA
ENOG4107S39	OG1RF_RS00540	OG1RF_10108	COG0251	121516	122784	+	NA	endoribonuclease L-PSP	AEA92795.1	GI:327533961	PF01042	IPR013813	NA	V	Enamine deaminase RidA, house cleaning of reactive enamine intermediates, YjgF/YER057c/UK114 family	J	endoribonuclease L-psp
NA	Intergenic_108_122785_122833	Intergenic_108_122785_122833	NA	122785	122833	.	Intergenic_108_122785_122833	Intergenic_108_122785_122833	NA	NA	NA	NA	NA	NA	NA	NA	NA
ENOG4105QNG	OG1RF_RS00545	OG1RF_10109	COG4815	122834	123277	-	NA	hypothetical protein	AEA92796.1	GI:327533962	PF08877	IPR011235	NA	S	Uncharacterized protein	S	MepB protein
ENOG4107U9B	OG1RF_RS00550	OG1RF_10110	COG1167	123274	124686	-	NA	GntR family transcriptional regulator	AEA92797.1	GI:327533963	PF00392,PF00155	IPR015421	NA	KE	DNA-binding transcriptional regulator, MocR family, contains an aminotransferase domain	K	transcriptional regulator
NA	Intergenic_110_124687_124783	Intergenic_110_124687_124783	NA	124687	124783	.	Intergenic_110_124687_124783	Intergenic_110_124687_124783	NA	NA	NA	NA	NA	NA	NA	NA	NA
ENOG4105CIF	OG1RF_RS00555	OG1RF_10111	COG2423	124784	125749	+	NA	ornithine cyclodeaminase/mu-crystallin family protein	AEA92798.1	GI:327533964	PF02423	IPR003462	NA	E	Ornithine cyclodeaminase/archaeal alanine dehydrogenase, mu-crystallin family	E	Ornithine Cyclodeaminase
NA	Intergenic_111_125750_125750	Intergenic_111_125750_125750	NA	125750	125750	.	Intergenic_111_125750_125750	Intergenic_111_125750_125750	NA	NA	NA	NA	NA	NA	NA	NA	NA
ENOG4107TIF	OG1RF_RS00560	OG1RF_10112	COG0384	125751	126539	+	phzF	phenazine biosynthesis protein PhzF	AEA92799.1	GI:327533965	PF02567	IPR003719	5.1.-.-	R	Predicted epimerase YddE/YHI9, PhzF superfamily	S	Phenazine biosynthesis protein, PhzF family
NA	Intergenic_112_126540_126587	Intergenic_112_126540_126587	NA	126540	126587	.	Intergenic_112_126540_126587	Intergenic_112_126540_126587	NA	NA	NA	NA	NA	NA	NA	NA	NA
ENOG4105VNV	OG1RF_RS00565	OG1RF_10113	NA	126588	127133	-	NA	cob(I)yrinic acid a,c-diamide adenosyltransferase	AEA92800.1	GI:327533966	PF01923	IPR002779	NA	NA	NA	S	Adenosyltransferase
NA	Intergenic_113_127134_127283	Intergenic_113_127134_127283	NA	127134	127283	.	Intergenic_113_127134_127283	Intergenic_113_127134_127283	NA	NA	NA	NA	NA	NA	NA	NA	NA
NA	OG1RF_RS00575	OG1RF_10114	NA	127284	127625	-	NA	hypothetical protein	AEA92801.1	GI:327533967	NA	NA	NA	NA	NA	NA	NA
NA	Intergenic_114_127626_127762	Intergenic_114_127626_127762	NA	127626	127762	.	Intergenic_114_127626_127762	Intergenic_114_127626_127762	NA	NA	NA	NA	NA	NA	NA	NA	NA
ENOG4105CM0	OG1RF_RS00580	OG1RF_10115	COG0519	127763	129325	-	guaA	GMP synthase (glutamine-hydrolyzing)	AEA92802.1	GI:327533968	PF00117,PF02540,PF00958	IPR001674	6.3.5.2	F	GMP synthase, PP-ATPase domain/subunit	F	Catalyzes the synthesis of GMP from XMP (By similarity)
NA	Intergenic_115_129326_129636	Intergenic_115_129326_129636	NA	129326	129636	.	Intergenic_115_129326_129636	Intergenic_115_129326_129636	NA	NA	NA	NA	NA	NA	NA	NA	NA
ENOG4105CS9	OG1RF_RS00585	OG1RF_10116	COG1072	129637	130560	-	coaA	pantothenate kinase	AEA92803.1	GI:327533969	PF00485	IPR004566	2.7.1.33	H	Panthothenate kinase	H	pantothenic acid kinase
NA	Intergenic_116_130561_130714	Intergenic_116_130561_130714	NA	130561	130714	.	Intergenic_116_130561_130714	Intergenic_116_130561_130714	NA	NA	NA	NA	NA	NA	NA	NA	NA
ENOG4106ES7	OG1RF_RS00590	OG1RF_10117	NA	130715	131302	+	NA	lipase/acylhydrolase	AEA92804.1	GI:327533970	PF00657	IPR013831	NA	NA	NA	E	GDSL-like Lipase/Acylhydrolase
NA	Intergenic_117_131303_131316	Intergenic_117_131303_131316	NA	131303	131316	.	Intergenic_117_131303_131316	Intergenic_117_131303_131316	NA	NA	NA	NA	NA	NA	NA	NA	NA
ENOG4107Y49	OG1RF_RS00595	OG1RF_10118	COG2813	131317	131925	+	rsmc	methyltransferase domain protein	AEA92805.1	GI:327533971	PF05175	IPR007848	NA	J	16S rRNA G1207 methylase RsmC	J	methyltransferase
NA	Intergenic_118_131926_131957	Intergenic_118_131926_131957	NA	131926	131957	.	Intergenic_118_131926_131957	Intergenic_118_131926_131957	NA	NA	NA	NA	NA	NA	NA	NA	NA
ENOG4105EKD	OG1RF_RS00600	OG1RF_10119	COG1816	131958	132989	-	add	adenosine deaminase	AEA92806.1	GI:327533972	PF00962	IPR001365	3.5.4.4	F	Adenosine deaminase	F	Catalyzes the hydrolytic deamination of adenine to hypoxanthine. Plays an important role in the purine salvage pathway and in nitrogen catabolism (By similarity)
NA	Intergenic_119_132990_133091	Intergenic_119_132990_133091	NA	132990	133091	.	Intergenic_119_132990_133091	Intergenic_119_132990_133091	NA	NA	NA	NA	NA	NA	NA	NA	NA
ENOG4107KJX	OG1RF_RS00605	OG1RF_10120	COG1609	133092	134138	+	NA	LacI family sugar-binding transcriptional regulator	AEA92807.1	GI:327533973	PF00356,PF00532	IPR001761	NA	K	DNA-binding transcriptional regulator, LacI/PurR family	K	Transcriptional regulator
NA	Intergenic_120_134139_134170	Intergenic_120_134139_134170	NA	134139	134170	.	Intergenic_120_134139_134170	Intergenic_120_134139_134170	NA	NA	NA	NA	NA	NA	NA	NA	NA
NA	OG1RF_RS00610	OG1RF_10121	COG0213	134171	135580	+	pdp	pyrimidine-nucleoside phosphorylase	AEA92808.1	GI:327533974	PF02885,PF00591,PF07831	IPR000053	2.4.2.2	F	Thymidine phosphorylase	NA	NA
NA	Intergenic_121_135581_135607	Intergenic_121_135581_135607	NA	135581	135607	.	Intergenic_121_135581_135607	Intergenic_121_135581_135607	NA	NA	NA	NA	NA	NA	NA	NA	NA
ENOG4105FCI	OG1RF_RS00615	OG1RF_10122	COG0274	135608	136270	+	deoC	deoxyribose-phosphate aldolase	AEA92809.1	GI:327533975	PF01791	IPR013785	4.1.2.4	F	Deoxyribose-phosphate aldolase	F	Catalyzes a reversible aldol reaction between acetaldehyde and D-glyceraldehyde 3-phosphate to generate 2-deoxy- D-ribose 5-phosphate (By similarity)
ENOG4105KG3	OG1RF_RS00620	OG1RF_10123	COG0295	136239	136703	+	cdd	cytidine deaminase	AEA92810.1	GI:327533976	PF00383	IPR006262	3.5.4.5	F	Cytidine deaminase	F	cytidine deaminase
NA	Intergenic_123_136704_136798	Intergenic_123_136704_136798	NA	136704	136798	.	Intergenic_123_136704_136798	Intergenic_123_136704_136798	NA	NA	NA	NA	NA	NA	NA	NA	NA
ENOG4105DIH	OG1RF_RS00625	OG1RF_10124	COG1744	136799	137872	+	NA	ABC superfamily ATP binding cassette transporter, binding protein	AEA92811.1	GI:327533977	PF02608	IPR003760	NA	M	Basic membrane lipoprotein Med, periplasmic binding protein (PBP1-ABC) superfamily	S	basic membrane
NA	Intergenic_124_137873_137883	Intergenic_124_137873_137883	NA	137873	137883	.	Intergenic_124_137873_137883	Intergenic_124_137873_137883	NA	NA	NA	NA	NA	NA	NA	NA	NA
ENOG4105DIH	OG1RF_RS00630	OG1RF_10125	COG1744	137884	139011	+	NA	ABC superfamily ATP binding cassette transporter, binding protein	AEA92812.1	GI:327533978	PF02608	IPR003760	NA	M	Basic membrane lipoprotein Med, periplasmic binding protein (PBP1-ABC) superfamily	S	basic membrane
NA	Intergenic_125_139012_139216	Intergenic_125_139012_139216	NA	139012	139216	.	Intergenic_125_139012_139216	Intergenic_125_139012_139216	NA	NA	NA	NA	NA	NA	NA	NA	NA
ENOG4108JQ9	OG1RF_RS00635	OG1RF_10126	COG3845	139217	140785	+	NA	ABC superfamily ATP binding cassette transporter, ABC protein	AEA92813.1	GI:327533979	PF00005	IPR003439	3.6.3.-	R	ABC-type uncharacterized transport system, ATPase component	S	ABC transporter
ENOG4105UIB	OG1RF_RS00640	OG1RF_10127	COG4603	140769	141911	+	NA	ABC superfamily, ATP binding cassette transporter, membrane protein	AEA92814.1	GI:327533980	PF02653	IPR001851	NA	R	ABC-type uncharacterized transport system, permease component	S	(ABC) transporter
ENOG4105DYV	OG1RF_RS00645	OG1RF_10128	COG1079	141911	142864	+	NA	ABC superfamily, ATP binding cassette transporter, membrane protein	AEA92815.1	GI:327533981	PF02653	IPR001851	NA	R	ABC-type uncharacterized transport system, permease component	S	ABC transporter
NA	Intergenic_128_142865_143069	Intergenic_128_142865_143069	NA	142865	143069	.	Intergenic_128_142865_143069	Intergenic_128_142865_143069	NA	NA	NA	NA	NA	NA	NA	NA	NA
NA	OG1RF_RS00650	OG1RF_10129	NA	143070	143468	+	NA	membrane protein	AEA92816.1	GI:327533982	NA	NA	NA	NA	NA	NA	NA
ENOG4107HF8	OG1RF_RS00655	OG1RF_10130	NA	143468	144706	+	NA	lipase	AEA92817.1	GI:327533983	NA	NA	NA	NA	NA	S	NA
NA	Intergenic_130_144707_144715	Intergenic_130_144707_144715	NA	144707	144715	.	Intergenic_130_144707_144715	Intergenic_130_144707_144715	NA	NA	NA	NA	NA	NA	NA	NA	NA
NA	OG1RF_RS00660	OG1RF_10131	NA	144716	145030	+	NA	hypothetical protein	AEA92818.1	GI:327533984	NA	NA	NA	NA	NA	NA	NA
NA	OG1RF_RS00665	OG1RF_10132	NA	145017	145301	+	NA	hypothetical protein	AEA92819.1	GI:327533985	NA	NA	NA	NA	NA	NA	NA
NA	Intergenic_132_145302_145606	Intergenic_132_145302_145606	NA	145302	145606	.	Intergenic_132_145302_145606	Intergenic_132_145302_145606	NA	NA	NA	NA	NA	NA	NA	NA	NA
ENOG4105CZG	OG1RF_RS00670	OG1RF_10133	COG1015	145607	146773	+	deoB	phosphopentomutase	AEA92820.1	GI:327533986	PF08342,PF01676	IPR010045	5.4.2.7	G	Phosphopentomutase	G	Phosphotransfer between the C1 and C5 carbon atoms of pentose (By similarity)
NA	Intergenic_133_146774_146789	Intergenic_133_146774_146789	NA	146774	146789	.	Intergenic_133_146774_146789	Intergenic_133_146774_146789	NA	NA	NA	NA	NA	NA	NA	NA	NA
ENOG4107QSW	OG1RF_RS00675	OG1RF_10134	COG0005	146790	147608	+	deoD	purine-nucleoside phosphorylase	AEA92821.1	GI:327533987	PF00896	IPR001369	2.4.2.1	F	Purine nucleoside phosphorylase	F	The purine nucleoside phosphorylases catalyze the phosphorolytic breakdown of the N-glycosidic bond in the beta- (deoxy)ribonucleoside molecules, with the formation of the corresponding free purine bases and pentose-1-phosphate (By similarity)
NA	Intergenic_134_147609_147625	Intergenic_134_147609_147625	NA	147609	147625	.	Intergenic_134_147609_147625	Intergenic_134_147609_147625	NA	NA	NA	NA	NA	NA	NA	NA	NA
ENOG4105D3A	OG1RF_RS00680	OG1RF_10135	COG0813	147626	148333	+	NA	purine nucleoside phosphorylase	AEA92822.1	GI:327533988	PF01048	IPR000845	2.4.2.1	F	Purine-nucleoside phosphorylase	F	purine nucleoside phosphorylase DeoD-type
NA	Intergenic_135_148334_148371	Intergenic_135_148334_148371	NA	148334	148371	.	Intergenic_135_148334_148371	Intergenic_135_148334_148371	NA	NA	NA	NA	NA	NA	NA	NA	NA
ENOG4107W9S	OG1RF_RS00685	OG1RF_10136	COG0614	148372	149310	-	NA	iron (Fe3+) ABC superfamily ATP binding cassette transporter, binding protein	AEA92823.1	GI:327533989	PF01497	IPR002491	NA	P	ABC-type Fe3+-hydroxamate transport system, periplasmic component	P	(ABC) transporter
NA	Intergenic_136_149311_149540	Intergenic_136_149311_149540	NA	149311	149540	.	Intergenic_136_149311_149540	Intergenic_136_149311_149540	NA	NA	NA	NA	NA	NA	NA	NA	NA
ENOG4105E0A	OG1RF_RS00690	OG1RF_10137	COG1120	149541	150347	+	NA	ABC superfamily ATP binding cassette transporter, ABC protein	AEA92824.1	GI:327533990	PF00005	IPR003593	3.6.3.-	PH	ABC-type cobalamin/Fe3+-siderophores transport system, ATPase component	P	ABC, transporter
ENOG4105DQ5	OG1RF_RS00695	OG1RF_10138	COG0609	150344	151354	+	NA	iron (Fe3+) ABC superfamily ATP binding cassette transporter, membrane protein	AEA92825.1	GI:327533991	PF01032	IPR000522	NA	P	ABC-type Fe3+-siderophore transport system, permease component	P	transport system permease protein
ENOG4105DQ5	OG1RF_RS00700	OG1RF_10139	COG0609	151351	152355	+	fhuG	iron ABC superfamily ATP binding cassette transporter, membrane protein	AEA92826.1	GI:327533992	PF01032	IPR000522	NA	P	ABC-type Fe3+-siderophore transport system, permease component	P	transport system permease protein
NA	Intergenic_139_152356_152468	Intergenic_139_152356_152468	NA	152356	152468	.	Intergenic_139_152356_152468	Intergenic_139_152356_152468	NA	NA	NA	NA	NA	NA	NA	NA	NA
ENOG4107QW4	OG1RF_RS00705	OG1RF_10140	COG1979	152469	153671	+	adh3	putative alcohol dehydrogenase (NADP(+))	AEA92827.1	GI:327533993	PF00465	IPR001670	1.1.1.2	C	Alcohol dehydrogenase YqhD, Fe-dependent ADH family	C	alcohol dehydrogenase
NA	Intergenic_140_153672_153727	Intergenic_140_153672_153727	NA	153672	153727	.	Intergenic_140_153672_153727	Intergenic_140_153672_153727	NA	NA	NA	NA	NA	NA	NA	NA	NA
NA	OG1RF_RS00710	OG1RF_10141	COG0588	153728	154414	-	gpmA	phosphoglycerate mutase	AEA92828.1	GI:327533994	PF00300	IPR005952	5.4.2.1	G	Phosphoglycerate mutase (BPG-dependent)	NA	NA
NA	Intergenic_141_154415_154588	Intergenic_141_154415_154588	NA	154415	154588	.	Intergenic_141_154415_154588	Intergenic_141_154415_154588	NA	NA	NA	NA	NA	NA	NA	NA	NA
ENOG4107E4K	OG1RF_RS00715	OG1RF_10142	COG1961	154589	155164	-	NA	resolvase family site-specific recombinase	AEA92829.1	GI:327533995	PF00239	IPR006119	NA	L	Site-specific DNA recombinase related to the DNA invertase Pin	L	Resolvase
NA	Intergenic_142_155165_155205	Intergenic_142_155165_155205	NA	155165	155205	.	Intergenic_142_155165_155205	Intergenic_142_155165_155205	NA	NA	NA	NA	NA	NA	NA	NA	NA
ENOG4105E66	OG1RF_RS00720	OG1RF_10143	COG0120	155206	155886	-	rpiA	ribose-5-phosphate isomerase	AEA92830.1	GI:327533996	PF06026	IPR004788	5.3.1.6	G	Ribose 5-phosphate isomerase	G	phosphoriboisomerase A
NA	Intergenic_143_155887_156230	Intergenic_143_155887_156230	NA	155887	156230	.	Intergenic_143_155887_156230	Intergenic_143_155887_156230	NA	NA	NA	NA	NA	NA	NA	NA	NA
ENOG4108UKE	OG1RF_RS00725	OG1RF_10144	COG0048	156231	156644	+	rpsL	30S ribosomal protein S12	AEA92831.1	GI:327533997	PF00164	IPR005679	NA	J	Ribosomal protein S12	J	Interacts with and stabilizes bases of the 16S rRNA that are involved in tRNA selection in the A site and with the mRNA backbone. Located at the interface of the 30S and 50S subunits, it traverses the body of the 30S subunit contacting proteins on the other side and probably holding the rRNA structure together. The combined cluster of proteins S8, S12 and S17 appears to hold together the shoulder…
NA	Intergenic_144_156645_156699	Intergenic_144_156645_156699	NA	156645	156699	.	Intergenic_144_156645_156699	Intergenic_144_156645_156699	NA	NA	NA	NA	NA	NA	NA	NA	NA
ENOG4108UHY	OG1RF_RS00730	OG1RF_10145	COG0049	156700	157170	+	rpsG	30S ribosomal protein S7	AEA92832.1	GI:327533998	PF00177	IPR000235	NA	J	Ribosomal protein S7	J	One of the primary rRNA binding proteins, it binds directly to 16S rRNA where it nucleates assembly of the head domain of the 30S subunit. Is located at the subunit interface close to the decoding center, probably blocks exit of the E-site tRNA (By similarity)
NA	Intergenic_145_157171_157253	Intergenic_145_157171_157253	NA	157171	157253	.	Intergenic_145_157171_157253	Intergenic_145_157171_157253	NA	NA	NA	NA	NA	NA	NA	NA	NA
NA	OG1RF_RS00735	OG1RF_10146	COG0480	157254	159335	+	fusA	elongation factor G	AEA92833.1	GI:327533999	PF00009,PF03144,PF03764,PF00679	IPR004540	NA	J	Translation elongation factor EF-G, a GTPase	NA	NA
NA	Intergenic_146_159336_159485	Intergenic_146_159336_159485	NA	159336	159485	.	Intergenic_146_159336_159485	Intergenic_146_159336_159485	NA	NA	NA	NA	NA	NA	NA	NA	NA
NA	OG1RF_RS00740	OG1RF_10147	COG0050	159486	160673	+	tuf	elongation factor EF1A	AEA92834.1	GI:327534000	PF00009,PF03144,PF03143	IPR004541	3.6.5.3	J	Translation elongation factor EF-Tu, a GTPase	NA	NA
NA	Intergenic_147_160674_160853	Intergenic_147_160674_160853	NA	160674	160853	.	Intergenic_147_160674_160853	Intergenic_147_160674_160853	NA	NA	NA	NA	NA	NA	NA	NA	NA
ENOG4105DWF	OG1RF_RS00745	OG1RF_10148	COG0351	160854	161678	+	thiD	phosphomethylpyrimidine kinase	AEA92835.1	GI:327534001	PF08543	IPR004399	2.7.4.7	H	Hydroxymethylpyrimidine/phosphomethylpyrimidine kinase	H	phosphomethylpyrimidine kinase
NA	Intergenic_148_161679_161847	Intergenic_148_161679_161847	NA	161679	161847	.	Intergenic_148_161679_161847	Intergenic_148_161679_161847	NA	NA	NA	NA	NA	NA	NA	NA	NA
ENOG4105CV9	OG1RF_RS00750	OG1RF_10149	COG2230	161848	163116	+	cfa	cyclopropane-fatty-acyl-phospholipid synthase	AEA92836.1	GI:327534002	PF02353	IPR003333	2.1.1.79	I	Cyclopropane fatty-acyl-phospholipid synthase and related methyltransferases	M	cyclopropane-fatty-acyl-phospholipid synthase
NA	Intergenic_149_163117_163428	Intergenic_149_163117_163428	NA	163117	163428	.	Intergenic_149_163117_163428	Intergenic_149_163117_163428	NA	NA	NA	NA	NA	NA	NA	NA	NA
ENOG4108Z10	OG1RF_RS00755	OG1RF_10150	COG0051	163429	163773	+	rpsJ	30S ribosomal protein S10	AEA92837.1	GI:327534003	PF00338	IPR005731	NA	J	Ribosomal protein S10	J	Involved in the binding of tRNA to the ribosomes (By similarity)
NA	Intergenic_150_163774_163794	Intergenic_150_163774_163794	NA	163774	163794	.	Intergenic_150_163774_163794	Intergenic_150_163774_163794	NA	NA	NA	NA	NA	NA	NA	NA	NA
ENOG4105EEE	OG1RF_RS00760	OG1RF_10151	COG0087	163795	164424	+	rplC	50S ribosomal protein L3	AEA92838.1	GI:327534004	PF00297	IPR000597	NA	J	Ribosomal protein L3	J	One of the primary rRNA binding proteins, it binds directly near the 3'-end of the 23S rRNA, where it nucleates assembly of the 50S subunit (By similarity)
NA	Intergenic_151_164425_164449	Intergenic_151_164425_164449	NA	164425	164449	.	Intergenic_151_164425_164449	Intergenic_151_164425_164449	NA	NA	NA	NA	NA	NA	NA	NA	NA
ENOG4106U5A	OG1RF_RS00765	OG1RF_10152	COG0088	164450	165073	+	rplD	ribosomal protein L4/L1 family protein	AEA92839.1	GI:327534005	PF00573	IPR015498	NA	J	Ribosomal protein L4	J	One of the primary rRNA binding proteins, this protein initially binds near the 5'-end of the 23S rRNA. It is important during the early stages of 50S assembly. It makes multiple contacts with different domains of the 23S rRNA in the assembled 50S subunit and ribosome (By similarity)
ENOG41080UE	OG1RF_RS00770	OG1RF_10153	COG0089	165073	165363	+	rplW	50S ribosomal protein L23	AEA92840.1	GI:327534006	PF00276	IPR012677	NA	J	Ribosomal protein L23	J	One of the early assembly proteins it binds 23S rRNA. One of the proteins that surrounds the polypeptide exit tunnel on the outside of the ribosome. Forms the main docking site for trigger factor binding to the ribosome (By similarity)
NA	Intergenic_153_165364_165402	Intergenic_153_165364_165402	NA	165364	165402	.	Intergenic_153_165364_165402	Intergenic_153_165364_165402	NA	NA	NA	NA	NA	NA	NA	NA	NA
NA	OG1RF_RS00775	OG1RF_10154	COG0090	165403	166233	+	rplB	50S ribosomal protein L2	AEA92841.1	GI:327534007	PF00181,PF03947	IPR005880	NA	J	Ribosomal protein L2	NA	NA
NA	Intergenic_154_166234_166275	Intergenic_154_166234_166275	NA	166234	166275	.	Intergenic_154_166234_166275	Intergenic_154_166234_166275	NA	NA	NA	NA	NA	NA	NA	NA	NA
ENOG4105K7S	OG1RF_RS00780	OG1RF_10155	COG0185	166276	166554	+	rpsS	30S ribosomal protein S19	AEA92842.1	GI:327534008	PF00203	IPR002222	NA	J	Ribosomal protein S19	J	Protein S19 forms a complex with S13 that binds strongly to the 16S ribosomal RNA (By similarity)
NA	Intergenic_155_166555_166569	Intergenic_155_166555_166569	NA	166555	166569	.	Intergenic_155_166555_166569	Intergenic_155_166555_166569	NA	NA	NA	NA	NA	NA	NA	NA	NA
ENOG4105KAP	OG1RF_RS00785	OG1RF_10156	COG0091	166570	166923	+	rplV	50S ribosomal protein L22	AEA92843.1	GI:327534009	PF00237	IPR001063	NA	J	Ribosomal protein L22	J	The globular domain of the protein is located near the polypeptide exit tunnel on the outside of the subunit, while an extended beta-hairpin is found that lines the wall of the exit tunnel in the center of the 70S ribosome (By similarity)
NA	Intergenic_156_166924_166989	Intergenic_156_166924_166989	NA	166924	166989	.	Intergenic_156_166924_166989	Intergenic_156_166924_166989	NA	NA	NA	NA	NA	NA	NA	NA	NA
ENOG4105CKE	OG1RF_RS00790	OG1RF_10157	COG0092	166990	167646	+	rpsC	30S ribosomal protein S3	AEA92844.1	GI:327534010	PF00417,PF07650,PF00189	IPR005704	NA	J	Ribosomal protein S3	J	Binds the lower part of the 30S subunit head. Binds mRNA in the 70S ribosome, positioning it for translation (By similarity)
NA	Intergenic_157_167647_167648	Intergenic_157_167647_167648	NA	167647	167648	.	Intergenic_157_167647_167648	Intergenic_157_167647_167648	NA	NA	NA	NA	NA	NA	NA	NA	NA
ENOG4108R70	OG1RF_RS00795	OG1RF_10158	COG0197	167649	168083	+	rplP	50S ribosomal protein L16	AEA92845.1	GI:327534011	PF00252	IPR000114	NA	J	Ribosomal protein L16/L10AE	J	Binds 23S rRNA and is also seen to make contacts with the A and possibly P site tRNAs (By similarity)
ENOG41084CC	OG1RF_RS00800	OG1RF_10159	COG0255	168073	168261	+	rpmC	50S ribosomal protein L29	AEA92846.1	GI:327534012	PF00831	IPR001854	NA	J	Ribosomal protein L29	J	50s ribosomal protein l29
NA	Intergenic_159_168262_168263	Intergenic_159_168262_168263	NA	168262	168263	.	Intergenic_159_168262_168263	Intergenic_159_168262_168263	NA	NA	NA	NA	NA	NA	NA	NA	NA
ENOG4105K87	OG1RF_RS00805	OG1RF_10160	COG0186	168264	168551	+	rpsQ	30S ribosomal protein S17	AEA92847.1	GI:327534013	PF00366	IPR000266	NA	J	Ribosomal protein S17	J	One of the primary rRNA binding proteins, it binds specifically to the 5'-end of 16S ribosomal
NA	Intergenic_160_168552_168608	Intergenic_160_168552_168608	NA	168552	168608	.	Intergenic_160_168552_168608	Intergenic_160_168552_168608	NA	NA	NA	NA	NA	NA	NA	NA	NA
ENOG4108UNN	OG1RF_RS00810	OG1RF_10161	COG0093	168609	168977	+	rplN	50S ribosomal protein L14	AEA92848.1	GI:327534014	PF00238	IPR005745	NA	J	Ribosomal protein L14	J	Binds to 23S rRNA. Forms part of two intersubunit bridges in the 70S ribosome (By similarity)
NA	Intergenic_161_168978_169012	Intergenic_161_168978_169012	NA	168978	169012	.	Intergenic_161_168978_169012	Intergenic_161_168978_169012	NA	NA	NA	NA	NA	NA	NA	NA	NA
ENOG4105KAR	OG1RF_RS00815	OG1RF_10162	COG0198	169013	169324	+	rplX	50S ribosomal protein L24	AEA92849.1	GI:327534015	PF00467	IPR003256	NA	J	Ribosomal protein L24	J	One of the proteins that surrounds the polypeptide exit tunnel on the outside of the subunit (By similarity)
NA	Intergenic_162_169325_169349	Intergenic_162_169325_169349	NA	169325	169349	.	Intergenic_162_169325_169349	Intergenic_162_169325_169349	NA	NA	NA	NA	NA	NA	NA	NA	NA
ENOG4105CW6	OG1RF_RS00820	OG1RF_10163	COG0094	169350	169889	+	rplE	50S ribosomal protein L5	AEA92850.1	GI:327534016	PF00281,PF00673	IPR002132	NA	J	Ribosomal protein L5	J	This is 1 of the proteins that binds and probably mediates the attachment of the 5S RNA into the large ribosomal subunit, where it forms part of the central protuberance. In the 70S ribosome it contacts protein S13 of the 30S subunit (bridge B1b), connecting the 2 subunits
NA	Intergenic_163_169890_169907	Intergenic_163_169890_169907	NA	169890	169907	.	Intergenic_163_169890_169907	Intergenic_163_169890_169907	NA	NA	NA	NA	NA	NA	NA	NA	NA
NA	OG1RF_RS00825	OG1RF_10164	COG0199	169908	170093	+	rpsN	ribosomal protein S14p/S29e	AEA92851.1	GI:327534017	PF00253	IPR001209	NA	J	Ribosomal protein S14	NA	NA
NA	Intergenic_164_170094_170128	Intergenic_164_170094_170128	NA	170094	170128	.	Intergenic_164_170094_170128	Intergenic_164_170094_170128	NA	NA	NA	NA	NA	NA	NA	NA	NA
ENOG4108UJY	OG1RF_RS00830	OG1RF_10165	COG0096	170129	170527	+	rpsH	30S ribosomal protein S8	AEA92852.1	GI:327534018	PF00410	IPR000630	NA	J	Ribosomal protein S8	J	One of the primary rRNA binding proteins, it binds directly to 16S rRNA central domain where it helps coordinate assembly of the platform of the 30S subunit (By similarity)
NA	Intergenic_165_170528_170558	Intergenic_165_170528_170558	NA	170528	170558	.	Intergenic_165_170528_170558	Intergenic_165_170528_170558	NA	NA	NA	NA	NA	NA	NA	NA	NA
ENOG4108R5J	OG1RF_RS00835	OG1RF_10166	COG0097	170559	171095	+	rplF	50S ribosomal protein L6	AEA92853.1	GI:327534019	PF00347	IPR000702	NA	J	Ribosomal protein L6P/L9E	J	This protein binds to the 23S rRNA, and is important in its secondary structure. It is located near the subunit interface in the base of the L7 L12 stalk, and near the tRNA binding site of the peptidyltransferase center (By similarity)
NA	Intergenic_166_171096_171246	Intergenic_166_171096_171246	NA	171096	171246	.	Intergenic_166_171096_171246	Intergenic_166_171096_171246	NA	NA	NA	NA	NA	NA	NA	NA	NA
ENOG4105K4C	OG1RF_RS00840	OG1RF_10167	COG0256	171247	171612	+	rplR	50S ribosomal protein L18	AEA92854.1	GI:327534020	PF00861	IPR005484	NA	J	Ribosomal protein L18	J	This is one of the proteins that binds and probably mediates the attachment of the 5S RNA into the large ribosomal subunit, where it forms part of the central protuberance (By similarity)
NA	Intergenic_167_171613_171632	Intergenic_167_171613_171632	NA	171613	171632	.	Intergenic_167_171613_171632	Intergenic_167_171613_171632	NA	NA	NA	NA	NA	NA	NA	NA	NA
ENOG4108RA9	OG1RF_RS00845	OG1RF_10168	COG0098	171633	172133	+	rpsE	30S ribosomal protein S5	AEA92855.1	GI:327534021	PF00333,PF03719	IPR005712	NA	J	Ribosomal protein S5	J	Located at the back of the 30S subunit body where it stabilizes the conformation of the head with respect to the body (By similarity)
NA	Intergenic_168_172134_172147	Intergenic_168_172134_172147	NA	172134	172147	.	Intergenic_168_172134_172147	Intergenic_168_172134_172147	NA	NA	NA	NA	NA	NA	NA	NA	NA
ENOG41084KY	OG1RF_RS00850	OG1RF_10169	COG1841	172148	172327	+	rpmD	50S ribosomal protein L30	AEA92856.1	GI:327534022	PF00327	IPR005996	NA	J	Ribosomal protein L30/L7E	J	50S ribosomal protein L30
NA	Intergenic_169_172328_172374	Intergenic_169_172328_172374	NA	172328	172374	.	Intergenic_169_172328_172374	Intergenic_169_172328_172374	NA	NA	NA	NA	NA	NA	NA	NA	NA
ENOG4108UZ0	OG1RF_RS00855	OG1RF_10170	COG0200	172375	172815	+	rplO	50S ribosomal protein L15	AEA92857.1	GI:327534023	PF01305,PF00256	IPR005749	NA	J	Ribosomal protein L15	J	Binds to the 23S rRNA (By similarity)
ENOG4105CGG	OG1RF_RS00860	OG1RF_10171	COG0201	172816	174114	+	secY	preprotein translocase subunit SecY	AEA92858.1	GI:327534024	PF00344	IPR002208	NA	U	Preprotein translocase subunit SecY	U	The central subunit of the protein translocation channel SecYEG. Consists of two halves formed by TMs 1-5 and 6-10. These two domains form a lateral gate at the front which open onto the bilayer between TMs 2 and 7, and are clamped together by SecE at the back. The channel is closed by both a pore ring composed of hydrophobic SecY resides and a short helix (helix 2A) on the extracellular side of …
NA	Intergenic_171_174115_174155	Intergenic_171_174115_174155	NA	174115	174155	.	Intergenic_171_174115_174155	Intergenic_171_174115_174155	NA	NA	NA	NA	NA	NA	NA	NA	NA
ENOG4105CC8	OG1RF_RS00865	OG1RF_10172	COG0563	174156	174851	+	adk	adenylate kinase	AEA92859.1	GI:327534025	PF00406,PF05191	IPR000850	2.7.4.3	F	Adenylate kinase or related kinase	F	Catalyzes the reversible transfer of the terminal phosphate group between ATP and AMP. Plays an important role in cellular energy homeostasis and in adenine nucleotide metabolism (By similarity)
NA	Intergenic_172_174852_175061	Intergenic_172_174852_175061	NA	174852	175061	.	Intergenic_172_174852_175061	Intergenic_172_174852_175061	NA	NA	NA	NA	NA	NA	NA	NA	NA
NA	OG1RF_RS00870	OG1RF_10173	COG0361	175062	175280	+	infA	translation initiation factor IF-1	AEA92860.1	GI:327534026	PF01176	IPR012340	NA	J	Translation initiation factor IF-1	NA	NA
NA	Intergenic_173_175281_175312	Intergenic_173_175281_175312	NA	175281	175312	.	Intergenic_173_175281_175312	Intergenic_173_175281_175312	NA	NA	NA	NA	NA	NA	NA	NA	NA
ENOG41067V7	OG1RF_RS00875	OG1RF_10174	COG0257	175313	175429	+	rpmJ	50S ribosomal protein L36	AEA92861.1	GI:327534027	PF00444	IPR000473	NA	J	Ribosomal protein L36	J	50S ribosomal protein L36
NA	Intergenic_174_175430_175448	Intergenic_174_175430_175448	NA	175430	175448	.	Intergenic_174_175430_175448	Intergenic_174_175430_175448	NA	NA	NA	NA	NA	NA	NA	NA	NA
ENOG4108Z04	OG1RF_RS00880	OG1RF_10175	COG0099	175449	175814	+	rpsM	30S ribosomal protein S13	AEA92862.1	GI:327534028	PF00416	IPR001892	NA	J	Ribosomal protein S13	J	Located at the top of the head of the 30S subunit, it contacts several helices of the 16S rRNA. In the 70S ribosome it contacts the 23S rRNA (bridge B1a) and protein L5 of the 50S subunit (bridge B1b), connecting the 2 subunits
NA	Intergenic_175_175815_175841	Intergenic_175_175815_175841	NA	175815	175841	.	Intergenic_175_175815_175841	Intergenic_175_175815_175841	NA	NA	NA	NA	NA	NA	NA	NA	NA
ENOG4108UHH	OG1RF_RS00885	OG1RF_10176	COG0100	175842	176231	+	rpsK	30S ribosomal protein S11	AEA92863.1	GI:327534029	PF00411	IPR001971	NA	J	Ribosomal protein S11	J	Located on the platform of the 30S subunit, it bridges several disparate RNA helices of the 16S rRNA. Forms part of the Shine-Dalgarno cleft in the 70S ribosome (By similarity)
NA	Intergenic_176_176232_176311	Intergenic_176_176232_176311	NA	176232	176311	.	Intergenic_176_176232_176311	Intergenic_176_176232_176311	NA	NA	NA	NA	NA	NA	NA	NA	NA
ENOG4105CTF	OG1RF_RS00890	OG1RF_10177	COG0202	176312	177250	+	rpoA	DNA-directed RNA polymerase subunit alpha	AEA92864.1	GI:327534030	PF01193,PF01000,PF03118	IPR011773	2.7.7.6	K	DNA-directed RNA polymerase, alpha subunit/40 kD subunit	K	DNA-dependent RNA polymerase catalyzes the transcription of DNA into RNA using the four ribonucleoside triphosphates as substrates (By similarity)
NA	Intergenic_177_177251_177323	Intergenic_177_177251_177323	NA	177251	177323	.	Intergenic_177_177251_177323	Intergenic_177_177251_177323	NA	NA	NA	NA	NA	NA	NA	NA	NA
ENOG4108ZT0	OG1RF_RS00895	OG1RF_10178	COG0203	177324	177707	+	rplQ	50S ribosomal protein L17	AEA92865.1	GI:327534031	PF01196	IPR000456	NA	J	Ribosomal protein L17	J	50S ribosomal protein l17
NA	Intergenic_178_177708_177752	Intergenic_178_177708_177752	NA	177708	177752	.	Intergenic_178_177708_177752	Intergenic_178_177708_177752	NA	NA	NA	NA	NA	NA	NA	NA	NA
NA	OG1RF_RS00900	OG1RF_10179	NA	177753	177965	+	oxaA	inner membrane protein OxaA	AEA92866.1	GI:327534032	NA	NA	NA	NA	NA	NA	NA
NA	Intergenic_179_177966_177981	Intergenic_179_177966_177981	NA	177966	177981	.	Intergenic_179_177966_177981	Intergenic_179_177966_177981	NA	NA	NA	NA	NA	NA	NA	NA	NA
ENOG4105J9S	OG1RF_RS00905	OG1RF_10180	NA	177982	179181	+	NA	hypothetical protein	AEA92867.1	GI:327534033	NA	NA	NA	NA	NA	S	Membrane
NA	Intergenic_180_179182_179196	Intergenic_180_179182_179196	NA	179182	179196	.	Intergenic_180_179182_179196	Intergenic_180_179182_179196	NA	NA	NA	NA	NA	NA	NA	NA	NA
ENOG4105CH2	OG1RF_RS00910	OG1RF_10181	COG1473	179197	180372	+	NA	M20D family peptidase	AEA92868.1	GI:327534034	PF01546,PF07687	IPR010168	3.4.17.-	R	Metal-dependent amidase/aminoacylase/carboxypeptidase	E	amidohydrolase
NA	Intergenic_181_180373_180573	Intergenic_181_180373_180573	NA	180373	180573	.	Intergenic_181_180373_180573	Intergenic_181_180373_180573	NA	NA	NA	NA	NA	NA	NA	NA	NA
NA	OG1RF_RS00915	OG1RF_10182	COG1122	180574	181413	+	NA	ABC superfamily ATP binding cassette transporter, ABC protein	AEA92869.1	GI:327534035	PF00005	IPR003593	NA	PR	Energy-coupling factor transporter ATP-binding protein EcfA2	NA	NA
ENOG4108JJB	OG1RF_RS00920	OG1RF_10183	COG1122	181389	182258	+	NA	ABC superfamily ATP binding cassette transporter, ABC protein	AEA92870.1	GI:327534036	PF00005	IPR003593	3.6.3.-	PR	Energy-coupling factor transporter ATP-binding protein EcfA2	P	ABC transporter
ENOG4105EK6	OG1RF_RS00925	OG1RF_10184	COG0619	182255	183052	+	NA	ABC superfamily ATP binding cassette transporter, membrane protein	AEA92871.1	GI:327534037	PF02361	IPR003339	NA	H	Energy-coupling factor transporter transmembrane protein EcfT	P	Transmembrane (T) component of an energy-coupling factor (ECF) ABC-transporter complex. Unlike classic ABC transporters this ECF transporter provides the energy necessary to transport a number of different substrates (By similarity)
NA	Intergenic_184_183053_183070	Intergenic_184_183053_183070	NA	183053	183070	.	Intergenic_184_183053_183070	Intergenic_184_183053_183070	NA	NA	NA	NA	NA	NA	NA	NA	NA
ENOG4105DI7	OG1RF_RS00930	OG1RF_10185	COG0101	183071	183820	+	truA	tRNA-pseudouridine synthase I	AEA92872.1	GI:327534038	PF01416	IPR001406	5.4.99.12	J	tRNA U38,U39,U40 pseudouridine synthase TruA	J	Formation of pseudouridine at positions 38, 39 and 40 in the anticodon stem and loop of transfer RNAs (By similarity)
NA	Intergenic_185_183821_183870	Intergenic_185_183821_183870	NA	183821	183870	.	Intergenic_185_183821_183870	Intergenic_185_183821_183870	NA	NA	NA	NA	NA	NA	NA	NA	NA
ENOG41082VC	OG1RF_RS00935	OG1RF_10186	COG0393	183871	184182	-	NA	protein of hypothetical function DUF74	AEA92873.1	GI:327534039	PF01906	IPR002765	NA	S	Uncharacterized conserved protein YbjQ, UPF0145 family	S	UPF0145 protein
NA	Intergenic_186_184183_184314	Intergenic_186_184183_184314	NA	184183	184314	.	Intergenic_186_184183_184314	Intergenic_186_184183_184314	NA	NA	NA	NA	NA	NA	NA	NA	NA
ENOG4105CWM	OG1RF_RS00940	OG1RF_10187	COG1114	184315	185670	-	brnQ	LIVCS family branched chain amino acid:cation symporter	AEA92874.1	GI:327534040	PF05525	IPR004685	NA	E	Branched-chain amino acid permeases	E	branched-chain amino acid transport system II carrier protein
NA	Intergenic_187_185671_185760	Intergenic_187_185671_185760	NA	185671	185760	.	Intergenic_187_185671_185760	Intergenic_187_185671_185760	NA	NA	NA	NA	NA	NA	NA	NA	NA
ENOG4105FM2	OG1RF_RS00945	OG1RF_10188	NA	185761	186252	-	NA	GNAT family acetyltransferase	AEA92875.1	GI:327534041	PF00583	IPR016181	NA	NA	NA	S	acetyltransferase
NA	Intergenic_188_186253_186425	Intergenic_188_186253_186425	NA	186253	186425	.	Intergenic_188_186253_186425	Intergenic_188_186253_186425	NA	NA	NA	NA	NA	NA	NA	NA	NA
ENOG4108URH	OG1RF_RS00950	OG1RF_10189	COG1611	186426	187010	+	NA	decarboxylase	AEA92876.1	GI:327534042	PF03641	IPR005269	NA	R	Predicted Rossmann fold nucleotide-binding protein	L	decarboxylase
NA	Intergenic_189_187011_187054	Intergenic_189_187011_187054	NA	187011	187054	.	Intergenic_189_187011_187054	Intergenic_189_187011_187054	NA	NA	NA	NA	NA	NA	NA	NA	NA
ENOG4105CDA	OG1RF_RS00955	OG1RF_10190	COG1126	187055	187795	-	NA	ABC superfamily ATP binding cassette transporter, ABC protein	AEA92877.1	GI:327534043	PF00005	IPR003593	NA	E	ABC-type polar amino acid transport system, ATPase component	E	abc transporter atp-binding protein
NA	Intergenic_190_187796_187806	Intergenic_190_187796_187806	NA	187796	187806	.	Intergenic_190_187796_187806	Intergenic_190_187796_187806	NA	NA	NA	NA	NA	NA	NA	NA	NA
ENOG4105E5Q	OG1RF_RS00960	OG1RF_10191	COG0765	187807	189447	-	NA	amino acid ABC superfamily ATP binding cassette transporter, membrane protein	AEA92878.1	GI:327534044	PF00497,PF00528	IPR001638	NA	E	ABC-type amino acid transport system, permease component	E	amino acid AbC transporter
NA	Intergenic_191_189448_189948	Intergenic_191_189448_189948	NA	189448	189948	.	Intergenic_191_189448_189948	Intergenic_191_189448_189948	NA	NA	NA	NA	NA	NA	NA	NA	NA
NA	OG1RF_RS00965	OG1RF_10192	NA	189949	190245	-	NA	hypothetical protein	AEA92879.1	GI:327534045	NA	NA	NA	NA	NA	NA	NA
NA	Intergenic_192_190246_190269	Intergenic_192_190246_190269	NA	190246	190269	.	Intergenic_192_190246_190269	Intergenic_192_190246_190269	NA	NA	NA	NA	NA	NA	NA	NA	NA
NA	NA	OG1RF_10193	NA	190270	190404	+	NA	hypothetical protein	AEA92880.1	GI:327534046	NA	NA	NA	NA	NA	NA	NA
NA	Intergenic_193_190405_190417	Intergenic_193_190405_190417	NA	190405	190417	.	Intergenic_193_190405_190417	Intergenic_193_190405_190417	NA	NA	NA	NA	NA	NA	NA	NA	NA
ENOG4105NDF	OG1RF_RS00970	OG1RF_10194	COG0846	190418	191131	+	NA	silent information regulator 2 (Sir2) protein	AEA92881.1	GI:327534047	PF02146	IPR003000	NA	O	NAD-dependent protein deacetylase, SIR2 family	K	NAD-dependent protein deacetylase which modulates the activities of several enzymes which are inactive in their acetylated form. May also have NAD-dependent lysine demalonylase and desuccinylase activity (By similarity)
NA	Intergenic_194_191132_191135	Intergenic_194_191132_191135	NA	191132	191135	.	Intergenic_194_191132_191135	Intergenic_194_191132_191135	NA	NA	NA	NA	NA	NA	NA	NA	NA
ENOG4108UW5	OG1RF_RS00975	OG1RF_10195	COG0110	191136	191981	+	NA	maltose O-acetyltransferase	AEA92882.1	GI:327534048	PF00132,PF01817	IPR011279	NA	R	Acetyltransferase (isoleucine patch superfamily)	E	maltose o-acetyltransferase
NA	Intergenic_195_191982_191991	Intergenic_195_191982_191991	NA	191982	191991	.	Intergenic_195_191982_191991	Intergenic_195_191982_191991	NA	NA	NA	NA	NA	NA	NA	NA	NA
ENOG4108Z3G	OG1RF_RS00980	OG1RF_10196	COG1827	191992	192504	+	NA	transcriptional regulator	AEA92883.1	GI:327534049	PF08279,PF02829	IPR004173	NA	KH	Transcriptional regulator of NAD metabolism, contains HTH and 3H domains	K	3H domain protein
NA	Intergenic_196_192505_192732	Intergenic_196_192505_192732	NA	192505	192732	.	Intergenic_196_192505_192732	Intergenic_196_192505_192732	NA	NA	NA	NA	NA	NA	NA	NA	NA
ENOG4108S4A	OG1RF_RS00985	OG1RF_10197	COG1705	192733	194244	+	amiD	N-acetylmuramoyl-L-alanine amidase	AEA92884.1	GI:327534050	PF01832,PF05257	IPR013338	NA	MN	Flagellum-specific peptidoglycan hydrolase FlgJ	NU	n-acetylmuramoyl-l-alanine amidase
NA	Intergenic_197_194245_194520	Intergenic_197_194245_194520	NA	194245	194520	.	Intergenic_197_194245_194520	Intergenic_197_194245_194520	NA	NA	NA	NA	NA	NA	NA	NA	NA
ENOG4105C26	OG1RF_RS00990	OG1RF_10198	COG1012	194521	196011	+	aldA	aldehyde dehydrogenase (NAD(+))	AEA92885.1	GI:327534051	PF00171	IPR015590	1.2.1.3	C	Acyl-CoA reductase or other NAD-dependent aldehyde dehydrogenase	C	Dehydrogenase
NA	Intergenic_198_196012_196237	Intergenic_198_196012_196237	NA	196012	196237	.	Intergenic_198_196012_196237	Intergenic_198_196012_196237	NA	NA	NA	NA	NA	NA	NA	NA	NA
NA	OG1RF_RS00995	OG1RF_10199	COG0039	196238	197449	-	ldh1	L-lactate dehydrogenase	AEA92886.1	GI:327534052	PF00056,PF02866	IPR001236	1.1.1.27	C	Malate/lactate dehydrogenase	NA	NA
NA	Intergenic_199_197450_197556	Intergenic_199_197450_197556	NA	197450	197556	.	Intergenic_199_197450_197556	Intergenic_199_197450_197556	NA	NA	NA	NA	NA	NA	NA	NA	NA
ENOG4108ZPD	OG1RF_RS01000	OG1RF_10200	COG0193	197557	198123	+	pth	aminoacyl-tRNA hydrolase	AEA92887.1	GI:327534053	PF01195	IPR001328	3.1.1.29	J	Peptidyl-tRNA hydrolase	J	The natural substrate for this enzyme may be peptidyl- tRNAs which drop off the ribosome during protein synthesis (By similarity)
ENOG4108JA2	OG1RF_RS01005	OG1RF_10201	COG1197	198113	201682	+	trcF	transcription-repair coupling factor	AEA92888.1	GI:327534054	PF02559,PF00270,PF00271,PF03461	IPR004576	3.6.1.-	LK	Transcription-repair coupling factor (superfamily II helicase)	L	transcriptioN-repair coupling factor
NA	Intergenic_201_201683_201697	Intergenic_201_201683_201697	NA	201683	201697	.	Intergenic_201_201683_201697	Intergenic_201_201683_201697	NA	NA	NA	NA	NA	NA	NA	NA	NA
ENOG4105CKP	OG1RF_RS01010	OG1RF_10202	COG2244	201698	203287	+	NA	polysaccharide biosynthesis family protein	AEA92889.1	GI:327534055	PF01943	IPR002797	NA	M	Membrane protein involved in the export of O-antigen and teichoic acid	M	Polysaccharide Biosynthesis Protein
NA	NA	OG1RF_10203	COG1188	203233	203565	+	NA	heat shock protein	AEA92890.1	GI:327534056	PF01479	IPR002942	NA	J	Ribosomal 50S subunit-recycling heat shock protein, contains S4 domain	NA	NA
NA	Intergenic_203_203566_203604	Intergenic_203_203566_203604	NA	203566	203604	.	Intergenic_203_203566_203604	Intergenic_203_203566_203604	NA	NA	NA	NA	NA	NA	NA	NA	NA
NA	OG1RF_RS01020	OG1RF_10204	NA	203605	203772	+	NA	hypothetical protein	AEA92891.1	GI:327534057	NA	NA	NA	NA	NA	NA	NA
NA	Intergenic_204_203773_203819	Intergenic_204_203773_203819	NA	203773	203819	.	Intergenic_204_203773_203819	Intergenic_204_203773_203819	NA	NA	NA	NA	NA	NA	NA	NA	NA
ENOG41068V5	OG1RF_RS01025	OG1RF_10205	NA	203820	204299	+	NA	septum formation initiator protein	AEA92892.1	GI:327534058	PF04977	IPR007060	NA	NA	NA	D	Septum formation initiator
NA	Intergenic_205_204300_204343	Intergenic_205_204300_204343	NA	204300	204343	.	Intergenic_205_204300_204343	Intergenic_205_204300_204343	NA	NA	NA	NA	NA	NA	NA	NA	NA
ENOG41060GV	OG1RF_RS01030	OG1RF_10206	COG1098	204344	204823	+	NA	S1 RNA-binding domain protein	AEA92893.1	GI:327534059	PF00575	IPR012340	NA	R	Predicted RNA-binding protein, contains ribosomal protein S1 (RPS1) domain	J	RNA binding s1 domain protein
ENOG4107THF	OG1RF_RS01035	OG1RF_10207	COG0037	204804	206297	+	NA	tRNA(Ile)-lysidine synthase (tRNA(Ile)-lysidinesynthetase)	AEA92894.1	GI:327534060	PF01171	IPR012094	6.3.4.-	J	tRNA(Ile)-lysidine synthase TilS/MesJ	D	Ligates lysine onto the cytidine present at position 34 of the AUA codon-specific tRNA(Ile) that contains the anticodon CAU, in an ATP-dependent manner. Cytidine is converted to lysidine, thus changing the amino acid specificity of the tRNA from methionine to isoleucine (By similarity)
NA	Intergenic_207_206298_206315	Intergenic_207_206298_206315	NA	206298	206315	.	Intergenic_207_206298_206315	Intergenic_207_206298_206315	NA	NA	NA	NA	NA	NA	NA	NA	NA
ENOG4108UGV	OG1RF_RS01040	OG1RF_10208	COG0634	206316	206861	+	hpt	hypoxanthine phosphoribosyltransferase	AEA92895.1	GI:327534061	PF00156	IPR005904	2.4.2.8	F	Hypoxanthine-guanine phosphoribosyltransferase	F	hypoxanthine phosphoribosyltransferase
NA	Intergenic_208_206862_206933	Intergenic_208_206862_206933	NA	206862	206933	.	Intergenic_208_206862_206933	Intergenic_208_206862_206933	NA	NA	NA	NA	NA	NA	NA	NA	NA
ENOG4105C3H	OG1RF_RS01045	OG1RF_10209	COG0465	206934	209111	+	ftsH	cell division protein FtsH	AEA92896.1	GI:327534062	PF06480,PF00004,PF01434	IPR005936	3.4.24.-	O	ATP-dependent Zn proteases	O	Acts as a processive, ATP-dependent zinc metallopeptidase for both cytoplasmic and membrane proteins. Plays a role in the quality control of integral membrane proteins (By similarity)
NA	Intergenic_209_209112_209272	Intergenic_209_209112_209272	NA	209112	209272	.	Intergenic_209_209112_209272	Intergenic_209_209112_209272	NA	NA	NA	NA	NA	NA	NA	NA	NA
ENOG4105F4C	OG1RF_RS01050	OG1RF_10210	COG1281	209273	210169	+	hslO	chaperonin HslO	AEA92897.1	GI:327534063	PF01430	IPR000397	NA	O	Redox-regulated molecular chaperone, HSP33 family	O	Redox regulated molecular chaperone. Protects both thermally unfolding and oxidatively damaged proteins from irreversible aggregation. Plays an important role in the bacterial defense system toward oxidative stress (By similarity)
NA	Intergenic_210_210170_210180	Intergenic_210_210170_210180	NA	210170	210180	.	Intergenic_210_210170_210180	Intergenic_210_210170_210180	NA	NA	NA	NA	NA	NA	NA	NA	NA
ENOG4105CEH	OG1RF_RS01055	OG1RF_10211	COG0042	210181	211179	+	dus	tRNA-dihydrouridine synthase	AEA92898.1	GI:327534064	PF01207	IPR004652	1.-.-.-	J	tRNA-dihydrouridine synthase	J	Catalyzes the synthesis of dihydrouridine a modified base found in the D-loop of most tRNAs (By similarity)
NA	Intergenic_211_211180_211272	Intergenic_211_211180_211272	NA	211180	211272	.	Intergenic_211_211180_211272	Intergenic_211_211180_211272	NA	NA	NA	NA	NA	NA	NA	NA	NA
ENOG4105CRK	OG1RF_RS01060	OG1RF_10212	COG1190	211273	212769	+	lysS	lysine--tRNA ligase	AEA92899.1	GI:327534065	PF01336,PF00152	IPR002313	6.1.1.6	J	Lysyl-tRNA synthetase (class II)	J	lysyL-tRNA synthetase
NA	Intergenic_212_212770_213428	Intergenic_212_212770_213428	NA	212770	213428	.	Intergenic_212_212770_213428	Intergenic_212_212770_213428	NA	NA	NA	NA	NA	NA	NA	NA	NA
NA	Intergenic_213_214978_215898	Intergenic_213_214978_215898	NA	214978	215898	.	Intergenic_213_214978_215898	Intergenic_213_214978_215898	NA	NA	NA	NA	NA	NA	NA	NA	NA
NA	Intergenic_215_216060_218907	Intergenic_215_216060_218907	NA	216060	218907	.	Intergenic_215_216060_218907	Intergenic_215_216060_218907	NA	NA	NA	NA	NA	NA	NA	NA	NA
NA	Intergenic_216_219023_219035	Intergenic_216_219023_219035	NA	219023	219035	.	Intergenic_216_219023_219035	Intergenic_216_219023_219035	NA	NA	NA	NA	NA	NA	NA	NA	NA
NA	Intergenic_217_219109_219114	Intergenic_217_219109_219114	NA	219109	219114	.	Intergenic_217_219109_219114	Intergenic_217_219109_219114	NA	NA	NA	NA	NA	NA	NA	NA	NA
NA	Intergenic_218_219188_219203	Intergenic_218_219188_219203	NA	219188	219203	.	Intergenic_218_219188_219203	Intergenic_218_219188_219203	NA	NA	NA	NA	NA	NA	NA	NA	NA
NA	Intergenic_219_219286_219291	Intergenic_219_219286_219291	NA	219286	219291	.	Intergenic_219_219286_219291	Intergenic_219_219286_219291	NA	NA	NA	NA	NA	NA	NA	NA	NA
NA	Intergenic_220_219368_219371	Intergenic_220_219368_219371	NA	219368	219371	.	Intergenic_220_219368_219371	Intergenic_220_219368_219371	NA	NA	NA	NA	NA	NA	NA	NA	NA
NA	Intergenic_221_219444_219458	Intergenic_221_219444_219458	NA	219444	219458	.	Intergenic_221_219444_219458	Intergenic_221_219444_219458	NA	NA	NA	NA	NA	NA	NA	NA	NA
NA	Intergenic_222_219545_219558	Intergenic_222_219545_219558	NA	219545	219558	.	Intergenic_222_219545_219558	Intergenic_222_219545_219558	NA	NA	NA	NA	NA	NA	NA	NA	NA
NA	Intergenic_223_219633_219643	Intergenic_223_219633_219643	NA	219633	219643	.	Intergenic_223_219633_219643	Intergenic_223_219633_219643	NA	NA	NA	NA	NA	NA	NA	NA	NA
NA	Intergenic_224_219718_219730	Intergenic_224_219718_219730	NA	219718	219730	.	Intergenic_224_219718_219730	Intergenic_224_219718_219730	NA	NA	NA	NA	NA	NA	NA	NA	NA
NA	Intergenic_225_219804_219826	Intergenic_225_219804_219826	NA	219804	219826	.	Intergenic_225_219804_219826	Intergenic_225_219804_219826	NA	NA	NA	NA	NA	NA	NA	NA	NA
NA	Intergenic_226_219901_219920	Intergenic_226_219901_219920	NA	219901	219920	.	Intergenic_226_219901_219920	Intergenic_226_219901_219920	NA	NA	NA	NA	NA	NA	NA	NA	NA
NA	Intergenic_227_219995_220027	Intergenic_227_219995_220027	NA	219995	220027	.	Intergenic_227_219995_220027	Intergenic_227_219995_220027	NA	NA	NA	NA	NA	NA	NA	NA	NA
NA	Intergenic_228_220118_220150	Intergenic_228_220118_220150	NA	220118	220150	.	Intergenic_228_220118_220150	Intergenic_228_220118_220150	NA	NA	NA	NA	NA	NA	NA	NA	NA
NA	Intergenic_229_220225_220262	Intergenic_229_220225_220262	NA	220225	220262	.	Intergenic_229_220225_220262	Intergenic_229_220225_220262	NA	NA	NA	NA	NA	NA	NA	NA	NA
NA	Intergenic_230_220340_220340	Intergenic_230_220340_220340	NA	220340	220340	.	Intergenic_230_220340_220340	Intergenic_230_220340_220340	NA	NA	NA	NA	NA	NA	NA	NA	NA
NA	Intergenic_231_220412_220420	Intergenic_231_220412_220420	NA	220412	220420	.	Intergenic_231_220412_220420	Intergenic_231_220412_220420	NA	NA	NA	NA	NA	NA	NA	NA	NA
NA	Intergenic_232_220495_220508	Intergenic_232_220495_220508	NA	220495	220508	.	Intergenic_232_220495_220508	Intergenic_232_220495_220508	NA	NA	NA	NA	NA	NA	NA	NA	NA
NA	Intergenic_233_220581_220592	Intergenic_233_220581_220592	NA	220581	220592	.	Intergenic_233_220581_220592	Intergenic_233_220581_220592	NA	NA	NA	NA	NA	NA	NA	NA	NA
NA	Intergenic_234_220683_220715	Intergenic_234_220683_220715	NA	220683	220715	.	Intergenic_234_220683_220715	Intergenic_234_220683_220715	NA	NA	NA	NA	NA	NA	NA	NA	NA
NA	Intergenic_235_220790_220837	Intergenic_235_220790_220837	NA	220790	220837	.	Intergenic_235_220790_220837	Intergenic_235_220790_220837	NA	NA	NA	NA	NA	NA	NA	NA	NA
NA	Intergenic_236_220912_220916	Intergenic_236_220912_220916	NA	220912	220916	.	Intergenic_236_220912_220916	Intergenic_236_220912_220916	NA	NA	NA	NA	NA	NA	NA	NA	NA
NA	Intergenic_237_220990_221003	Intergenic_237_220990_221003	NA	220990	221003	.	Intergenic_237_220990_221003	Intergenic_237_220990_221003	NA	NA	NA	NA	NA	NA	NA	NA	NA
NA	Intergenic_238_221075_221087	Intergenic_238_221075_221087	NA	221075	221087	.	Intergenic_238_221075_221087	Intergenic_238_221075_221087	NA	NA	NA	NA	NA	NA	NA	NA	NA
NA	Intergenic_239_221162_221171	Intergenic_239_221162_221171	NA	221162	221171	.	Intergenic_239_221162_221171	Intergenic_239_221162_221171	NA	NA	NA	NA	NA	NA	NA	NA	NA
NA	Intergenic_240_221260_221274	Intergenic_240_221260_221274	NA	221260	221274	.	Intergenic_240_221260_221274	Intergenic_240_221260_221274	NA	NA	NA	NA	NA	NA	NA	NA	NA
NA	Intergenic_241_221347_221667	Intergenic_241_221347_221667	NA	221347	221667	.	Intergenic_241_221347_221667	Intergenic_241_221347_221667	NA	NA	NA	NA	NA	NA	NA	NA	NA
ENOG4105CID	OG1RF_RS01205	OG1RF_10213	COG3711	221668	222438	+	licT	transcription antiterminator LicT	AEA92900.1	GI:327534066	PF03123,PF00874	IPR011608	NA	K	Transcriptional antiterminator	K	antiterminator
ENOG4105C5Y	OG1RF_RS01210	OG1RF_10214	COG1263	222416	224410	+	bglP	phosphotransferase system (PTS) beta-glucoside-specific enzyme IIBCA component	AEA92901.1	GI:327534067	PF00367,PF02378,PF00358	IPR011297	2.7.1.69	G	Phosphotransferase system IIC components, glucose/maltose/N-acetylglucosamine-specific	G	PTS System
NA	Intergenic_243_224411_224433	Intergenic_243_224411_224433	NA	224411	224433	.	Intergenic_243_224411_224433	Intergenic_243_224411_224433	NA	NA	NA	NA	NA	NA	NA	NA	NA
ENOG4105CS2	OG1RF_RS01215	OG1RF_10215	COG2723	224434	225864	+	arb	6-phospho-beta-glucosidase	AEA92902.1	GI:327534068	PF00232	IPR001360	3.2.1.86	G	Beta-glucosidase/6-phospho-beta-glucosidase/beta-galactosidase	G	ec 3.2.1.21
NA	Intergenic_244_225865_225941	Intergenic_244_225865_225941	NA	225865	225941	.	Intergenic_244_225865_225941	Intergenic_244_225865_225941	NA	NA	NA	NA	NA	NA	NA	NA	NA
ENOG4106K5Z	OG1RF_RS01220	OG1RF_10216	COG2723	225942	227453	+	bglA	6-phospho-beta-glucosidase	AEA92903.1	GI:327534069	PF00232	IPR001360	3.2.1.86	G	Beta-glucosidase/6-phospho-beta-glucosidase/beta-galactosidase	G	Cellulase (glycosyl hydrolase family 5)
NA	Intergenic_245_227454_227473	Intergenic_245_227454_227473	NA	227454	227473	.	Intergenic_245_227454_227473	Intergenic_245_227454_227473	NA	NA	NA	NA	NA	NA	NA	NA	NA
ENOG4105GC7	OG1RF_RS01225	OG1RF_10217	COG0406	227474	228292	+	NA	phosphoglycerate mutase	AEA92904.1	GI:327534070	PF00300	IPR013078	5.4.2.1	G	Broad specificity phosphatase PhoE	G	phosphoglycerate mutase
NA	Intergenic_246_228293_229273	Intergenic_246_228293_229273	NA	228293	229273	.	Intergenic_246_228293_229273	Intergenic_246_228293_229273	NA	NA	NA	NA	NA	NA	NA	NA	NA
ENOG4105GHK	OG1RF_RS01230	OG1RF_10218	COG0596	229274	230119	+	NA	thioesterase	AEA92905.1	GI:327534071	PF00975	NA	NA	HR	Pimeloyl-ACP methyl ester carboxylesterase	P	Carboxymethylenebutenolidase-related protein
NA	Intergenic_247_230120_230136	Intergenic_247_230120_230136	NA	230120	230136	.	Intergenic_247_230120_230136	Intergenic_247_230120_230136	NA	NA	NA	NA	NA	NA	NA	NA	NA
ENOG4107Z8C	OG1RF_RS01235	OG1RF_10219	COG2169	230137	230730	-	NA	methylphosphotriester-DNA alkyltransferase	AEA92906.1	GI:327534072	PF02805,PF00165	IPR004026	2.1.1.-	L	Methylphosphotriester-DNA--protein-cysteine methyltransferase (N-terminal fragment of Ada), contains Zn-binding and two AraC-type DNA-binding domains	F	methylphosphotriester-DNA alkyltransferase
NA	Intergenic_248_230731_230840	Intergenic_248_230731_230840	NA	230731	230840	.	Intergenic_248_230731_230840	Intergenic_248_230731_230840	NA	NA	NA	NA	NA	NA	NA	NA	NA
ENOG4105K85	OG1RF_RS01240	OG1RF_10220	COG0350	230841	231332	+	ogt	methylated-DNA-protein-cysteine S-methyltransferase	AEA92907.1	GI:327534073	PF01035	IPR014048	2.1.1.63	L	O6-methylguanine-DNA--protein-cysteine methyltransferase	L	Involved in the cellular defense against the biological effects of O6-methylguanine (O6-MeG) in DNA. Repairs alkylated guanine in DNA by stoichiometrically transferring the alkyl group at the O-6 position to a cysteine residue in the enzyme. This is a suicide reaction the enzyme is irreversibly inactivated (By similarity)
NA	Intergenic_249_231333_231344	Intergenic_249_231333_231344	NA	231333	231344	.	Intergenic_249_231333_231344	Intergenic_249_231333_231344	NA	NA	NA	NA	NA	NA	NA	NA	NA
ENOG4106S9U	OG1RF_RS01245	OG1RF_10221	COG2818	231345	231857	+	tag	DNA-3-methyladenine glycosylase I	AEA92908.1	GI:327534074	PF03352	IPR005019	3.2.2.20	L	3-methyladenine DNA glycosylase Tag	L	glycosylase
NA	Intergenic_250_231858_231869	Intergenic_250_231858_231869	NA	231858	231869	.	Intergenic_250_231858_231869	Intergenic_250_231858_231869	NA	NA	NA	NA	NA	NA	NA	NA	NA
ENOG4105EST	OG1RF_RS01250	OG1RF_10222	COG1418	231870	232544	+	NA	HD domain protein	AEA92909.1	GI:327534075	PF01966	IPR006674	NA	JR	HD superfamily phosphodieaserase, includes HD domain of RNase Y	S	Metal Dependent Phosphohydrolase
NA	Intergenic_251_232545_232686	Intergenic_251_232545_232686	NA	232545	232686	.	Intergenic_251_232545_232686	Intergenic_251_232545_232686	NA	NA	NA	NA	NA	NA	NA	NA	NA
ENOG4105CED	OG1RF_RS01255	OG1RF_10223	NA	232687	233622	+	NA	CDF family cation diffusion facilitator	AEA92910.1	GI:327534076	PF01545	IPR002524	NA	NA	NA	P	cation diffusion facilitator family transporter
NA	Intergenic_252_233623_233651	Intergenic_252_233623_233651	NA	233623	233651	.	Intergenic_252_233623_233651	Intergenic_252_233623_233651	NA	NA	NA	NA	NA	NA	NA	NA	NA
NA	OG1RF_RS01260	OG1RF_10224	NA	233652	234065	+	NA	hypothetical protein	AEA92911.1	GI:327534077	NA	NA	NA	NA	NA	NA	NA
NA	Intergenic_253_234066_234162	Intergenic_253_234066_234162	NA	234066	234162	.	Intergenic_253_234066_234162	Intergenic_253_234066_234162	NA	NA	NA	NA	NA	NA	NA	NA	NA
ENOG4105CSJ	OG1RF_RS01265	OG1RF_10225	COG0623	234163	234915	-	fabI	enoyl-[acyl-carrier-protein] reductase (NADH)	AEA92912.1	GI:327534078	NA	IPR014358	1.3.1.9	I	Enoyl-[acyl-carrier-protein] reductase (NADH)	I	Enoyl- acyl-carrier-protein reductase NADH
NA	Intergenic_254_234916_235212	Intergenic_254_234916_235212	NA	234916	235212	.	Intergenic_254_234916_235212	Intergenic_254_234916_235212	NA	NA	NA	NA	NA	NA	NA	NA	NA
ENOG4105C0Q	OG1RF_RS01270	OG1RF_10226	COG0304	235213	236451	+	fabF	3-oxoacyl-(acyl-carrier-protein) synthase II	AEA92913.1	GI:327534079	PF00109,PF02801	IPR000794	2.3.1.179	IQ	3-oxoacyl-(acyl-carrier-protein) synthase	I	Catalyzes the condensation reaction of fatty acid synthesis by the addition to an acyl acceptor of two carbons from malonyl-ACP (By similarity)
NA	Intergenic_255_236452_236452	Intergenic_255_236452_236452	NA	236452	236452	.	Intergenic_255_236452_236452	Intergenic_255_236452_236452	NA	NA	NA	NA	NA	NA	NA	NA	NA
ENOG4108YXN	OG1RF_RS01275	OG1RF_10227	COG0764	236453	236887	+	fabZ	(3R)-hydroxymyristoyl-[acyl-carrier-protein] dehydratase	AEA92914.1	GI:327534080	PF07977	IPR010084	4.2.1.-	I	3-hydroxymyristoyl/3-hydroxydecanoyl-(acyl carrier protein) dehydratase	I	Involved in unsaturated fatty acids biosynthesis. Catalyzes the dehydration of short chain beta-hydroxyacyl-ACPs and long chain saturated and unsaturated beta-hydroxyacyl-ACPs (By similarity)
NA	Intergenic_256_236888_237031	Intergenic_256_236888_237031	NA	236888	237031	.	Intergenic_256_236888_237031	Intergenic_256_236888_237031	NA	NA	NA	NA	NA	NA	NA	NA	NA
ENOG4107TGB	OG1RF_RS01280	OG1RF_10228	COG0167	237032	238000	+	pyrDA	dihydroorotate oxidase	AEA92915.1	GI:327534081	PF01180	IPR005720	1.3.98.1	F	Dihydroorotate dehydrogenase	F	Catalyzes the conversion of dihydroorotate to orotate (By similarity)
NA	Intergenic_257_238001_238184	Intergenic_257_238001_238184	NA	238001	238184	.	Intergenic_257_238001_238184	Intergenic_257_238001_238184	NA	NA	NA	NA	NA	NA	NA	NA	NA
ENOG4108ZJE	OG1RF_RS01290	OG1RF_10229	NA	238185	238832	-	NA	fibronectin-binding protein	AEA92916.1	GI:327534082	PF07299	IPR010841	NA	NA	NA	S	Fibronectin-binding protein
NA	Intergenic_258_238833_239186	Intergenic_258_238833_239186	NA	238833	239186	.	Intergenic_258_238833_239186	Intergenic_258_238833_239186	NA	NA	NA	NA	NA	NA	NA	NA	NA
ENOG4105DRH	OG1RF_RS01295	OG1RF_10230	COG0231	239187	239747	+	efp	elongation factor P	AEA92917.1	GI:327534083	PF08207,PF01132,PF09285	IPR011768	NA	J	Translation elongation factor P (EF-P)/translation initiation factor 5A (eIF-5A)	J	Involved in peptide bond synthesis. Stimulates efficient translation and peptide-bond synthesis on native or reconstituted 70S ribosomes in vitro. Probably functions indirectly by altering the affinity of the ribosome for aminoacyl-tRNA, thus increasing their reactivity as acceptors for peptidyl transferase (By similarity)
NA	Intergenic_259_239748_239916	Intergenic_259_239748_239916	NA	239748	239916	.	Intergenic_259_239748_239916	Intergenic_259_239748_239916	NA	NA	NA	NA	NA	NA	NA	NA	NA
NA	OG1RF_RS01300	OG1RF_10231	NA	239917	240054	+	NA	hypothetical protein	AEA92918.1	GI:327534084	NA	NA	NA	NA	NA	NA	NA
NA	Intergenic_260_240055_240143	Intergenic_260_240055_240143	NA	240055	240143	.	Intergenic_260_240055_240143	Intergenic_260_240055_240143	NA	NA	NA	NA	NA	NA	NA	NA	NA
ENOG4105C6T	OG1RF_RS01305	OG1RF_10232	COG0031	240144	241061	+	srpG	cysteine synthase	AEA92919.1	GI:327534085	PF00291	IPR001926	2.5.1.47	E	Cysteine synthase	E	cysteine synthase
ENOG4105C28	OG1RF_RS01310	OG1RF_10233	COG0626	241027	242211	+	metC	cystathionine gamma-synthase	AEA92920.1	GI:327534086	PF01053	IPR000277	4.4.1.8	E	Cystathionine beta-lyase/cystathionine gamma-synthase	E	cystathionine
NA	Intergenic_262_242212_242247	Intergenic_262_242212_242247	NA	242212	242247	.	Intergenic_262_242212_242247	Intergenic_262_242212_242247	NA	NA	NA	NA	NA	NA	NA	NA	NA
ENOG4105CS2	OG1RF_RS01315	OG1RF_10234	COG2723	242248	243678	-	celA	6-phospho-beta-glucosidase	AEA92921.1	GI:327534087	PF00232	IPR001360	3.2.1.86	G	Beta-glucosidase/6-phospho-beta-glucosidase/beta-galactosidase	G	ec 3.2.1.21
NA	Intergenic_263_243679_243704	Intergenic_263_243679_243704	NA	243679	243704	.	Intergenic_263_243679_243704	Intergenic_263_243679_243704	NA	NA	NA	NA	NA	NA	NA	NA	NA
ENOG4105CK1	OG1RF_RS01320	OG1RF_10235	COG1455	243705	245039	-	celB	PTS family lactose-N,N-diacetylchitobiose-beta-glucoside (lac) porter component IIBC	AEA92922.1	GI:327534088	PF02378	IPR004501	NA	G	Phosphotransferase system cellobiose-specific component IIC	G	PTS System
NA	Intergenic_264_245040_245212	Intergenic_264_245040_245212	NA	245040	245212	.	Intergenic_264_245040_245212	Intergenic_264_245040_245212	NA	NA	NA	NA	NA	NA	NA	NA	NA
NA	NA	OG1RF_10236	COG1737	245213	245974	-	NA	RpiR family transcriptional regulator	AEA92923.1	GI:327534089	PF01418,PF01380	IPR001347	NA	K	DNA-binding transcriptional regulator, MurR/RpiR family, contains HTH and SIS domains	NA	NA
NA	Intergenic_265_245975_246172	Intergenic_265_245975_246172	NA	245975	246172	.	Intergenic_265_245975_246172	Intergenic_265_245975_246172	NA	NA	NA	NA	NA	NA	NA	NA	NA
ENOG4105NAE	OG1RF_RS01330	OG1RF_10237	COG0262	246173	246763	+	NA	riboflavin biosynthesis protein RibD domain protein	AEA92924.1	GI:327534090	PF01872	NA	NA	H	Dihydrofolate reductase	H	bifunctional deaminase-reductase domain protein
NA	Intergenic_266_246764_246852	Intergenic_266_246764_246852	NA	246764	246852	.	Intergenic_266_246764_246852	Intergenic_266_246764_246852	NA	NA	NA	NA	NA	NA	NA	NA	NA
ENOG4105CZN	OG1RF_RS01335	OG1RF_10238	COG0168	246853	248262	+	ntpJ	H(+)-transporting two-sector ATPase	AEA92925.1	GI:327534091	PF02386	IPR004772	3.6.3.14	P	Trk-type K+ transport system, membrane component	P	Potassium uptake protein
NA	Intergenic_267_248263_248282	Intergenic_267_248263_248282	NA	248263	248282	.	Intergenic_267_248263_248282	Intergenic_267_248263_248282	NA	NA	NA	NA	NA	NA	NA	NA	NA
ENOG4107RWR	OG1RF_RS01340	OG1RF_10239	COG0475	248283	249446	+	napA	periplasmic nitrate reductase NapA	AEA92926.1	GI:327534092	PF00999	IPR006153	NA	P	Kef-type K+ transport system, membrane component KefB	P	Sodium hydrogen exchanger
NA	Intergenic_268_249447_249573	Intergenic_268_249447_249573	NA	249447	249573	.	Intergenic_268_249447_249573	Intergenic_268_249447_249573	NA	NA	NA	NA	NA	NA	NA	NA	NA
ENOG4105NA0	OG1RF_RS01345	OG1RF_10240	COG3682	249574	250014	+	copY	transcriptional repressor CopY	AEA92927.1	GI:327534093	PF03965	IPR014071	NA	K	Predicted transcriptional regulator	K	Transcriptional regulator
NA	Intergenic_269_250015_250029	Intergenic_269_250015_250029	NA	250015	250029	.	Intergenic_269_250015_250029	Intergenic_269_250015_250029	NA	NA	NA	NA	NA	NA	NA	NA	NA
ENOG4105C59	OG1RF_RS01350	OG1RF_10241	COG2217	250030	252516	+	actP	copper-exporting ATPase	AEA92928.1	GI:327534094	PF00403,PF00122,PF00702	IPR001757	3.6.3.4	P	Cation transport ATPase	P	p-type ATPase
NA	Intergenic_270_252517_252537	Intergenic_270_252517_252537	NA	252517	252537	.	Intergenic_270_252517_252537	Intergenic_270_252517_252537	NA	NA	NA	NA	NA	NA	NA	NA	NA
ENOG410681U	OG1RF_RS01355	OG1RF_10242	NA	252538	252744	+	copZ	MerTP family copper permease, binding protein CopZ	AEA92929.1	GI:327534095	PF00403	NA	NA	NA	NA	P	heavy metal transport detoxification protein
NA	Intergenic_271_252745_252788	Intergenic_271_252745_252788	NA	252745	252788	.	Intergenic_271_252745_252788	Intergenic_271_252745_252788	NA	NA	NA	NA	NA	NA	NA	NA	NA
ENOG4108S2B	OG1RF_RS01360	OG1RF_10243	NA	252789	254159	-	NA	hypothetical protein	AEA92930.1	GI:327534096	NA	NA	NA	NA	NA	S	NA
ENOG4105GCC	OG1RF_RS01365	OG1RF_10244	NA	254159	254548	-	NA	GntR family transcriptional regulator	AEA92931.1	GI:327534097	PF00392	IPR011991	NA	NA	NA	K	Transcriptional regulator, GntR family
NA	Intergenic_273_254549_254697	Intergenic_273_254549_254697	NA	254549	254697	.	Intergenic_273_254549_254697	Intergenic_273_254549_254697	NA	NA	NA	NA	NA	NA	NA	NA	NA
ENOG4105CTZ	OG1RF_RS01370	OG1RF_10245	COG3579	254698	256026	+	pepC	aminopeptidase C	AEA92932.1	GI:327534098	PF03051	IPR004134	3.4.22.40	E	Aminopeptidase C	E	aminopeptidase c
NA	Intergenic_274_256027_256069	Intergenic_274_256027_256069	NA	256027	256069	.	Intergenic_274_256027_256069	Intergenic_274_256027_256069	NA	NA	NA	NA	NA	NA	NA	NA	NA
ENOG4107XWI	OG1RF_RS01375	OG1RF_10246	COG1853	256070	256690	-	NA	flavin reductase domain protein, FMN-binding protein	AEA92933.1	GI:327534099	NA	IPR012349	NA	C	NADH-FMN oxidoreductase RutF, flavin reductase (DIM6/NTAB) family	S	flavin reductase domain protein, FMN-binding
NA	Intergenic_275_256691_256711	Intergenic_275_256691_256711	NA	256691	256711	.	Intergenic_275_256691_256711	Intergenic_275_256691_256711	NA	NA	NA	NA	NA	NA	NA	NA	NA
ENOG4105DA2	OG1RF_RS01380	OG1RF_10247	COG0346	256712	257686	-	gloA	lactoylglutathione lyase	AEA92934.1	GI:327534100	PF00903	NA	4.4.1.5	Q	Catechol 2,3-dioxygenase or other lactoylglutathione lyase family enzyme	E	glyoxalase bleomycin resistance protein dioxygenase
NA	Intergenic_276_257687_257951	Intergenic_276_257687_257951	NA	257687	257951	.	Intergenic_276_257687_257951	Intergenic_276_257687_257951	NA	NA	NA	NA	NA	NA	NA	NA	NA
ENOG410839T	OG1RF_RS01385	OG1RF_10248	COG2076	257952	258308	+	sugE1	quaternary ammonium compound-resistance protein SugE	AEA92935.1	GI:327534101	PF00893	IPR000390	NA	V	Multidrug transporter EmrE and related cation transporters	P	multidrug resistance protein
ENOG410835Q	OG1RF_RS01390	OG1RF_10249	NA	258305	258616	+	sugE2	quaternary ammonium compound-resistance protein SugE	AEA92936.1	GI:327534102	PF00893	IPR000390	NA	NA	NA	P	Small Multidrug Resistance protein
NA	Intergenic_278_258617_258711	Intergenic_278_258617_258711	NA	258617	258711	.	Intergenic_278_258617_258711	Intergenic_278_258617_258711	NA	NA	NA	NA	NA	NA	NA	NA	NA
ENOG4105E03	OG1RF_RS01395	OG1RF_10250	COG3469	258712	259758	-	chiC	chitinase C1	AEA92937.1	GI:327534103	PF00704	IPR013781	3.2.1.14	G	Chitinase	G	chitinase
NA	Intergenic_279_259759_259800	Intergenic_279_259759_259800	NA	259759	259800	.	Intergenic_279_259759_259800	Intergenic_279_259759_259800	NA	NA	NA	NA	NA	NA	NA	NA	NA
ENOG4108M1A	OG1RF_RS01400	OG1RF_10251	COG3397	259801	260385	-	NA	chitin-binding protein/carbohydrate-binding protein	AEA92938.1	GI:327534104	PF03067	IPR004302	NA	R	Predicted carbohydrate-binding protein, contains CBM5 and CBM33 domains	G	Chitin-binding protein
NA	Intergenic_280_260386_260541	Intergenic_280_260386_260541	NA	260386	260541	.	Intergenic_280_260386_260541	Intergenic_280_260386_260541	NA	NA	NA	NA	NA	NA	NA	NA	NA
ENOG4108VEM	OG1RF_RS01405	OG1RF_10252	COG3884	260542	261393	+	NA	acyl-ACP family thioesterase	AEA92939.1	GI:327534105	PF01643	IPR002864	3.1.2.14	I	Acyl-ACP thioesterase	I	Acyl-ACP thioesterase
NA	Intergenic_281_261394_261443	Intergenic_281_261394_261443	NA	261394	261443	.	Intergenic_281_261394_261443	Intergenic_281_261394_261443	NA	NA	NA	NA	NA	NA	NA	NA	NA
ENOG4105I3N	OG1RF_RS01410	OG1RF_10253	COG1801	261444	262277	+	NA	protein of hypothetical function DUF72	AEA92940.1	GI:327534106	PF01904	IPR002763	NA	S	Uncharacterized conserved protein YecE, DUF72 family	S	Conserved Protein
NA	Intergenic_282_262278_262293	Intergenic_282_262278_262293	NA	262278	262293	.	Intergenic_282_262278_262293	Intergenic_282_262278_262293	NA	NA	NA	NA	NA	NA	NA	NA	NA
ENOG4105T81	OG1RF_RS01415	OG1RF_10254	COG4696	262294	262830	+	NA	cof family protein	AEA92941.1	GI:327534107	NA	NA	NA	R	Predicted phosphohydrolase, Cof family, HAD superfamily	S	Phosphoribosyl-ATP pyrophosphohydrolase
NA	Intergenic_283_262831_262852	Intergenic_283_262831_262852	NA	262831	262852	.	Intergenic_283_262831_262852	Intergenic_283_262831_262852	NA	NA	NA	NA	NA	NA	NA	NA	NA
ENOG4105CFH	OG1RF_RS01420	OG1RF_10255	COG0527	262853	264214	-	lysC	aspartate kinase	AEA92942.1	GI:327534108	PF00696,PF01842	IPR001341	2.7.2.4	E	Aspartokinase	E	Aspartokinase
NA	Intergenic_284_264215_264391	Intergenic_284_264215_264391	NA	264215	264391	.	Intergenic_284_264215_264391	Intergenic_284_264215_264391	NA	NA	NA	NA	NA	NA	NA	NA	NA
ENOG4105N5G	OG1RF_RS01425	OG1RF_10256	COG0637	264392	265078	+	NA	HAD-superfamily hydrolase	AEA92943.1	GI:327534109	PF00702	IPR005834	NA	GR	Beta-phosphoglucomutase or related phosphatase, HAD superfamily	S	Hydrolase
NA	Intergenic_285_265079_265263	Intergenic_285_265079_265263	NA	265079	265263	.	Intergenic_285_265079_265263	Intergenic_285_265079_265263	NA	NA	NA	NA	NA	NA	NA	NA	NA
ENOG4105DGY	OG1RF_RS01430	OG1RF_10257	COG4477	265264	267000	+	ezrA	septation ring formation regulator EzrA	AEA92944.1	GI:327534110	PF06160	IPR010379	NA	D	Septation ring formation regulator EzrA	D	modulates the frequency and position of FtsZ ring formation. Inhibits FtsZ ring formation at polar sites. Interacts either with FtsZ or with one of its binding partners to promote depolymerization (By similarity)
NA	Intergenic_286_267001_267125	Intergenic_286_267001_267125	NA	267001	267125	.	Intergenic_286_267001_267125	Intergenic_286_267001_267125	NA	NA	NA	NA	NA	NA	NA	NA	NA
ENOG4105C3J	OG1RF_RS01435	OG1RF_10258	COG1104	267126	268271	+	iscS	cysteine desulfurase	AEA92945.1	GI:327534111	PF00266	IPR000192	2.8.1.7	E	Cysteine sulfinate desulfinase/cysteine desulfurase or related enzyme	E	Cysteine desulfurase
NA	Intergenic_287_268272_268323	Intergenic_287_268272_268323	NA	268272	268323	.	Intergenic_287_268272_268323	Intergenic_287_268272_268323	NA	NA	NA	NA	NA	NA	NA	NA	NA
ENOG4105DPZ	OG1RF_RS01440	OG1RF_10259	COG0745	268324	269016	-	NA	response regulator	AEA92946.1	GI:327534112	PF00072,PF00486	IPR001789	NA	TK	DNA-binding response regulator, OmpR family, contains REC and winged-helix (wHTH) domain	T	Two component transcriptional regulator (Winged helix family
ENOG4105EB3	OG1RF_RS01445	OG1RF_10260	COG0642	269013	270494	-	NA	sensor histidine kinase	AEA92947.1	GI:327534113	PF00672,PF00512,PF02518	IPR003594	2.7.3.-	T	Signal transduction histidine kinase	T	Histidine kinase
NA	Intergenic_289_270495_270679	Intergenic_289_270495_270679	NA	270495	270679	.	Intergenic_289_270495_270679	Intergenic_289_270495_270679	NA	NA	NA	NA	NA	NA	NA	NA	NA
ENOG4106KMP	OG1RF_RS01450	OG1RF_10261	NA	270680	271657	+	NA	S-layer protein	AEA92948.1	GI:327534114	NA	NA	NA	NA	NA	S	NA
NA	Intergenic_290_271658_271841	Intergenic_290_271658_271841	NA	271658	271841	.	Intergenic_290_271658_271841	Intergenic_290_271658_271841	NA	NA	NA	NA	NA	NA	NA	NA	NA
ENOG4106KMP	OG1RF_RS01455	OG1RF_10262	NA	271842	272807	+	NA	S-layer protein	AEA92949.1	GI:327534115	NA	NA	NA	NA	NA	S	NA
NA	Intergenic_291_272808_273025	Intergenic_291_272808_273025	NA	272808	273025	.	Intergenic_291_272808_273025	Intergenic_291_272808_273025	NA	NA	NA	NA	NA	NA	NA	NA	NA
ENOG4106KMP	OG1RF_RS01460	OG1RF_10263	NA	273026	274069	+	NA	S-layer protein	AEA92950.1	GI:327534116	NA	NA	NA	NA	NA	S	NA
NA	NA	OG1RF_10264	NA	274026	274190	+	mqo	malate:quinone oxidoreductase	AEA92951.1	GI:327534117	NA	NA	1.1.5.4	NA	NA	NA	NA
NA	Intergenic_293_274191_274242	Intergenic_293_274191_274242	NA	274191	274242	.	Intergenic_293_274191_274242	Intergenic_293_274191_274242	NA	NA	NA	NA	NA	NA	NA	NA	NA
ENOG4105NKG	OG1RF_RS01465	OG1RF_10265	COG0666	274243	275046	+	NA	ankyrin repeat family protein	AEA92952.1	GI:327534118	PF00023	IPR002110	NA	T	Ankyrin repeat	S	ankyrin repeat-containing protein
NA	Intergenic_294_275047_275097	Intergenic_294_275047_275097	NA	275047	275097	.	Intergenic_294_275047_275097	Intergenic_294_275047_275097	NA	NA	NA	NA	NA	NA	NA	NA	NA
ENOG4108AEE	OG1RF_RS01470	OG1RF_10266	COG0402	275098	276309	+	NA	amidohydrolase	AEA92953.1	GI:327534119	PF07969	NA	3.5.4.1	FR	Cytosine/adenosine deaminase or related metal-dependent hydrolase	F	Inherit from COG: deaminase
NA	Intergenic_295_276310_276418	Intergenic_295_276310_276418	NA	276310	276418	.	Intergenic_295_276310_276418	Intergenic_295_276310_276418	NA	NA	NA	NA	NA	NA	NA	NA	NA
ENOG4105VUM	OG1RF_RS01475	OG1RF_10267	NA	276419	276838	-	NA	death-on-curing family protein	AEA92954.1	GI:327534120	PF05012	IPR006440	NA	NA	NA	S	Death-On-Curing Family
ENOG41084T4	OG1RF_RS01480	OG1RF_10268	NA	276835	277074	-	NA	hypothetical protein	AEA92955.1	GI:327534121	NA	IPR013432	NA	NA	NA	K	transcriptional regulator antitoxin, MazE
NA	Intergenic_297_277075_277175	Intergenic_297_277075_277175	NA	277075	277175	.	Intergenic_297_277075_277175	Intergenic_297_277075_277175	NA	NA	NA	NA	NA	NA	NA	NA	NA
ENOG4105QIY	OG1RF_RS01485	OG1RF_10269	NA	277176	277988	-	NA	hypothetical protein	AEA92956.1	GI:327534122	NA	NA	NA	NA	NA	I	alpha/beta hydrolase fold
ENOG4107U9P	OG1RF_RS01490	OG1RF_10270	NA	277963	279555	-	NA	hypothetical protein	AEA92957.1	GI:327534123	PF07905	IPR012914	NA	NA	NA	K	Transcriptional regulator
NA	Intergenic_299_279556_279677	Intergenic_299_279556_279677	NA	279556	279677	.	Intergenic_299_279556_279677	Intergenic_299_279556_279677	NA	NA	NA	NA	NA	NA	NA	NA	NA
NA	NA	OG1RF_10271	COG0074	279678	282689	+	NA	hypothetical protein	AEA92958.1	GI:327534124	PF06263,PF06545	IPR010429	NA	C	Succinyl-CoA synthetase, alpha subunit	NA	NA
ENOG4105G5A	OG1RF_RS01505	OG1RF_10272	NA	282682	283515	+	NA	hypothetical protein	AEA92959.1	GI:327534125	NA	NA	NA	NA	NA	S	Protein of unknown function (DUF2877)
NA	Intergenic_301_283516_283524	Intergenic_301_283516_283524	NA	283516	283524	.	Intergenic_301_283516_283524	Intergenic_301_283516_283524	NA	NA	NA	NA	NA	NA	NA	NA	NA
ENOG4107U5Y	OG1RF_RS01510	OG1RF_10273	NA	283525	284778	+	NA	major facilitator family transporter	AEA92960.1	GI:327534126	PF07690	IPR011701	NA	NA	NA	G	Major Facilitator
NA	Intergenic_302_284779_284912	Intergenic_302_284779_284912	NA	284779	284912	.	Intergenic_302_284779_284912	Intergenic_302_284779_284912	NA	NA	NA	NA	NA	NA	NA	NA	NA
ENOG4105C5B	OG1RF_RS01515	OG1RF_10274	COG0549	284913	285851	+	arcC2	carbamate kinase	AEA92961.1	GI:327534127	PF00696	IPR003964	2.7.2.2	E	Carbamate kinase	E	carbamate kinase
NA	Intergenic_303_285852_285857	Intergenic_303_285852_285857	NA	285852	285857	.	Intergenic_303_285852_285857	Intergenic_303_285852_285857	NA	NA	NA	NA	NA	NA	NA	NA	NA
ENOG4105CK2	OG1RF_RS01520	OG1RF_10275	COG1301	285858	287078	+	NA	sodium/dicarboxylate symporter family protein	AEA92962.1	GI:327534128	PF00375	IPR001991	NA	C	Na+/H+-dicarboxylate symporter	C	sodium dicarboxylate symporter
ENOG4105DG4	OG1RF_RS01525	OG1RF_10276	COG2055	287038	288228	+	allD	ureidoglycolate dehydrogenase	AEA92963.1	GI:327534129	PF02615	IPR003767	1.1.1.154	C	Malate/lactate/ureidoglycolate dehydrogenase, LDH2 family	C	malate L-lactate dehydrogenase
ENOG41083NE	OG1RF_RS01530	OG1RF_10277	NA	288228	289649	+	NA	UIT9 family protein	AEA92964.1	GI:327534130	PF03600	NA	NA	NA	NA	S	NA
NA	Intergenic_306_289650_289673	Intergenic_306_289650_289673	NA	289650	289673	.	Intergenic_306_289650_289673	Intergenic_306_289650_289673	NA	NA	NA	NA	NA	NA	NA	NA	NA
ENOG4105DZC	OG1RF_RS01535	OG1RF_10278	COG0402	289674	290897	+	atzC	N-isopropylammelide isopropylaminohydrolase	AEA92965.1	GI:327534131	PF07969	IPR013108	3.5.99.4	FR	Cytosine/adenosine deaminase or related metal-dependent hydrolase	F	cytosine deaminase
NA	Intergenic_307_290898_291343	Intergenic_307_290898_291343	NA	290898	291343	.	Intergenic_307_290898_291343	Intergenic_307_290898_291343	NA	NA	NA	NA	NA	NA	NA	NA	NA
NA	OG1RF_RS01540	OG1RF_10279	NA	291344	293638	+	NA	WxL domain surface protein	AEA92966.1	GI:327534132	NA	NA	NA	NA	NA	NA	NA
NA	Intergenic_308_293639_293729	Intergenic_308_293639_293729	NA	293639	293729	.	Intergenic_308_293639_293729	Intergenic_308_293639_293729	NA	NA	NA	NA	NA	NA	NA	NA	NA
NA	OG1RF_RS01545	OG1RF_10280	NA	293730	293894	-	NA	hypothetical protein	AEA92967.1	GI:327534133	NA	NA	NA	NA	NA	NA	NA
NA	Intergenic_309_293895_294094	Intergenic_309_293895_294094	NA	293895	294094	.	Intergenic_309_293895_294094	Intergenic_309_293895_294094	NA	NA	NA	NA	NA	NA	NA	NA	NA
ENOG4107IF4	OG1RF_RS01550	OG1RF_10281	NA	294095	295453	+	NA	secreted antigen	AEA92968.1	GI:327534134	PF00188	IPR014044	NA	NA	NA	S	Cysteine-rich secretory protein family
NA	Intergenic_310_295454_295860	Intergenic_310_295454_295860	NA	295454	295860	.	Intergenic_310_295454_295860	Intergenic_310_295454_295860	NA	NA	NA	NA	NA	NA	NA	NA	NA
ENOG4107RZ4	OG1RF_RS01555	OG1RF_10282	COG0620	295861	296988	+	NA	vitamin-B12 independent methionine synthase	AEA92969.1	GI:327534135	PF01717	NA	NA	E	Methionine synthase II (cobalamin-independent)	E	Methionine synthase
NA	Intergenic_311_296989_297039	Intergenic_311_296989_297039	NA	296989	297039	.	Intergenic_311_296989_297039	Intergenic_311_296989_297039	NA	NA	NA	NA	NA	NA	NA	NA	NA
ENOG4105C02	OG1RF_RS01560	OG1RF_10283	COG0628	297040	298224	-	NA	hypothetical protein	AEA92970.1	GI:327534136	PF01594	IPR002549	NA	R	Predicted PurR-regulated permease PerM	P	permease
NA	Intergenic_312_298225_298239	Intergenic_312_298225_298239	NA	298225	298239	.	Intergenic_312_298225_298239	Intergenic_312_298225_298239	NA	NA	NA	NA	NA	NA	NA	NA	NA
ENOG4105PAX	OG1RF_RS01565	OG1RF_10284	NA	298240	298755	-	NA	hypothetical protein	AEA92971.1	GI:327534137	NA	NA	NA	NA	NA	S	Conserved Protein
NA	Intergenic_313_298756_298947	Intergenic_313_298756_298947	NA	298756	298947	.	Intergenic_313_298756_298947	Intergenic_313_298756_298947	NA	NA	NA	NA	NA	NA	NA	NA	NA
ENOG4105F4N	OG1RF_RS01575	OG1RF_10285	COG3819	298948	299634	+	NA	hypothetical protein	AEA92972.1	GI:327534138	PF06149	IPR010374	NA	S	Uncharacterized membrane protein	S	Membrane
ENOG4105CWS	OG1RF_RS01580	OG1RF_10286	COG3817	299631	300575	+	NA	membrane protein	AEA92973.1	GI:327534139	PF06166	IPR009323	NA	S	Uncharacterized membrane protein	S	Membrane
NA	Intergenic_315_300576_300581	Intergenic_315_300576_300581	NA	300576	300581	.	Intergenic_315_300576_300581	Intergenic_315_300576_300581	NA	NA	NA	NA	NA	NA	NA	NA	NA
ENOG4108KN7	OG1RF_RS01585	OG1RF_10287	COG2039	300582	301232	+	pcp	pyroglutamyl-peptidase I	AEA92974.1	GI:327534140	PF01470	IPR016125	3.4.19.3	O	Pyrrolidone-carboxylate peptidase (N-terminal pyroglutamyl peptidase)	O	Removes 5-oxoproline from various penultimate amino acid residues except L-proline (By similarity)
NA	Intergenic_316_301233_301633	Intergenic_316_301233_301633	NA	301233	301633	.	Intergenic_316_301233_301633	Intergenic_316_301233_301633	NA	NA	NA	NA	NA	NA	NA	NA	NA
ENOG4105DFD	OG1RF_RS01590	OG1RF_10288	COG1757	301634	303079	+	nhaC	Na+/H+ antiporter NhaC	AEA92975.1	GI:327534141	PF03553	IPR004770	NA	C	Na+/H+ antiporter NhaC	C	Na H antiporter
NA	Intergenic_317_303080_303230	Intergenic_317_303080_303230	NA	303080	303230	.	Intergenic_317_303080_303230	Intergenic_317_303080_303230	NA	NA	NA	NA	NA	NA	NA	NA	NA
ENOG4107ZPB	OG1RF_RS01595	OG1RF_10289	COG1846	303231	303665	+	NA	MarR family transcriptional regulator	AEA92976.1	GI:327534142	PF01047	IPR000835	NA	K	DNA-binding transcriptional regulator, MarR family	K	Transcriptional regulator
NA	Intergenic_318_303666_303669	Intergenic_318_303666_303669	NA	303666	303669	.	Intergenic_318_303666_303669	Intergenic_318_303666_303669	NA	NA	NA	NA	NA	NA	NA	NA	NA
ENOG4108TVJ	OG1RF_RS01600	OG1RF_10290	COG0778	303670	304305	+	NA	nitroreductase	AEA92977.1	GI:327534143	PF00881	IPR000415	NA	C	Nitroreductase	C	Nitroreductase
NA	Intergenic_319_304306_304347	Intergenic_319_304306_304347	NA	304306	304347	.	Intergenic_319_304306_304347	Intergenic_319_304306_304347	NA	NA	NA	NA	NA	NA	NA	NA	NA
ENOG410667J	OG1RF_RS01605	OG1RF_10291	COG0561	304348	305181	-	NA	HAD phosphatase superfamily protein	AEA92978.1	GI:327534144	PF08282	IPR000150	NA	HR	Hydroxymethylpyrimidine pyrophosphatase and other HAD family phosphatases	S	hydrolase
NA	Intergenic_320_305182_305364	Intergenic_320_305182_305364	NA	305182	305364	.	Intergenic_320_305182_305364	Intergenic_320_305182_305364	NA	NA	NA	NA	NA	NA	NA	NA	NA
ENOG4105CTS	OG1RF_RS01610	OG1RF_10292	COG2213	305365	307107	+	mtlA	PTS family mannitol porter, EIICB component	AEA92979.1	GI:327534145	PF02378,PF02302	NA	2.7.1.69	G	Phosphotransferase system, mannitol-specific IIBC component	G	PTS system mannitol-specific
ENOG4105EMD	OG1RF_RS01615	OG1RF_10293	NA	307098	309131	+	NA	mannitol operon transcriptional antiterminator	AEA92980.1	GI:327534146	PF08279,PF00874	IPR011608	NA	NA	NA	K	TRANSCRIPTIONal
NA	Intergenic_322_309132_309141	Intergenic_322_309132_309141	NA	309132	309141	.	Intergenic_322_309132_309141	Intergenic_322_309132_309141	NA	NA	NA	NA	NA	NA	NA	NA	NA
ENOG4105DTZ	OG1RF_RS01620	OG1RF_10294	COG4668	309142	309576	+	mltF	PTS family fructose/mannitol porter component IIA	AEA92981.1	GI:327534147	PF00359	IPR002178	2.7.1.69	G	Mannitol/fructose-specific phosphotransferase system, IIA domain	G	bifunctional PTS system fructose-specific transporter subunit IIA HPr protein
NA	Intergenic_323_309577_309845	Intergenic_323_309577_309845	NA	309577	309845	.	Intergenic_323_309577_309845	Intergenic_323_309577_309845	NA	NA	NA	NA	NA	NA	NA	NA	NA
NA	OG1RF_RS01625	OG1RF_10295	NA	309846	310001	-	NA	hypothetical protein	AEA92982.1	GI:327534148	NA	NA	NA	NA	NA	NA	NA
NA	Intergenic_324_310002_310066	Intergenic_324_310002_310066	NA	310002	310066	.	Intergenic_324_310002_310066	Intergenic_324_310002_310066	NA	NA	NA	NA	NA	NA	NA	NA	NA
ENOG4105CTS	OG1RF_RS01630	OG1RF_10296	COG2213	310067	311959	+	mtlA2	PTS family mannitol porter, EIICB component	AEA92983.1	GI:327534149	PF02378,PF02302	IPR004718	2.7.1.69	G	Phosphotransferase system, mannitol-specific IIBC component	G	PTS system mannitol-specific
NA	Intergenic_325_311960_311973	Intergenic_325_311960_311973	NA	311960	311973	.	Intergenic_325_311960_311973	Intergenic_325_311960_311973	NA	NA	NA	NA	NA	NA	NA	NA	NA
ENOG4105DTZ	OG1RF_RS01635	OG1RF_10297	COG4668	311974	312411	+	mltF2	PTS family fructose/mannitol porter component IIA	AEA92984.1	GI:327534150	PF00359	IPR002178	2.7.1.69	G	Mannitol/fructose-specific phosphotransferase system, IIA domain	G	bifunctional PTS system fructose-specific transporter subunit IIA HPr protein
NA	Intergenic_326_312412_312425	Intergenic_326_312412_312425	NA	312412	312425	.	Intergenic_326_312412_312425	Intergenic_326_312412_312425	NA	NA	NA	NA	NA	NA	NA	NA	NA
ENOG4107SQ3	OG1RF_RS01640	OG1RF_10298	COG0246	312426	313580	+	mtlD	mannitol-1-phosphate 5-dehydrogenase	AEA92985.1	GI:327534151	PF01232,PF08125	IPR013118	1.1.1.17	G	Mannitol-1-phosphate/altronate dehydrogenases	G	mannitol-1-phosphate 5-dehydrogenase
NA	Intergenic_327_313581_313648	Intergenic_327_313581_313648	NA	313581	313648	.	Intergenic_327_313581_313648	Intergenic_327_313581_313648	NA	NA	NA	NA	NA	NA	NA	NA	NA
ENOG4107VFR	OG1RF_RS01645	OG1RF_10299	COG0665	313649	314764	-	NA	DadA family oxidoreductase	AEA92986.1	GI:327534152	PF01266	IPR006076	NA	E	Glycine/D-amino acid oxidase (deaminating)	E	oxidoreductase
NA	Intergenic_328_314765_314842	Intergenic_328_314765_314842	NA	314765	314842	.	Intergenic_328_314765_314842	Intergenic_328_314765_314842	NA	NA	NA	NA	NA	NA	NA	NA	NA
ENOG41060J4	OG1RF_RS01650	OG1RF_10300	NA	314843	315481	-	NA	hypothetical protein	AEA92987.1	GI:327534153	PF07993	IPR016040	NA	NA	NA	S	3-beta hydroxysteroid dehydrogenase/isomerase family
NA	Intergenic_329_315482_315801	Intergenic_329_315482_315801	NA	315482	315801	.	Intergenic_329_315482_315801	Intergenic_329_315482_315801	NA	NA	NA	NA	NA	NA	NA	NA	NA
ENOG4105TGK	OG1RF_RS01655	OG1RF_10301	NA	315802	316980	+	NA	efflux transporter	AEA92988.1	GI:327534154	NA	NA	NA	NA	NA	S	Efflux transporter rnd family, mfp subunit
NA	Intergenic_330_316981_316989	Intergenic_330_316981_316989	NA	316981	316989	.	Intergenic_330_316981_316989	Intergenic_330_316981_316989	NA	NA	NA	NA	NA	NA	NA	NA	NA
ENOG4105CQU	OG1RF_RS01660	OG1RF_10302	COG1136	316990	317700	+	NA	ABC superfamily ATP binding cassette transporter, ABC protein	AEA92989.1	GI:327534155	PF00005	IPR003593	3.6.3.-	M	ABC-type lipoprotein export system, ATPase component	V	Part of the ABC transporter complex LolCDE involved in the translocation of mature outer membrane-directed lipoproteins, from the inner membrane to the periplasmic chaperone, LolA. Responsible for the formation of the LolA-lipoprotein complex in an ATP-dependent manner (By similarity)
ENOG4107RBB	OG1RF_RS01665	OG1RF_10303	COG0577	317697	318926	+	NA	ABC superfamily ATP binding cassette transporter, membrane protein	AEA92990.1	GI:327534156	PF02687	IPR003838	NA	V	ABC-type antimicrobial peptide transport system, permease component	V	ABC transporter, permease
NA	Intergenic_332_318927_318996	Intergenic_332_318927_318996	NA	318927	318996	.	Intergenic_332_318927_318996	Intergenic_332_318927_318996	NA	NA	NA	NA	NA	NA	NA	NA	NA
NA	OG1RF_RS01670	OG1RF_10304	NA	318997	319215	+	NA	adenylosuccinate synthetase	AEA92991.1	GI:327534157	NA	NA	6.3.4.4	NA	NA	NA	NA
NA	OG1RF_RS01675	OG1RF_10305	NA	319212	320333	+	NA	hypothetical protein	AEA92992.1	GI:327534158	NA	NA	NA	NA	NA	NA	NA
NA	Intergenic_334_320334_320375	Intergenic_334_320334_320375	NA	320334	320375	.	Intergenic_334_320334_320375	Intergenic_334_320334_320375	NA	NA	NA	NA	NA	NA	NA	NA	NA
ENOG410900M	OG1RF_RS01680	OG1RF_10306	NA	320376	321080	-	NA	hypothetical protein	AEA92993.1	GI:327534159	NA	NA	NA	NA	NA	S	NA
ENOG4108IBG	OG1RF_RS01685	OG1RF_10307	COG0477	321080	322597	-	lmrB	MFS family lincomycin resistance protein LmrB	AEA92994.1	GI:327534160	PF07690	IPR004638	NA	GEPR	MFS family permease	P	Drug resistance transporter, EmrB QacA subfamily
NA	Intergenic_336_322598_322697	Intergenic_336_322598_322697	NA	322598	322697	.	Intergenic_336_322598_322697	Intergenic_336_322598_322697	NA	NA	NA	NA	NA	NA	NA	NA	NA
ENOG4105YGA	OG1RF_RS01690	OG1RF_10308	NA	322698	323165	+	NA	MerR family transcriptional regulator	AEA92995.1	GI:327534161	PF00376	NA	NA	NA	NA	K	Transcriptional regulator
NA	Intergenic_337_323166_323295	Intergenic_337_323166_323295	NA	323166	323295	.	Intergenic_337_323166_323295	Intergenic_337_323166_323295	NA	NA	NA	NA	NA	NA	NA	NA	NA
ENOG4105J4Q	OG1RF_RS01695	OG1RF_10309	COG1414	323296	324048	+	NA	IclR family transcriptional regulator	AEA92996.1	GI:327534162	PF09339,PF01614	IPR014757	NA	K	DNA-binding transcriptional regulator, IclR family	K	Transcriptional regulator
NA	Intergenic_338_324049_324208	Intergenic_338_324049_324208	NA	324049	324208	.	Intergenic_338_324049_324208	Intergenic_338_324049_324208	NA	NA	NA	NA	NA	NA	NA	NA	NA
ENOG4108UHU	OG1RF_RS01700	OG1RF_10310	COG0800	324209	324856	+	eda-1	2-dehydro-3-deoxy-phosphogluconate aldolase	AEA92997.1	GI:327534163	PF01081	IPR013785	4.1.3.16	G	2-keto-3-deoxy-6-phosphogluconate aldolase	G	Aldolase
NA	Intergenic_339_324857_324860	Intergenic_339_324857_324860	NA	324857	324860	.	Intergenic_339_324857_324860	Intergenic_339_324857_324860	NA	NA	NA	NA	NA	NA	NA	NA	NA
ENOG4107QT3	OG1RF_RS01705	OG1RF_10311	COG0524	324861	325868	+	NA	PfkB family carbohydrate kinase	AEA92998.1	GI:327534164	PF00294	IPR011611	NA	G	Sugar or nucleoside kinase, ribokinase family	G	pfkb domain protein
NA	Intergenic_340_325869_325880	Intergenic_340_325869_325880	NA	325869	325880	.	Intergenic_340_325869_325880	Intergenic_340_325869_325880	NA	NA	NA	NA	NA	NA	NA	NA	NA
ENOG4105D50	OG1RF_RS01710	OG1RF_10312	COG3717	325881	326720	+	kduI1	4-deoxy-L-threo-5-hexosulose-uronate ketol-isomerase	AEA92999.1	GI:327534165	PF04962	IPR007045	5.3.1.17	G	5-keto 4-deoxyuronate isomerase	G	Catalyzes the isomerization of 5-dehydro-4-deoxy-D- glucuronate to 3-deoxy-D-glycero-2,5-hexodiulosonate (By similarity)
NA	Intergenic_341_326721_326741	Intergenic_341_326721_326741	NA	326721	326741	.	Intergenic_341_326721_326741	Intergenic_341_326721_326741	NA	NA	NA	NA	NA	NA	NA	NA	NA
ENOG4107EXU	OG1RF_RS01715	OG1RF_10313	COG1028	326742	327530	+	idnO	gluconate 5-dehydrogenase	AEA93000.1	GI:327534166	PF00106	IPR002198	1.1.1.69	IQR	NAD(P)-dependent dehydrogenase, short-chain alcohol dehydrogenase family	S	Short-chain dehydrogenase reductase Sdr
NA	Intergenic_342_327531_327759	Intergenic_342_327531_327759	NA	327531	327759	.	Intergenic_342_327531_327759	Intergenic_342_327531_327759	NA	NA	NA	NA	NA	NA	NA	NA	NA
ENOG4105F5H	OG1RF_RS01720	OG1RF_10314	COG4225	327760	328866	+	rhiN	RhiN protein	AEA93001.1	GI:327534167	PF07470	IPR010905	NA	G	Rhamnogalacturonyl hydrolase YesR	E	Glycosyl Hydrolase Family 88
NA	Intergenic_343_328867_328886	Intergenic_343_328867_328886	NA	328867	328886	.	Intergenic_343_328867_328886	Intergenic_343_328867_328886	NA	NA	NA	NA	NA	NA	NA	NA	NA
ENOG4105DR6	OG1RF_RS01725	OG1RF_10315	COG1638	328887	329894	+	NA	TRAP-T family tripartite ATP-independent periplasmic transporter, binding protein	AEA93002.1	GI:327534168	PF03480	IPR004682	NA	G	TRAP-type C4-dicarboxylate transport system, periplasmic component	G	Trap dicarboxylate transporter, dctp subunit
NA	Intergenic_344_329895_329908	Intergenic_344_329895_329908	NA	329895	329908	.	Intergenic_344_329895_329908	Intergenic_344_329895_329908	NA	NA	NA	NA	NA	NA	NA	NA	NA
ENOG4105VFS	OG1RF_RS01730	OG1RF_10316	COG3090	329909	330385	+	NA	TRAP-T family tripartite ATP-independent periplasmic transporter, membrane protein	AEA93003.1	GI:327534169	PF04290	IPR007387	NA	G	TRAP-type C4-dicarboxylate transport system, small permease component	G	Tripartite ATP-independent periplasmic transporter dctq component
NA	Intergenic_345_330386_330420	Intergenic_345_330386_330420	NA	330386	330420	.	Intergenic_345_330386_330420	Intergenic_345_330386_330420	NA	NA	NA	NA	NA	NA	NA	NA	NA
ENOG4105CG6	OG1RF_RS01735	OG1RF_10317	COG1593	330421	331716	+	dctM	TRAP-T family tripartite ATP-independent periplasmic transporter, membrane protein	AEA93004.1	GI:327534170	PF06808	IPR010656	NA	G	TRAP-type C4-dicarboxylate transport system, large permease component	G	trap dicarboxylate transporter dctm subunit
NA	Intergenic_346_331717_331863	Intergenic_346_331717_331863	NA	331717	331863	.	Intergenic_346_331717_331863	Intergenic_346_331717_331863	NA	NA	NA	NA	NA	NA	NA	NA	NA
ENOG4108RDR	OG1RF_RS01740	OG1RF_10318	NA	331864	332736	-	NA	AraC family transcriptional regulator	AEA93005.1	GI:327534171	PF02311,PF00165	IPR003313	NA	NA	NA	K	Transcriptional Regulator AraC Family
NA	Intergenic_347_332737_332855	Intergenic_347_332737_332855	NA	332737	332855	.	Intergenic_347_332737_332855	Intergenic_347_332737_332855	NA	NA	NA	NA	NA	NA	NA	NA	NA
ENOG4105DET	OG1RF_RS01745	OG1RF_10319	COG1070	332856	334367	+	rhaB	rhamnulokinase	AEA93006.1	GI:327534172	PF00370,PF02782	IPR013449	2.7.1.5	G	Sugar (pentulose or hexulose) kinase	G	Rhamnulokinase
ENOG4105DKG	OG1RF_RS01750	OG1RF_10320	COG4806	334364	335650	+	rhaA	L-rhamnose isomerase	AEA93007.1	GI:327534173	PF06134	IPR013022	5.3.1.14	G	L-rhamnose isomerase	G	l-rhamnose isomerase
NA	Intergenic_349_335651_335677	Intergenic_349_335651_335677	NA	335651	335677	.	Intergenic_349_335651_335677	Intergenic_349_335651_335677	NA	NA	NA	NA	NA	NA	NA	NA	NA
ENOG4105C9J	OG1RF_RS01755	OG1RF_10321	COG0235	335678	336526	+	rhaD	rhamnulose-1-phosphate aldolase	AEA93008.1	GI:327534174	PF00596	IPR001303	4.1.2.19	G	Ribulose-5-phosphate 4-epimerase/Fuculose-1-phosphate aldolase	G	Catalyzes the reversible cleavage of L-rhamnulose-1- phosphate to dihydroxyacetone phosphate (DHAP) and L-lactaldehyde (By similarity)
ENOG4105M10	OG1RF_RS01760	OG1RF_10322	COG3254	336523	336834	+	rhaU	L-rhamnose 1-epimerase	AEA93009.1	GI:327534175	PF05336	IPR008000	5.1.3.-	M	L-rhamnose mutarotase	S	Involved in the anomeric conversion of L-rhamnose (By similarity)
NA	Intergenic_351_336835_337040	Intergenic_351_336835_337040	NA	336835	337040	.	Intergenic_351_336835_337040	Intergenic_351_336835_337040	NA	NA	NA	NA	NA	NA	NA	NA	NA
ENOG4108UXR	OG1RF_RS01765	OG1RF_10323	COG2207	337041	337964	+	NA	AraC family transcriptional regulator	AEA93010.1	GI:327534176	PF02311,PF00165	IPR000005	NA	K	AraC-type DNA-binding domain and AraC-containing proteins	K	Transcriptional regulator, ARAC family
ENOG4105EC9	OG1RF_RS01770	OG1RF_10324	NA	337957	338802	+	NA	family 2 AP endonuclease	AEA93011.1	GI:327534177	PF01261	IPR013022	NA	NA	NA	G	Xylose Isomerase Domain-Containing protein
NA	Intergenic_353_338803_338885	Intergenic_353_338803_338885	NA	338803	338885	.	Intergenic_353_338803_338885	Intergenic_353_338803_338885	NA	NA	NA	NA	NA	NA	NA	NA	NA
NA	OG1RF_RS01775	OG1RF_10325	NA	338886	339086	-	NA	immunity protein PlnM	AEA93012.1	GI:327534178	NA	NA	NA	NA	NA	NA	NA
NA	Intergenic_354_339087_339192	Intergenic_354_339087_339192	NA	339087	339192	.	Intergenic_354_339087_339192	Intergenic_354_339087_339192	NA	NA	NA	NA	NA	NA	NA	NA	NA
ENOG4105DUX	OG1RF_RS01780	OG1RF_10326	COG3104	339193	340674	-	dtpT	POT family proton (H+)-dependent oligopeptide transporter	AEA93013.1	GI:327534179	PF00854	IPR000109	NA	E	Dipeptide/tripeptide permease	E	Transporter
NA	Intergenic_355_340675_340992	Intergenic_355_340675_340992	NA	340675	340992	.	Intergenic_355_340675_340992	Intergenic_355_340675_340992	NA	NA	NA	NA	NA	NA	NA	NA	NA
NA	NA	OG1RF_10327	NA	340993	341127	+	NA	hypothetical protein	AEA93014.1	GI:327534180	NA	NA	NA	NA	NA	NA	NA
NA	Intergenic_356_341128_341491	Intergenic_356_341128_341491	NA	341128	341491	.	Intergenic_356_341128_341491	Intergenic_356_341128_341491	NA	NA	NA	NA	NA	NA	NA	NA	NA
ENOG4105KJK	OG1RF_RS01790	OG1RF_10328	NA	341492	342091	+	NA	peptidoglycan binding protein	AEA93015.1	GI:327534181	PF01476	NA	NA	NA	NA	S	Lysm domain protein
NA	Intergenic_357_342092_342160	Intergenic_357_342092_342160	NA	342092	342160	.	Intergenic_357_342092_342160	Intergenic_357_342092_342160	NA	NA	NA	NA	NA	NA	NA	NA	NA
NA	NA	OG1RF_10329	COG2050	342161	342451	-	NA	thioesterase	AEA93016.1	GI:327534182	PF03061	IPR006683	NA	Q	Acyl-coenzyme A thioesterase PaaI, contains HGG motif	NA	NA
NA	Intergenic_358_342452_342651	Intergenic_358_342452_342651	NA	342452	342651	.	Intergenic_358_342452_342651	Intergenic_358_342452_342651	NA	NA	NA	NA	NA	NA	NA	NA	NA
ENOG4108FN5	OG1RF_RS01800	OG1RF_10330	COG0447	342652	343521	+	menB	naphthoate synthase	AEA93017.1	GI:327534183	PF00378	IPR010198	4.1.3.36	H	1,4-Dihydroxy-2-naphthoyl-CoA synthase	H	Enoyl-CoA hydratase/isomerase family
NA	Intergenic_359_343522_343525	Intergenic_359_343522_343525	NA	343522	343525	.	Intergenic_359_343522_343525	Intergenic_359_343522_343525	NA	NA	NA	NA	NA	NA	NA	NA	NA
ENOG4105CEY	OG1RF_RS01805	OG1RF_10331	COG0318	343526	344983	+	menE	acyl-CoA synthetase	AEA93018.1	GI:327534184	PF00501	IPR010192	6.2.1.26	IQ	Acyl-CoA synthetase (AMP-forming)/AMP-acid ligase II	IQ	Amp-dependent synthetase and ligase
ENOG4105E4F	OG1RF_RS01810	OG1RF_10332	COG1169	344980	346347	+	menF	putative isochorismate synthase	AEA93019.1	GI:327534185	PF00425	IPR005801	5.4.4.2	HQ	Isochorismate synthase EntC	H	Isochorismate synthase
ENOG4105C4A	OG1RF_RS01815	OG1RF_10333	COG1165	346347	348080	+	menD	2-succinyl-5-enolpyruvyl-6-hydroxy-3- cyclohexene-1-carboxylate synthase	AEA93020.1	GI:327534186	PF02776,PF02775	IPR004433	2.2.1.9	H	2-succinyl-5-enolpyruvyl-6-hydroxy-3-cyclohexene-1-carboxylate synthase	H	Catalyzes the thiamine diphosphate-dependent decarboxylation of 2-oxoglutarate and the subsequent addition of the resulting succinic semialdehyde-thiamine pyrophosphate anion to isochorismate to yield 2-succinyl-5-enolpyruvyl-6-hydroxy-3- cyclohexene-1-carboxylate (SEPHCHC) (By similarity)
ENOG4107J5P	OG1RF_RS01820	OG1RF_10334	COG0596	348068	348892	+	menH	putative 2-succinyl-6-hydroxy-2,4-cyclohexadiene-1-carboxylate synthase	AEA93021.1	GI:327534187	PF00561	IPR000073	4.2.99.20	HR	Pimeloyl-ACP methyl ester carboxylesterase	H	Catalyzes a proton abstraction reaction that results in 2,5-elimination of pyruvate from 2-succinyl-5-enolpyruvyl-6- hydroxy-3-cyclohexene-1-carboxylate (SEPHCHC) and the formation of 2-succinyl-6-hydroxy-2,4-cyclohexadiene-1-carboxylate (SHCHC). Is also able to catalyze the hydrolysis of the thioester bond in palmitoyl-CoA in vitro (By similarity)
ENOG4107RVH	OG1RF_RS01825	OG1RF_10335	COG4948	348893	349996	+	menC	o-succinylbenzoate synthase	AEA93022.1	GI:327534188	PF02746,PF01188	IPR010197	4.2.1.113	MR	L-alanine-DL-glutamate epimerase or related enzyme of enolase superfamily	H	Mandelate racemase muconate lactonizing protein
NA	Intergenic_364_349997_350052	Intergenic_364_349997_350052	NA	349997	350052	.	Intergenic_364_349997_350052	Intergenic_364_349997_350052	NA	NA	NA	NA	NA	NA	NA	NA	NA
ENOG4107VKM	OG1RF_RS01830	OG1RF_10336	COG0363	350053	350751	-	NA	putative glucosamine-6-phosphate deaminase	AEA93023.1	GI:327534189	PF01182	IPR004547	3.5.99.6	G	6-phosphogluconolactonase/Glucosamine-6-phosphate isomerase/deaminase	G	6-phosphogluconolactonase
NA	Intergenic_365_350752_351002	Intergenic_365_350752_351002	NA	350752	351002	.	Intergenic_365_350752_351002	Intergenic_365_350752_351002	NA	NA	NA	NA	NA	NA	NA	NA	NA
ENOG4105FEB	OG1RF_RS01835	OG1RF_10337	NA	351003	352529	-	NA	AMP-binding family protein	AEA93024.1	GI:327534190	PF00501	IPR000873	NA	NA	NA	I	acyl-CoA synthetase
NA	Intergenic_366_352530_352749	Intergenic_366_352530_352749	NA	352530	352749	.	Intergenic_366_352530_352749	Intergenic_366_352530_352749	NA	NA	NA	NA	NA	NA	NA	NA	NA
ENOG4108ZHJ	OG1RF_RS01840	OG1RF_10338	COG1764	352750	353151	+	ohr	organic hydroperoxide resistance protein	AEA93025.1	GI:327534191	PF02566	IPR015946	NA	V	Organic hydroperoxide reductase OsmC/OhrA	O	Organic hydroperoxide resistance protein
NA	Intergenic_367_353152_353194	Intergenic_367_353152_353194	NA	353152	353194	.	Intergenic_367_353152_353194	Intergenic_367_353152_353194	NA	NA	NA	NA	NA	NA	NA	NA	NA
ENOG4108MPM	OG1RF_RS01845	OG1RF_10339	NA	353195	353974	-	NA	hypothetical protein	AEA93026.1	GI:327534192	PF01925	NA	NA	NA	NA	S	Sulfite exporter TauE/SafE
NA	Intergenic_368_353975_354134	Intergenic_368_353975_354134	NA	353975	354134	.	Intergenic_368_353975_354134	Intergenic_368_353975_354134	NA	NA	NA	NA	NA	NA	NA	NA	NA
ENOG4108KDH	OG1RF_RS01850	OG1RF_10340	COG3715	354135	354938	+	NA	PTS family mannose/fructose/sorbose porter component IIC	AEA93027.1	GI:327534193	PF03609	IPR004700	NA	G	Phosphotransferase system, mannose/fructose/N-acetylgalactosamine-specific component IIC	G	PTS System
ENOG4107E9Z	OG1RF_RS01855	OG1RF_10341	COG3716	354931	355749	+	NA	PTS family mannose/fructose/sorbose porter component IID	AEA93028.1	GI:327534194	PF03613	IPR004704	NA	G	Phosphotransferase system, mannose/fructose/N-acetylgalactosamine-specific component IID	G	PTS System
NA	Intergenic_370_355750_355779	Intergenic_370_355750_355779	NA	355750	355779	.	Intergenic_370_355750_355779	Intergenic_370_355750_355779	NA	NA	NA	NA	NA	NA	NA	NA	NA
ENOG4108SUX	OG1RF_RS01860	OG1RF_10342	COG3444	355780	356256	+	sorB	PTS family mannose/fructose/sorbose porter, IIB component	AEA93029.1	GI:327534195	PF03830	IPR004720	2.7.1.69	G	Phosphotransferase system, mannose/fructose/N-acetylgalactosamine-specific component IIB	G	PTS System
NA	Intergenic_371_356257_356272	Intergenic_371_356257_356272	NA	356257	356272	.	Intergenic_371_356257_356272	Intergenic_371_356257_356272	NA	NA	NA	NA	NA	NA	NA	NA	NA
ENOG4106KNT	OG1RF_RS01865	OG1RF_10343	COG1737	356273	357124	+	NA	RpiR family transcriptional regulator	AEA93030.1	GI:327534196	PF01418,PF01380	IPR001347	NA	K	DNA-binding transcriptional regulator, MurR/RpiR family, contains HTH and SIS domains	K	transcriptional regulator
NA	Intergenic_372_357125_357138	Intergenic_372_357125_357138	NA	357125	357138	.	Intergenic_372_357125_357138	Intergenic_372_357125_357138	NA	NA	NA	NA	NA	NA	NA	NA	NA
ENOG4105E15	OG1RF_RS01870	OG1RF_10344	COG2103	357139	358029	+	murQ	N-acetylmuramic acid 6-phosphate etherase	AEA93031.1	GI:327534197	PF01380	IPR005488	4.2.-.-	M	N-acetylmuramic acid 6-phosphate (MurNAc-6-P) etherase	G	Specifically catalyzes the cleavage of the D-lactyl ether substituent of MurNAc 6-phosphate, producing GlcNAc 6- phosphate and D-lactate
NA	Intergenic_373_358030_358041	Intergenic_373_358030_358041	NA	358030	358041	.	Intergenic_373_358030_358041	Intergenic_373_358030_358041	NA	NA	NA	NA	NA	NA	NA	NA	NA
ENOG4107QK9	OG1RF_RS01875	OG1RF_10345	COG1680	358042	359031	+	NA	beta-lactamase	AEA93032.1	GI:327534198	PF00144	IPR001466	3.5.2.6	V	CubicO group peptidase, beta-lactamase class C family	V	Beta-lactamase
NA	Intergenic_374_359032_359040	Intergenic_374_359032_359040	NA	359032	359040	.	Intergenic_374_359032_359040	Intergenic_374_359032_359040	NA	NA	NA	NA	NA	NA	NA	NA	NA
ENOG4105QEG	OG1RF_RS01880	OG1RF_10346	NA	359041	359460	+	NA	PTS system, IIA component	AEA93033.1	GI:327534199	PF03610	IPR004701	2.7.1.69	NA	NA	G	pts system
NA	Intergenic_375_359461_359494	Intergenic_375_359461_359494	NA	359461	359494	.	Intergenic_375_359461_359494	Intergenic_375_359461_359494	NA	NA	NA	NA	NA	NA	NA	NA	NA
ENOG4106D2A	OG1RF_RS01885	OG1RF_10347	NA	359495	360304	-	NA	hypothetical protein	AEA93034.1	GI:327534200	PF06691	IPR009574	NA	NA	NA	S	Protein of unknown function (DUF1189)
NA	Intergenic_376_360305_360497	Intergenic_376_360305_360497	NA	360305	360497	.	Intergenic_376_360305_360497	Intergenic_376_360305_360497	NA	NA	NA	NA	NA	NA	NA	NA	NA
ENOG4105CK4	OG1RF_RS01890	OG1RF_10348	COG0605	360498	361106	+	sodA	superoxide dismutase	AEA93035.1	GI:327534201	PF00081,PF02777	IPR001189	1.15.1.1	P	Superoxide dismutase	P	Destroys radicals which are normally produced within the cells and which are toxic to biological systems (By similarity)
NA	Intergenic_377_361107_361253	Intergenic_377_361107_361253	NA	361107	361253	.	Intergenic_377_361107_361253	Intergenic_377_361107_361253	NA	NA	NA	NA	NA	NA	NA	NA	NA
ENOG4105T3B	OG1RF_RS01895	OG1RF_10349	COG0253	361254	362234	+	dapF	diaminopimelate epimerase	AEA93036.1	GI:327534202	PF01678	IPR001653	5.1.1.7	E	Diaminopimelate epimerase	E	Catalyzes the stereoinversion of LL-2,6- diaminoheptanedioate (L,L-DAP) to meso-diaminoheptanedioate (meso- DAP), a precursor of L-lysine and an essential component of the bacterial peptidoglycan (By similarity)
NA	Intergenic_378_362235_362383	Intergenic_378_362235_362383	NA	362235	362383	.	Intergenic_378_362235_362383	Intergenic_378_362235_362383	NA	NA	NA	NA	NA	NA	NA	NA	NA
ENOG4108KGH	OG1RF_RS01900	OG1RF_10350	COG1316	362384	363592	+	NA	transcriptional regulator	AEA93037.1	GI:327534203	PF03816	IPR004474	NA	M	Anionic cell wall polymer biosynthesis enzyme, LytR-Cps2A-Psr (LCP) family	K	TRANSCRIPTIONal
NA	Intergenic_379_363593_363721	Intergenic_379_363593_363721	NA	363593	363721	.	Intergenic_379_363593_363721	Intergenic_379_363593_363721	NA	NA	NA	NA	NA	NA	NA	NA	NA
ENOG4105CKA	OG1RF_RS01905	OG1RF_10351	COG0363	363722	364423	+	nagB	glucosamine-6-phosphate deaminase	AEA93038.1	GI:327534204	PF01182	IPR004547	3.5.99.6	G	6-phosphogluconolactonase/Glucosamine-6-phosphate isomerase/deaminase	G	Catalyzes the reversible isomerization-deamination of glucosamine 6-phosphate (GlcN6P) to form fructose 6-phosphate (Fru6P) and ammonium ion (By similarity)
NA	Intergenic_380_364424_364518	Intergenic_380_364424_364518	NA	364424	364518	.	Intergenic_380_364424_364518	Intergenic_380_364424_364518	NA	NA	NA	NA	NA	NA	NA	NA	NA
ENOG4105KT7	OG1RF_RS01910	OG1RF_10352	COG1285	364519	365220	+	NA	MgtC family magnesium (Mg2+) transporter	AEA93039.1	GI:327534205	PF02308	IPR003416	NA	S	Uncharacterized membrane protein YhiD, involved in acid resistance	S	mgtC SapB transporter
NA	Intergenic_381_365221_365378	Intergenic_381_365221_365378	NA	365221	365378	.	Intergenic_381_365221_365378	Intergenic_381_365221_365378	NA	NA	NA	NA	NA	NA	NA	NA	NA
ENOG4108V0P	OG1RF_RS01915	OG1RF_10353	COG1704	365379	365948	+	NA	LemA family protein	AEA93040.1	GI:327534206	PF04011	IPR007156	NA	S	Uncharacterized conserved protein	S	LemA family
NA	Intergenic_382_365949_365993	Intergenic_382_365949_365993	NA	365949	365993	.	Intergenic_382_365949_365993	Intergenic_382_365949_365993	NA	NA	NA	NA	NA	NA	NA	NA	NA
ENOG4105HA9	OG1RF_RS01920	OG1RF_10354	COG1512	365994	367280	+	NA	hypothetical protein	AEA93041.1	GI:327534207	PF04536	IPR007621	NA	S	Uncharacterized membrane protein YgcG, contains a TPM-fold domain	S	of methanol dehydrogenase type
NA	Intergenic_383_367281_367319	Intergenic_383_367281_367319	NA	367281	367319	.	Intergenic_383_367281_367319	Intergenic_383_367281_367319	NA	NA	NA	NA	NA	NA	NA	NA	NA
ENOG4107UPE	OG1RF_RS01925	OG1RF_10355	COG0208	367320	368285	-	nrdF	ribonucleotide-diphosphate reductase subunit beta	AEA93042.1	GI:327534208	PF00268	IPR000358	1.17.4.1	F	Ribonucleotide reductase beta subunit, ferritin-like domain	F	Provides the precursors necessary for DNA synthesis. Catalyzes the biosynthesis of deoxyribonucleotides from the corresponding ribonucleotides (By similarity)
NA	Intergenic_384_368286_368485	Intergenic_384_368286_368485	NA	368286	368485	.	Intergenic_384_368286_368485	Intergenic_384_368286_368485	NA	NA	NA	NA	NA	NA	NA	NA	NA
ENOG4105BZH	OG1RF_RS01930	OG1RF_10356	COG0209	368486	370645	-	nrdE	ribonucleotide-diphosphate reductase subunit alpha	AEA93043.1	GI:327534209	PF08343,PF00317,PF02867	IPR013346	1.17.4.1	F	Ribonucleotide reductase alpha subunit	F	Provides the precursors necessary for DNA synthesis. Catalyzes the biosynthesis of deoxyribonucleotides from the corresponding ribonucleotides (By similarity)
ENOG4105MTF	OG1RF_RS01935	OG1RF_10357	COG1780	370626	371003	-	nrdI	ribonucleotide-diphosphate reductase subunit gamma	AEA93044.1	GI:327534210	PF07972	IPR004465	NA	F	Protein involved in ribonucleotide reduction	F	NrdI protein
NA	Intergenic_386_371004_371004	Intergenic_386_371004_371004	NA	371004	371004	.	Intergenic_386_371004_371004	Intergenic_386_371004_371004	NA	NA	NA	NA	NA	NA	NA	NA	NA
ENOG4105WAZ	OG1RF_RS01940	OG1RF_10358	COG0695	371005	371229	-	nrdH	glutaredoxin	AEA93045.1	GI:327534211	PF00462	IPR012335	NA	O	Glutaredoxin	O	(Glutaredoxin-like protein) NrdH
NA	Intergenic_387_371230_371741	Intergenic_387_371230_371741	NA	371230	371741	.	Intergenic_387_371230_371741	Intergenic_387_371230_371741	NA	NA	NA	NA	NA	NA	NA	NA	NA
ENOG4105VWF	OG1RF_RS01945	OG1RF_10359	COG1918	371742	372215	+	feoA	ferrous iron transport protein A	AEA93046.1	GI:327534212	PF04023	IPR007167	NA	P	Fe2+ transport system protein FeoA	P	Ferrous iron transport protein A
ENOG4105CE1	OG1RF_RS01950	OG1RF_10360	COG0370	372212	374362	+	feoB	FeoB family ferrous iron (Fe2+) uptake protein	AEA93047.1	GI:327534213	PF01926,PF02421,PF07670,PF07664	IPR003373	NA	P	Fe2+ transport system protein B	P	Ferrous iron transport protein b
NA	Intergenic_389_374363_374368	Intergenic_389_374363_374368	NA	374363	374368	.	Intergenic_389_374363_374368	Intergenic_389_374363_374368	NA	NA	NA	NA	NA	NA	NA	NA	NA
NA	OG1RF_RS01955	OG1RF_10361	NA	374369	374506	+	NA	hypothetical protein	AEA93048.1	GI:327534214	NA	NA	NA	NA	NA	NA	NA
NA	Intergenic_390_374507_374587	Intergenic_390_374507_374587	NA	374507	374587	.	Intergenic_390_374507_374587	Intergenic_390_374507_374587	NA	NA	NA	NA	NA	NA	NA	NA	NA
NA	Intergenic_391_374662_374938	Intergenic_391_374662_374938	NA	374662	374938	.	Intergenic_391_374662_374938	Intergenic_391_374662_374938	NA	NA	NA	NA	NA	NA	NA	NA	NA
ENOG4105CV8	OG1RF_RS01965	OG1RF_10362	COG0656	374939	375814	+	morA	aldo/keto reductase family protein	AEA93049.1	GI:327534215	PF00248	IPR001395	1.1.1.218	Q	Aldo/keto reductase, related to diketogulonate reductase	C	reductase
NA	Intergenic_392_375815_375836	Intergenic_392_375815_375836	NA	375815	375836	.	Intergenic_392_375815_375836	Intergenic_392_375815_375836	NA	NA	NA	NA	NA	NA	NA	NA	NA
ENOG41086UK	OG1RF_RS01970	OG1RF_10363	NA	375837	376319	+	NA	glyoxalase	AEA93050.1	GI:327534216	PF00903	IPR004360	NA	NA	NA	S	Glyoxalase/Bleomycin resistance protein/Dioxygenase superfamily
NA	Intergenic_393_376320_376485	Intergenic_393_376320_376485	NA	376320	376485	.	Intergenic_393_376320_376485	Intergenic_393_376320_376485	NA	NA	NA	NA	NA	NA	NA	NA	NA
ENOG4105CQX	OG1RF_RS01975	OG1RF_10364	COG1502	376486	377931	+	cls	cardiolipin synthetase	AEA93051.1	GI:327534217	PF00614	NA	2.7.8.-	I	Phosphatidylserine/phosphatidylglycerophosphate/cardiolipin synthase or related enzyme	I	Catalyzes the reversible phosphatidyl group transfer from one phosphatidylglycerol molecule to another to form cardiolipin (CL) (diphosphatidylglycerol) and glycerol (By similarity)
NA	Intergenic_394_377932_378078	Intergenic_394_377932_378078	NA	377932	378078	.	Intergenic_394_377932_378078	Intergenic_394_377932_378078	NA	NA	NA	NA	NA	NA	NA	NA	NA
NA	NA	OG1RF_10365	NA	378079	378249	+	NA	hypothetical protein	AEA93052.1	GI:327534218	NA	NA	NA	NA	NA	NA	NA
NA	Intergenic_395_378250_378613	Intergenic_395_378250_378613	NA	378250	378613	.	Intergenic_395_378250_378613	Intergenic_395_378250_378613	NA	NA	NA	NA	NA	NA	NA	NA	NA
ENOG4105DA0	OG1RF_RS01980	OG1RF_10366	COG0162	378614	379885	+	tyrS	tyrosine--tRNA ligase	AEA93053.1	GI:327534219	PF00579,PF01479	IPR002307	6.1.1.1	J	Tyrosyl-tRNA synthetase	J	Catalyzes the attachment of tyrosine to tRNA(Tyr) in a two-step reaction tyrosine is first activated by ATP to form Tyr- AMP and then transferred to the acceptor end of tRNA(Tyr) (By similarity)
NA	Intergenic_396_379886_380183	Intergenic_396_379886_380183	NA	379886	380183	.	Intergenic_396_379886_380183	Intergenic_396_379886_380183	NA	NA	NA	NA	NA	NA	NA	NA	NA
ENOG4107WSP	OG1RF_RS01985	OG1RF_10367	NA	380184	382046	+	NA	decarboxylase	AEA93054.1	GI:327534220	PF00282	IPR015421	NA	NA	NA	E	decarboxylase
NA	Intergenic_397_382047_382248	Intergenic_397_382047_382248	NA	382047	382248	.	Intergenic_397_382047_382248	Intergenic_397_382047_382248	NA	NA	NA	NA	NA	NA	NA	NA	NA
ENOG4105E5D	OG1RF_RS01990	OG1RF_10368	COG0531	382249	383667	+	NA	amino acid permease	AEA93055.1	GI:327534221	PF00324	IPR002293	NA	E	Amino acid transporter	E	amino acid
NA	Intergenic_398_383668_383791	Intergenic_398_383668_383791	NA	383668	383791	.	Intergenic_398_383668_383791	Intergenic_398_383668_383791	NA	NA	NA	NA	NA	NA	NA	NA	NA
ENOG4105DFD	OG1RF_RS01995	OG1RF_10369	COG1757	383792	385198	+	nhaC2	Na+/H+ antiporter NhaC	AEA93056.1	GI:327534222	PF03553	IPR004770	NA	C	Na+/H+ antiporter NhaC	C	Na H antiporter
NA	Intergenic_399_385199_385553	Intergenic_399_385199_385553	NA	385199	385553	.	Intergenic_399_385199_385553	Intergenic_399_385199_385553	NA	NA	NA	NA	NA	NA	NA	NA	NA
ENOG41090CA	OG1RF_RS02000	OG1RF_10370	NA	385554	386471	+	NA	hypothetical protein	AEA93057.1	GI:327534223	NA	NA	NA	NA	NA	S	NA
NA	Intergenic_400_386472_386522	Intergenic_400_386472_386522	NA	386472	386522	.	Intergenic_400_386472_386522	Intergenic_400_386472_386522	NA	NA	NA	NA	NA	NA	NA	NA	NA
ENOG4105PQ4	OG1RF_RS02005	OG1RF_10371	COG4808	386523	386972	-	NA	YehR like protein	AEA93058.1	GI:327534224	PF06998	IPR009736	NA	S	Uncharacterized lipoprotein YehR, DUF1307 family	S	(LipO)protein
NA	Intergenic_401_386973_387110	Intergenic_401_386973_387110	NA	386973	387110	.	Intergenic_401_386973_387110	Intergenic_401_386973_387110	NA	NA	NA	NA	NA	NA	NA	NA	NA
ENOG4108W5N	OG1RF_RS02010	OG1RF_10372	COG1267	387111	387662	-	pgpA	phosphatidylglycerophosphatase A	AEA93059.1	GI:327534225	PF04608	IPR007686	3.1.3.27	I	Phosphatidylglycerophosphatase A	I	phosphatidylglycerophosphatase a
NA	Intergenic_402_387663_387748	Intergenic_402_387663_387748	NA	387663	387748	.	Intergenic_402_387663_387748	Intergenic_402_387663_387748	NA	NA	NA	NA	NA	NA	NA	NA	NA
NA	OG1RF_RS02020	OG1RF_10373	COG0039	387749	388702	-	ldh2	L-lactate dehydrogenase	AEA93060.1	GI:327534226	PF00056,PF02866	IPR001236	1.1.1.27	C	Malate/lactate dehydrogenase	NA	NA
NA	Intergenic_403_388703_388869	Intergenic_403_388703_388869	NA	388703	388869	.	Intergenic_403_388703_388869	Intergenic_403_388703_388869	NA	NA	NA	NA	NA	NA	NA	NA	NA
NA	OG1RF_RS02025	OG1RF_10374	NA	388870	389232	+	NA	hypothetical protein	AEA93061.1	GI:327534227	NA	NA	NA	NA	NA	NA	NA
NA	Intergenic_404_389233_389247	Intergenic_404_389233_389247	NA	389233	389247	.	Intergenic_404_389233_389247	Intergenic_404_389233_389247	NA	NA	NA	NA	NA	NA	NA	NA	NA
NA	OG1RF_RS02030	OG1RF_10375	NA	389248	389658	+	NA	hypothetical protein	AEA93062.1	GI:327534228	NA	NA	NA	NA	NA	NA	NA
NA	Intergenic_405_389659_389705	Intergenic_405_389659_389705	NA	389659	389705	.	Intergenic_405_389659_389705	Intergenic_405_389659_389705	NA	NA	NA	NA	NA	NA	NA	NA	NA
ENOG41081BS	OG1RF_RS02035	OG1RF_10376	COG0583	389706	390533	-	NA	LysR family transcriptional regulator	AEA93063.1	GI:327534229	PF00126,PF03466	IPR005119	NA	K	DNA-binding transcriptional regulator, LysR family	K	transcriptional regulator
NA	Intergenic_406_390534_390674	Intergenic_406_390534_390674	NA	390534	390674	.	Intergenic_406_390534_390674	Intergenic_406_390534_390674	NA	NA	NA	NA	NA	NA	NA	NA	NA
ENOG4107V8S	OG1RF_RS02040	OG1RF_10377	COG1275	390675	391643	+	NA	TDT family tellurite/dicarboxylate transporter	AEA93064.1	GI:327534230	PF03595	IPR004695	NA	V	Tellurite resistance protein TehA and related permeases	P	c4-dicarboxylate transporter malic acid transport protein
NA	Intergenic_407_391644_391665	Intergenic_407_391644_391665	NA	391644	391665	.	Intergenic_407_391644_391665	Intergenic_407_391644_391665	NA	NA	NA	NA	NA	NA	NA	NA	NA
ENOG4108JTV	OG1RF_RS02045	OG1RF_10378	COG0451	391666	392625	+	galE	NAD-dependent epimerase/dehydratase	AEA93065.1	GI:327534231	PF01370	IPR016040	5.1.3.2	M	Nucleoside-diphosphate-sugar epimerase	M	Nad-dependent epimerase dehydratase
NA	Intergenic_408_392626_392638	Intergenic_408_392626_392638	NA	392626	392638	.	Intergenic_408_392626_392638	Intergenic_408_392626_392638	NA	NA	NA	NA	NA	NA	NA	NA	NA
ENOG4105KVH	OG1RF_RS02050	OG1RF_10379	COG1733	392639	392968	-	NA	phage integrase family site-specific recombinase	AEA93066.1	GI:327534232	PF01638	IPR002577	NA	K	DNA-binding transcriptional regulator, HxlR family	K	Transcriptional regulator
NA	Intergenic_409_392969_393100	Intergenic_409_392969_393100	NA	392969	393100	.	Intergenic_409_392969_393100	Intergenic_409_392969_393100	NA	NA	NA	NA	NA	NA	NA	NA	NA
ENOG4108TVJ	OG1RF_RS02055	OG1RF_10380	COG0778	393101	393715	+	NA	nitroreductase	AEA93067.1	GI:327534233	PF00881	IPR000415	NA	C	Nitroreductase	C	Nitroreductase
NA	Intergenic_410_393716_393902	Intergenic_410_393716_393902	NA	393716	393902	.	Intergenic_410_393716_393902	Intergenic_410_393716_393902	NA	NA	NA	NA	NA	NA	NA	NA	NA
ENOG4105DF9	OG1RF_RS02060	OG1RF_10381	COG0095	393903	394916	+	lplA	lipoate-protein ligase	AEA93068.1	GI:327534234	PF03099	IPR004562	6.-.-.-	H	Lipoate-protein ligase A	H	Lipoate-protein, ligase
NA	Intergenic_411_394917_394986	Intergenic_411_394917_394986	NA	394917	394986	.	Intergenic_411_394917_394986	Intergenic_411_394917_394986	NA	NA	NA	NA	NA	NA	NA	NA	NA
ENOG4105WDC	OG1RF_RS02065	OG1RF_10382	NA	394987	395841	-	NA	hypothetical protein	AEA93069.1	GI:327534235	PF01435	NA	NA	NA	NA	O	peptidase, M48
NA	Intergenic_412_395842_396023	Intergenic_412_395842_396023	NA	395842	396023	.	Intergenic_412_395842_396023	Intergenic_412_395842_396023	NA	NA	NA	NA	NA	NA	NA	NA	NA
ENOG4107ASA	OG1RF_RS02070	OG1RF_10383	NA	396024	396302	-	NA	hypothetical protein	AEA93070.1	GI:327534236	NA	NA	NA	NA	NA	S	NA
NA	Intergenic_413_396303_396592	Intergenic_413_396303_396592	NA	396303	396592	.	Intergenic_413_396303_396592	Intergenic_413_396303_396592	NA	NA	NA	NA	NA	NA	NA	NA	NA
NA	OG1RF_RS02075	OG1RF_10384	NA	396593	396877	+	NA	hypothetical protein	AEA93071.1	GI:327534237	NA	NA	NA	NA	NA	NA	NA
NA	Intergenic_414_396878_396881	Intergenic_414_396878_396881	NA	396878	396881	.	Intergenic_414_396878_396881	Intergenic_414_396878_396881	NA	NA	NA	NA	NA	NA	NA	NA	NA
ENOG4108STG	OG1RF_RS02080	OG1RF_10385	COG1609	396882	397817	+	NA	LacI family sugar-binding transcriptional regulator	AEA93072.1	GI:327534238	PF00356,PF00532	IPR001761	NA	K	DNA-binding transcriptional regulator, LacI/PurR family	K	laci family transcriptional regulator
NA	Intergenic_415_397818_397987	Intergenic_415_397818_397987	NA	397818	397987	.	Intergenic_415_397818_397987	Intergenic_415_397818_397987	NA	NA	NA	NA	NA	NA	NA	NA	NA
ENOG4108RTX	OG1RF_RS02085	OG1RF_10386	COG3560	397988	398584	+	NA	nitroreductase	AEA93073.1	GI:327534239	PF00881	NA	NA	R	Fatty acid repression mutant protein (predicted oxidoreductase)	S	Nitroreductase
NA	Intergenic_416_398585_398626	Intergenic_416_398585_398626	NA	398585	398626	.	Intergenic_416_398585_398626	Intergenic_416_398585_398626	NA	NA	NA	NA	NA	NA	NA	NA	NA
ENOG4108TKW	OG1RF_RS02090	OG1RF_10387	COG2514	398627	399472	+	NA	glyoxalase	AEA93074.1	GI:327534240	PF00903	IPR004360	NA	Q	Catechol-2,3-dioxygenase	S	Glyoxalase Bleomycin resistance protein (Dioxygenase
NA	Intergenic_417_399473_399601	Intergenic_417_399473_399601	NA	399473	399601	.	Intergenic_417_399473_399601	Intergenic_417_399473_399601	NA	NA	NA	NA	NA	NA	NA	NA	NA
ENOG4105E98	OG1RF_RS02095	OG1RF_10388	COG1349	399602	400363	+	NA	DeoR family transcriptional regulator	AEA93075.1	GI:327534241	PF08220,PF00455	IPR014036	NA	KG	DNA-binding transcriptional regulator of sugar metabolism, DeoR/GlpR family	K	transcriptional regulator DeoR family
NA	Intergenic_418_400364_400375	Intergenic_418_400364_400375	NA	400364	400375	.	Intergenic_418_400364_400375	Intergenic_418_400364_400375	NA	NA	NA	NA	NA	NA	NA	NA	NA
ENOG41062CZ	OG1RF_RS02100	OG1RF_10389	NA	400376	401776	+	NA	Xaa-Pro aminopeptidase	AEA93076.1	GI:327534242	NA	NA	NA	NA	NA	S	NA
NA	Intergenic_419_401777_401863	Intergenic_419_401777_401863	NA	401777	401863	.	Intergenic_419_401777_401863	Intergenic_419_401777_401863	NA	NA	NA	NA	NA	NA	NA	NA	NA
ENOG4105MFR	OG1RF_RS02105	OG1RF_10390	COG1573	401864	402514	+	ung	uracil-DNA glycosylase	AEA93077.1	GI:327534243	PF03167	IPR005122	3.2.2.-	L	Uracil-DNA glycosylase	L	uracil-dna glycosylase
NA	Intergenic_420_402515_402667	Intergenic_420_402515_402667	NA	402515	402667	.	Intergenic_420_402515_402667	Intergenic_420_402515_402667	NA	NA	NA	NA	NA	NA	NA	NA	NA
ENOG4107RKR	OG1RF_RS02110	OG1RF_10391	COG0534	402668	404029	+	NA	MATE efflux family protein	AEA93078.1	GI:327534244	PF01554	IPR002528	NA	V	Na+-driven multidrug efflux pump	V	Mate efflux family protein
NA	Intergenic_421_404030_404053	Intergenic_421_404030_404053	NA	404030	404053	.	Intergenic_421_404030_404053	Intergenic_421_404030_404053	NA	NA	NA	NA	NA	NA	NA	NA	NA
ENOG4105DPN	OG1RF_RS02115	OG1RF_10392	COG1164	404054	405880	-	NA	M3 family peptidase	AEA93079.1	GI:327534245	PF08439,PF01432	IPR011977	NA	E	Oligoendopeptidase F	E	Oligoendopeptidase f
NA	Intergenic_422_405881_405917	Intergenic_422_405881_405917	NA	405881	405917	.	Intergenic_422_405881_405917	Intergenic_422_405881_405917	NA	NA	NA	NA	NA	NA	NA	NA	NA
ENOG4106998	OG1RF_RS02120	OG1RF_10393	NA	405918	406517	+	NA	VanZ like family protein	AEA93080.1	GI:327534246	PF04892	NA	NA	NA	NA	S	Vanz family
NA	Intergenic_423_406518_406647	Intergenic_423_406518_406647	NA	406518	406647	.	Intergenic_423_406518_406647	Intergenic_423_406518_406647	NA	NA	NA	NA	NA	NA	NA	NA	NA
ENOG4105CDY	OG1RF_RS02125	OG1RF_10394	COG0217	406648	407376	+	yebC	glucose-1-phosphate adenylyl transferase	AEA93081.1	GI:327534247	PF01709	IPR002876	2.7.7.27	KJ	Transcriptional and/or translational regulatory protein YebC/TACO1	K	transcriptional regulatory protein
NA	Intergenic_424_407377_407428	Intergenic_424_407377_407428	NA	407377	407428	.	Intergenic_424_407377_407428	Intergenic_424_407377_407428	NA	NA	NA	NA	NA	NA	NA	NA	NA
ENOG4108VQW	OG1RF_RS02130	OG1RF_10395	NA	407429	407899	+	NA	C_GCAxxG_C_C family protein	AEA93082.1	GI:327534248	NA	IPR010181	NA	NA	NA	S	C_GCAxxG_C_C family
NA	Intergenic_425_407900_407974	Intergenic_425_407900_407974	NA	407900	407974	.	Intergenic_425_407900_407974	Intergenic_425_407900_407974	NA	NA	NA	NA	NA	NA	NA	NA	NA
NA	OG1RF_RS02135	OG1RF_10396	NA	407975	408148	-	NA	hypothetical protein	AEA93083.1	GI:327534249	NA	NA	NA	NA	NA	NA	NA
NA	Intergenic_426_408149_408260	Intergenic_426_408149_408260	NA	408149	408260	.	Intergenic_426_408149_408260	Intergenic_426_408149_408260	NA	NA	NA	NA	NA	NA	NA	NA	NA
ENOG4107G7Q	OG1RF_RS02140	OG1RF_10397	COG0346	408261	409235	-	gloA2	lactoylglutathione lyase	AEA93084.1	GI:327534250	PF00903	NA	4.4.1.5	Q	Catechol 2,3-dioxygenase or other lactoylglutathione lyase family enzyme	E	glyoxalase family
NA	Intergenic_427_409236_409265	Intergenic_427_409236_409265	NA	409236	409265	.	Intergenic_427_409236_409265	Intergenic_427_409236_409265	NA	NA	NA	NA	NA	NA	NA	NA	NA
ENOG4106WCM	OG1RF_RS02145	OG1RF_10398	NA	409266	409838	+	NA	hypothetical protein	AEA93085.1	GI:327534251	NA	NA	NA	NA	NA	S	NA
NA	Intergenic_428_409839_409904	Intergenic_428_409839_409904	NA	409839	409904	.	Intergenic_428_409839_409904	Intergenic_428_409839_409904	NA	NA	NA	NA	NA	NA	NA	NA	NA
ENOG4107EEN	OG1RF_RS02150	OG1RF_10399	COG0769	409905	411446	-	murE	UDP-N-acetylmuramoyl-L-alanyl-D-glutamate--L- lysine ligase	AEA93086.1	GI:327534252	PF08245,PF02875	IPR005761	6.3.2.7	M	UDP-N-acetylmuramyl tripeptide synthase	M	Catalyzes the addition of meso-diaminopimelic acid to the nucleotide precursor UDP-N-acetylmuramoyl-L-alanyl-D-glutamate (UMAG) in the biosynthesis of bacterial cell-wall peptidoglycan (By similarity)
NA	Intergenic_429_411447_411634	Intergenic_429_411447_411634	NA	411447	411634	.	Intergenic_429_411447_411634	Intergenic_429_411447_411634	NA	NA	NA	NA	NA	NA	NA	NA	NA
ENOG4105CKP	OG1RF_RS02155	OG1RF_10400	COG2244	411635	413284	+	NA	polysaccharide biosynthesis family protein	AEA93087.1	GI:327534253	PF01943	IPR002797	NA	M	Membrane protein involved in the export of O-antigen and teichoic acid	M	Polysaccharide Biosynthesis Protein
NA	Intergenic_430_413285_413353	Intergenic_430_413285_413353	NA	413285	413353	.	Intergenic_430_413285_413353	Intergenic_430_413285_413353	NA	NA	NA	NA	NA	NA	NA	NA	NA
ENOG4105I08	OG1RF_RS02160	OG1RF_10401	COG1187	413354	414127	+	rsuA	ribosomal small subunit pseudouridine synthase A	AEA93088.1	GI:327534254	PF01479,PF00849	IPR000748	NA	J	16S rRNA U516 pseudouridylate synthase RsuA and related 23S rRNA U2605, pseudouridylate synthases	J	Pseudouridine synthase
NA	Intergenic_431_414128_414260	Intergenic_431_414128_414260	NA	414128	414260	.	Intergenic_431_414128_414260	Intergenic_431_414128_414260	NA	NA	NA	NA	NA	NA	NA	NA	NA
ENOG4107QSE	OG1RF_RS02165	OG1RF_10402	COG0624	414261	415676	+	pepV	dipeptidase PepV	AEA93089.1	GI:327534255	PF01546	IPR011291	3.4.13.-	E	Acetylornithine deacetylase/Succinyl-diaminopimelate desuccinylase or related deacylase	E	Dipeptidase
NA	Intergenic_432_415677_415820	Intergenic_432_415677_415820	NA	415677	415820	.	Intergenic_432_415677_415820	Intergenic_432_415677_415820	NA	NA	NA	NA	NA	NA	NA	NA	NA
NA	OG1RF_RS02170	OG1RF_10403	NA	415821	416054	+	NA	hypothetical protein	AEA93090.1	GI:327534256	NA	NA	NA	NA	NA	NA	NA
NA	Intergenic_433_416055_416526	Intergenic_433_416055_416526	NA	416055	416526	.	Intergenic_433_416055_416526	Intergenic_433_416055_416526	NA	NA	NA	NA	NA	NA	NA	NA	NA
ENOG4107SFZ	OG1RF_RS02175	OG1RF_10404	COG3513	416527	420540	+	csn	csn1 family CRISPR-associated protein	AEA93091.1	GI:327534257	PF01844	IPR010145	NA	V	CRISPR/Cas system Type II associated protein, contains McrA/HNH and RuvC-like nuclease domains	L	crispr-associated protein
ENOG4105H4T	OG1RF_RS02180	OG1RF_10405	COG1518	420541	421407	+	cas1	CRISPR-associated protein cas1	AEA93092.1	GI:327534258	NA	IPR002729	NA	V	CRISPR/Cas system-associated endonuclease Cas1	L	CRISPR (clustered regularly interspaced short palindromic repeat), is an adaptive immune system that provides protection against mobile genetic elements (viruses, transposable elements and conjugative plasmids). CRISPR clusters contain sequences complementary to antecedent mobile elements and target invading nucleic acids. CRISPR clusters are transcribed and processed into CRISPR RNA (crRNA). Act…
ENOG4108A67	OG1RF_RS02185	OG1RF_10406	COG3512	421404	421733	+	cas2	CRISPR-associated protein cas2	AEA93093.1	GI:327534259	NA	IPR003799	NA	V	CRISPR/Cas system-associated protein Cas2, endoribonuclease	L	Inherit from COG: CRISPR (clustered regularly interspaced short palindromic repeat), is an adaptive immune system that provides protection against mobile genetic elements (viruses, transposable elements and conjugative plasmids). CRISPR clusters contain sequences complementary to antecedent mobile elements and target invading nucleic acids. CRISPR clusters are transcribed and processed into CRISP…
ENOG4108V16	OG1RF_RS02190	OG1RF_10407	NA	421734	422393	+	csn2	csn2 family CRISPR-associated protein	AEA93094.1	GI:327534260	NA	IPR010146	NA	NA	NA	L	CRISPR-associated protein
NA	Intergenic_437_422394_422661	Intergenic_437_422394_422661	NA	422394	422661	.	Intergenic_437_422394_422661	Intergenic_437_422394_422661	NA	NA	NA	NA	NA	NA	NA	NA	NA
NA	NA	OG1RF_10408	NA	422662	422853	-	NA	hypothetical protein	AEA93095.1	GI:327534261	NA	NA	NA	NA	NA	NA	NA
NA	Intergenic_438_422854_423280	Intergenic_438_422854_423280	NA	422854	423280	.	Intergenic_438_422854_423280	Intergenic_438_422854_423280	NA	NA	NA	NA	NA	NA	NA	NA	NA
NA	OG1RF_RS02195	OG1RF_10409	NA	423281	423682	+	NA	membrane protein	AEA93096.1	GI:327534262	NA	NA	NA	NA	NA	NA	NA
NA	Intergenic_439_423683_423799	Intergenic_439_423683_423799	NA	423683	423799	.	Intergenic_439_423683_423799	Intergenic_439_423683_423799	NA	NA	NA	NA	NA	NA	NA	NA	NA
ENOG4108TGC	OG1RF_RS02200	OG1RF_10410	COG3594	423800	424813	-	NA	putative acetyltransferase	AEA93097.1	GI:327534263	PF01757	NA	NA	G	Fucose 4-O-acetylase or related acetyltransferase	G	Acyltransferase
NA	Intergenic_440_424814_425049	Intergenic_440_424814_425049	NA	424814	425049	.	Intergenic_440_424814_425049	Intergenic_440_424814_425049	NA	NA	NA	NA	NA	NA	NA	NA	NA
ENOG4108IJ8	OG1RF_RS02205	OG1RF_10411	COG1125	425050	426000	+	NA	ABC superfamily ATP binding cassette transporter, ABC protein	AEA93098.1	GI:327534264	PF00005	IPR003593	NA	E	ABC-type proline/glycine betaine transport system, ATPase component	E	ABC transporter
NA	Intergenic_441_426001_426003	Intergenic_441_426001_426003	NA	426001	426003	.	Intergenic_441_426001_426003	Intergenic_441_426001_426003	NA	NA	NA	NA	NA	NA	NA	NA	NA
ENOG4108DZW	OG1RF_RS02210	OG1RF_10412	COG1732	426004	427521	+	NA	ABC superfamily ATP binding cassette transporter, membrane protein	AEA93099.1	GI:327534265	PF00528,PF04069	IPR007210	3.6.3.32	M	Periplasmic glycine betaine/choline-binding (lipo)protein of an ABC-type transport system (osmoprotectant binding protein)	E	glycine betaine transport system
NA	Intergenic_442_427522_427662	Intergenic_442_427522_427662	NA	427522	427662	.	Intergenic_442_427522_427662	Intergenic_442_427522_427662	NA	NA	NA	NA	NA	NA	NA	NA	NA
ENOG4105XBY	OG1RF_RS02215	OG1RF_10413	COG1438	427663	428118	+	argR2	arginine repressor	AEA93100.1	GI:327534266	PF01316,PF02863	IPR001669	NA	K	Arginine repressor	K	Regulates arginine biosynthesis genes (By similarity)
NA	Intergenic_443_428119_428151	Intergenic_443_428119_428151	NA	428119	428151	.	Intergenic_443_428119_428151	Intergenic_443_428119_428151	NA	NA	NA	NA	NA	NA	NA	NA	NA
ENOG4107R1E	OG1RF_RS02220	OG1RF_10414	COG1109	428152	429660	+	algC	phosphomannomutase	AEA93101.1	GI:327534267	PF02878,PF02879,PF02880,PF00408	IPR016055	5.4.2.8	G	Phosphomannomutase	G	phosphomannomutase
NA	Intergenic_444_429661_429683	Intergenic_444_429661_429683	NA	429661	429683	.	Intergenic_444_429661_429683	Intergenic_444_429661_429683	NA	NA	NA	NA	NA	NA	NA	NA	NA
ENOG4108Z2P	OG1RF_RS02225	OG1RF_10415	COG1670	429684	430238	+	NA	GNAT family acetyltransferase	AEA93102.1	GI:327534268	PF00583	IPR016181	NA	JO	Protein N-acetyltransferase, RimJ/RimL family	J	#NAME?
NA	Intergenic_445_430239_430361	Intergenic_445_430239_430361	NA	430239	430361	.	Intergenic_445_430239_430361	Intergenic_445_430239_430361	NA	NA	NA	NA	NA	NA	NA	NA	NA
ENOG4108YBP	OG1RF_RS02230	OG1RF_10416	COG0564	430362	431213	-	NA	ribosomal large subunit pseudouridine synthase	AEA93103.1	GI:327534269	PF00849	IPR006225	NA	J	Pseudouridylate synthase, 23S rRNA- or tRNA-specific	J	pseudouridine synthase
NA	Intergenic_446_431214_431567	Intergenic_446_431214_431567	NA	431214	431567	.	Intergenic_446_431214_431567	Intergenic_446_431214_431567	NA	NA	NA	NA	NA	NA	NA	NA	NA
ENOG4105BZ4	OG1RF_RS02235	OG1RF_10417	COG0744	431568	433754	+	pbp2A	penicillin-binding protein 2A	AEA93104.1	GI:327534270	PF00912,PF00905	IPR011816	NA	M	Membrane carboxypeptidase (penicillin-binding protein)	M	penicillin-binding protein
NA	Intergenic_447_433755_433816	Intergenic_447_433755_433816	NA	433755	433816	.	Intergenic_447_433755_433816	Intergenic_447_433755_433816	NA	NA	NA	NA	NA	NA	NA	NA	NA
ENOG4105WZB	OG1RF_RS02240	OG1RF_10418	COG3679	433817	434158	+	NA	hypothetical protein	AEA93105.1	GI:327534271	PF06133	IPR010368	NA	T	Cell fate regulator YlbF, YheA/YmcA/DUF963 family (controls sporulation, competence, biofilm development)	S	UPF0342 protein
NA	Intergenic_448_434159_434167	Intergenic_448_434159_434167	NA	434159	434167	.	Intergenic_448_434159_434167	Intergenic_448_434159_434167	NA	NA	NA	NA	NA	NA	NA	NA	NA
NA	NA	OG1RF_10419	NA	434168	434317	+	NA	hypothetical protein	AEA93106.1	GI:327534272	NA	NA	NA	NA	NA	NA	NA
ENOG4107VRP	OG1RF_RS02245	OG1RF_10420	COG0420	434314	435549	+	NA	DNA repair exonuclease	AEA93107.1	GI:327534273	PF00149	IPR004843	NA	L	DNA repair exonuclease SbcCD nuclease subunit	L	DNA repair exonuclease
ENOG4106D4I	OG1RF_RS02250	OG1RF_10421	COG4717	435546	438257	+	NA	hypothetical protein	AEA93108.1	GI:327534274	NA	NA	NA	S	Uncharacterized protein YhaN	S	domain protein
ENOG4105EQI	OG1RF_RS02255	OG1RF_10422	COG3481	438254	439198	+	cbf	CMP-binding-factor 1	AEA93109.1	GI:327534275	PF01336,PF01966	NA	NA	J	3'-5' exoribonuclease YhaM, can participate in 23S rRNA maturation, HD superfamily	S	Metal Dependent Phosphohydrolase
NA	Intergenic_452_439199_439237	Intergenic_452_439199_439237	NA	439199	439237	.	Intergenic_452_439199_439237	Intergenic_452_439199_439237	NA	NA	NA	NA	NA	NA	NA	NA	NA
ENOG4107UUG	OG1RF_RS02260	OG1RF_10423	COG0760	439238	440266	-	prsA	peptidyl-prolyl cis-trans isomerase	AEA93110.1	GI:327534276	PF00639	NA	5.2.1.8	O	Parvulin-like peptidyl-prolyl isomerase	O	Plays a major role in protein secretion by helping the post-translocational extracellular folding of several secreted proteins (By similarity)
NA	Intergenic_453_440267_440429	Intergenic_453_440267_440429	NA	440267	440429	.	Intergenic_453_440267_440429	Intergenic_453_440267_440429	NA	NA	NA	NA	NA	NA	NA	NA	NA
ENOG4106GBV	OG1RF_RS02265	OG1RF_10424	NA	440430	440774	-	NA	hypothetical protein	AEA93111.1	GI:327534277	NA	NA	NA	NA	NA	S	NA
ENOG4105K59	OG1RF_RS02270	OG1RF_10425	COG0537	440775	441200	-	hit	HIT family protein	AEA93112.1	GI:327534278	PF01230	IPR001310	NA	FGR	Diadenosine tetraphosphate (Ap4A) hydrolase or other HIT family hydrolase	FG	histidine triad (HIT) protein
NA	Intergenic_455_441201_441262	Intergenic_455_441201_441262	NA	441201	441262	.	Intergenic_455_441201_441262	Intergenic_455_441201_441262	NA	NA	NA	NA	NA	NA	NA	NA	NA
ENOG4105E5I	OG1RF_RS02275	OG1RF_10426	COG1131	441263	442153	+	NA	ABC superfamily ATP binding cassette transporter, ABC protein	AEA93113.1	GI:327534279	PF00005	IPR003593	3.6.3.25	V	ABC-type multidrug transport system, ATPase component	V	abc transporter atp-binding protein
NA	Intergenic_456_442154_442154	Intergenic_456_442154_442154	NA	442154	442154	.	Intergenic_456_442154_442154	Intergenic_456_442154_442154	NA	NA	NA	NA	NA	NA	NA	NA	NA
ENOG4108USF	OG1RF_RS02280	OG1RF_10427	COG4473	442155	443366	+	NA	ABC superfamily ATP binding cassette transporter, membrane protein	AEA93114.1	GI:327534280	PF05975	IPR010288	NA	U	Predicted ABC-type exoprotein transport system, permease component	U	(ABC) transporter
NA	Intergenic_457_443367_443494	Intergenic_457_443367_443494	NA	443367	443494	.	Intergenic_457_443367_443494	Intergenic_457_443367_443494	NA	NA	NA	NA	NA	NA	NA	NA	NA
ENOG4108V15	OG1RF_RS02285	OG1RF_10428	COG0510	443495	444274	+	ytmP	phosphotransferase enzyme family protein	AEA93115.1	GI:327534281	PF01636	IPR002575	NA	H	Thiamine kinase and related kinases	M	phosphotransferase enzyme family
NA	Intergenic_458_444275_444346	Intergenic_458_444275_444346	NA	444275	444346	.	Intergenic_458_444275_444346	Intergenic_458_444275_444346	NA	NA	NA	NA	NA	NA	NA	NA	NA
ENOG4105CZ1	OG1RF_RS02290	OG1RF_10429	COG0220	444347	444991	+	trmB	tRNA (guanine-N(7)-)-methyltransferase	AEA93116.1	GI:327534282	PF02390	IPR003358	2.1.1.33	J	tRNA G46 methylase TrmB	C	Catalyzes the formation of N(7)-methylguanine at position 46 (m7G46) in tRNA (By similarity)
NA	Intergenic_459_444992_445050	Intergenic_459_444992_445050	NA	444992	445050	.	Intergenic_459_444992_445050	Intergenic_459_444992_445050	NA	NA	NA	NA	NA	NA	NA	NA	NA
ENOG4108TCI	OG1RF_RS02295	OG1RF_10430	NA	445051	445797	-	NA	RpiR family phosphosugar-binding transcriptional regulator	AEA93117.1	GI:327534283	PF01418,PF01380	NA	NA	NA	NA	K	Transcriptional regulator
NA	Intergenic_460_445798_445939	Intergenic_460_445798_445939	NA	445798	445939	.	Intergenic_460_445798_445939	Intergenic_460_445798_445939	NA	NA	NA	NA	NA	NA	NA	NA	NA
ENOG4107UZQ	OG1RF_RS02300	OG1RF_10431	COG1105	445940	446902	+	fruK	1-phosphofructokinase	AEA93118.1	GI:327534284	PF00294	IPR011611	2.7.1.56	G	Fructose-1-phosphate kinase or kinase (PfkB)	G	1-phosphofructokinase
NA	Intergenic_461_446903_446906	Intergenic_461_446903_446906	NA	446903	446906	.	Intergenic_461_446903_446906	Intergenic_461_446903_446906	NA	NA	NA	NA	NA	NA	NA	NA	NA
ENOG4105DM4	OG1RF_RS02305	OG1RF_10432	COG1299	446907	448331	+	NA	PTS family fructose porter component IIBC	AEA93119.1	GI:327534285	PF02379,PF02378	IPR006327	NA	G	Phosphotransferase system, fructose-specific IIC component	G	PTS System
NA	Intergenic_462_448332_448352	Intergenic_462_448332_448352	NA	448332	448352	.	Intergenic_462_448332_448352	Intergenic_462_448332_448352	NA	NA	NA	NA	NA	NA	NA	NA	NA
ENOG4105TM3	OG1RF_RS02310	OG1RF_10433	NA	448353	448814	+	NA	PTS family fructose/mannitol (fru) porter component IIA	AEA93120.1	GI:327534286	PF00359	IPR002178	2.7.1.69	NA	NA	G	PTS System
ENOG4105D2M	OG1RF_RS02315	OG1RF_10434	COG3684	448811	449788	+	lacD1	tagatose-bisphosphate aldolase	AEA93121.1	GI:327534287	PF01791	IPR005927	4.1.2.40	G	Tagatose-1,6-bisphosphate aldolase	G	Aldolase
NA	Intergenic_464_449789_449976	Intergenic_464_449789_449976	NA	449789	449976	.	Intergenic_464_449789_449976	Intergenic_464_449789_449976	NA	NA	NA	NA	NA	NA	NA	NA	NA
ENOG4105EVI	OG1RF_RS02320	OG1RF_10435	COG3557	449977	450510	+	NA	hypothetical protein	AEA93122.1	GI:327534288	PF04167	IPR007295	NA	S	Uncharacterized domain/protein associated with RNAses G and E	J	UPF0374 protein
NA	Intergenic_465_450511_450597	Intergenic_465_450511_450597	NA	450511	450597	.	Intergenic_465_450511_450597	Intergenic_465_450511_450597	NA	NA	NA	NA	NA	NA	NA	NA	NA
ENOG41082BV	OG1RF_RS02325	OG1RF_10436	COG0454	450598	451029	-	NA	GNAT family acetyltransferase	AEA93123.1	GI:327534289	PF00583	IPR016181	NA	KR	N-acetyltransferase, GNAT superfamily (includes histone acetyltransferase HPA2)	Q	acetyltransferase
NA	Intergenic_466_451030_451104	Intergenic_466_451030_451104	NA	451030	451104	.	Intergenic_466_451030_451104	Intergenic_466_451030_451104	NA	NA	NA	NA	NA	NA	NA	NA	NA
ENOG4105C02	OG1RF_RS02330	OG1RF_10437	COG0628	451105	452319	+	NA	putative permease	AEA93124.1	GI:327534290	PF01594	IPR002549	NA	R	Predicted PurR-regulated permease PerM	P	permease
NA	Intergenic_467_452320_452493	Intergenic_467_452320_452493	NA	452320	452493	.	Intergenic_467_452320_452493	Intergenic_467_452320_452493	NA	NA	NA	NA	NA	NA	NA	NA	NA
ENOG4105C37	OG1RF_RS02335	OG1RF_10438	COG1253	452494	453873	+	NA	hemolysin	AEA93125.1	GI:327534291	PF01595,PF00571,PF03471	IPR002550	NA	R	Hemolysin or related protein, contains CBS domains	P	(CBS) domain
NA	Intergenic_468_453874_454046	Intergenic_468_453874_454046	NA	453874	454046	.	Intergenic_468_453874_454046	Intergenic_468_453874_454046	NA	NA	NA	NA	NA	NA	NA	NA	NA
ENOG4105C8A	OG1RF_RS02340	OG1RF_10439	COG4108	454047	455621	+	prfC	peptide chain release factor RF3	AEA93126.1	GI:327534292	PF00009,PF03144	IPR004548	NA	J	Peptide chain release factor RF-3	J	Increases the formation of ribosomal termination complexes and stimulates activities of RF-1 and RF-2. It binds guanine nucleotides and has strong preference for UGA stop codons. It may interact directly with the ribosome. The stimulation of RF- 1 and RF-2 is significantly reduced by GTP and GDP, but not by GMP (By similarity)
NA	Intergenic_469_455622_455794	Intergenic_469_455622_455794	NA	455622	455794	.	Intergenic_469_455622_455794	Intergenic_469_455622_455794	NA	NA	NA	NA	NA	NA	NA	NA	NA
ENOG4105ZYI	OG1RF_RS02345	OG1RF_10440	NA	455795	456238	+	NA	hypothetical protein	AEA93127.1	GI:327534293	NA	NA	NA	NA	NA	S	Protein of unknown function (DUF3290)
NA	Intergenic_470_456239_456253	Intergenic_470_456239_456253	NA	456239	456253	.	Intergenic_470_456239_456253	Intergenic_470_456239_456253	NA	NA	NA	NA	NA	NA	NA	NA	NA
ENOG4107XK1	OG1RF_RS02350	OG1RF_10441	COG2323	456254	456901	+	NA	hypothetical protein	AEA93128.1	GI:327534294	PF04239	IPR007353	NA	S	Uncharacterized membrane protein YcaP, DUF421 family	S	Protein of unknown function (DUF421)
NA	Intergenic_471_456902_456967	Intergenic_471_456902_456967	NA	456902	456967	.	Intergenic_471_456902_456967	Intergenic_471_456902_456967	NA	NA	NA	NA	NA	NA	NA	NA	NA
ENOG41061W8	OG1RF_RS02355	OG1RF_10442	NA	456968	458038	+	NA	putative lipoprotein	AEA93129.1	GI:327534295	NA	NA	NA	NA	NA	S	NA
NA	Intergenic_472_458039_458080	Intergenic_472_458039_458080	NA	458039	458080	.	Intergenic_472_458039_458080	Intergenic_472_458039_458080	NA	NA	NA	NA	NA	NA	NA	NA	NA
ENOG410680X	OG1RF_RS02360	OG1RF_10443	NA	458081	458395	-	NA	hypothetical protein	AEA93130.1	GI:327534296	PF08860	IPR014959	NA	NA	NA	S	Domain of unknown function (DUF1827)
NA	Intergenic_473_458396_458589	Intergenic_473_458396_458589	NA	458396	458589	.	Intergenic_473_458396_458589	Intergenic_473_458396_458589	NA	NA	NA	NA	NA	NA	NA	NA	NA
ENOG4105C2Z	OG1RF_RS02365	OG1RF_10444	COG0542	458590	460830	-	clpE	ATP-dependent Clp protease	AEA93131.1	GI:327534297	PF00004,PF02151,PF07724	IPR003593	NA	O	ATP-dependent Clp protease ATP-binding subunit ClpA	O	ATP-dependent CLP protease ATP-binding subunit
NA	Intergenic_474_460831_460955	Intergenic_474_460831_460955	NA	460831	460955	.	Intergenic_474_460831_460955	Intergenic_474_460831_460955	NA	NA	NA	NA	NA	NA	NA	NA	NA
NA	OG1RF_RS02370	OG1RF_10445	NA	460956	461132	-	NA	hypothetical protein	AEA93132.1	GI:327534298	NA	NA	NA	NA	NA	NA	NA
ENOG4106CCP	OG1RF_RS02375	OG1RF_10446	NA	461132	461323	+	NA	hypothetical protein	AEA93133.1	GI:327534299	NA	NA	NA	NA	NA	S	NA
NA	Intergenic_476_461324_461493	Intergenic_476_461324_461493	NA	461324	461493	.	Intergenic_476_461324_461493	Intergenic_476_461324_461493	NA	NA	NA	NA	NA	NA	NA	NA	NA
ENOG4105KRI	OG1RF_RS02380	OG1RF_10447	COG1925	461494	461760	+	ptsH	PTS family porter, phosphocarrier protein HPR	AEA93134.1	GI:327534300	PF00381	IPR000032	NA	TG	Phosphotransferase system, HPr and related phosphotransfer proteins	G	phosphocarrier protein (HPr
ENOG4105BZ3	OG1RF_RS02385	OG1RF_10448	COG1080	461760	463487	+	ptsI	PTS family porter, enzyme I	AEA93135.1	GI:327534301	PF05524,PF00391,PF02896	IPR006318	2.7.3.9	G	Phosphoenolpyruvate-protein kinase (PTS system EI component in bacteria)	G	General (non sugar-specific) component of the phosphoenolpyruvate-dependent sugar phosphotransferase system (sugar PTS). This major carbohydrate active-transport system catalyzes the phosphorylation of incoming sugar substrates concomitantly with their translocation across the cell membrane. Enzyme I transfers the phosphoryl group from phosphoenolpyruvate (PEP) to the phosphoryl carrier protein (…
NA	Intergenic_478_463488_463531	Intergenic_478_463488_463531	NA	463488	463531	.	Intergenic_478_463488_463531	Intergenic_478_463488_463531	NA	NA	NA	NA	NA	NA	NA	NA	NA
ENOG4108R4H	OG1RF_RS02390	OG1RF_10449	NA	463532	464611	-	NA	hypothetical protein	AEA93136.1	GI:327534302	PF06030	IPR010317	NA	NA	NA	M	Cell surface protein
NA	Intergenic_479_464612_464646	Intergenic_479_464612_464646	NA	464612	464646	.	Intergenic_479_464612_464646	Intergenic_479_464612_464646	NA	NA	NA	NA	NA	NA	NA	NA	NA
ENOG4105Z32	OG1RF_RS02395	OG1RF_10450	NA	464647	465384	-	NA	WxL domain surface protein	AEA93137.1	GI:327534303	NA	NA	NA	NA	NA	M	surface protein
NA	Intergenic_480_465385_465438	Intergenic_480_465385_465438	NA	465385	465438	.	Intergenic_480_465385_465438	Intergenic_480_465385_465438	NA	NA	NA	NA	NA	NA	NA	NA	NA
ENOG4106HV1	OG1RF_RS02400	OG1RF_10451	NA	465439	467814	-	NA	hypothetical protein	AEA93138.1	GI:327534304	NA	NA	NA	NA	NA	S	Cell surface protein
NA	Intergenic_481_467815_468056	Intergenic_481_467815_468056	NA	467815	468056	.	Intergenic_481_467815_468056	Intergenic_481_467815_468056	NA	NA	NA	NA	NA	NA	NA	NA	NA
NA	OG1RF_RS02405	OG1RF_10452	COG0544	468057	469361	+	tig	trigger factor	AEA93139.1	GI:327534305	PF05697,PF00254,PF05698	IPR005215	5.2.1.8	O	FKBP-type peptidyl-prolyl cis-trans isomerase (trigger factor)	NA	NA
NA	Intergenic_482_469362_469472	Intergenic_482_469362_469472	NA	469362	469472	.	Intergenic_482_469362_469472	Intergenic_482_469362_469472	NA	NA	NA	NA	NA	NA	NA	NA	NA
ENOG4106MVZ	OG1RF_RS02410	OG1RF_10453	NA	469473	470135	+	NA	hypothetical protein	AEA93140.1	GI:327534306	NA	NA	NA	NA	NA	S	Membrane
NA	Intergenic_483_470136_470181	Intergenic_483_470136_470181	NA	470136	470181	.	Intergenic_483_470136_470181	Intergenic_483_470136_470181	NA	NA	NA	NA	NA	NA	NA	NA	NA
ENOG4105DM4	OG1RF_RS02415	OG1RF_10454	COG1299	470182	472104	-	fruA	PTS family fructose porter, IIABC component	AEA93141.1	GI:327534307	PF00359,PF02379,PF02378	IPR006327	2.7.1.69	G	Phosphotransferase system, fructose-specific IIC component	G	PTS System
NA	Intergenic_484_472105_472127	Intergenic_484_472105_472127	NA	472105	472127	.	Intergenic_484_472105_472127	Intergenic_484_472105_472127	NA	NA	NA	NA	NA	NA	NA	NA	NA
ENOG4106VEM	OG1RF_RS02420	OG1RF_10455	COG1105	472128	473045	-	fruK2	1-phosphofructokinase	AEA93142.1	GI:327534308	PF00294	IPR011611	2.7.1.56	G	Fructose-1-phosphate kinase or kinase (PfkB)	G	tagatose-6-phosphate kinase
ENOG4105E98	OG1RF_RS02425	OG1RF_10456	COG1349	473042	473800	-	lacR	lactose PTS family porter repressor	AEA93143.1	GI:327534309	PF08220,PF00455	IPR014036	NA	KG	DNA-binding transcriptional regulator of sugar metabolism, DeoR/GlpR family	K	transcriptional regulator DeoR family
NA	Intergenic_486_473801_473932	Intergenic_486_473801_473932	NA	473801	473932	.	Intergenic_486_473801_473932	Intergenic_486_473801_473932	NA	NA	NA	NA	NA	NA	NA	NA	NA
ENOG4107R2R	OG1RF_RS02430	OG1RF_10457	COG0038	473933	475510	-	NA	voltage-gated chloride channel family protein	AEA93144.1	GI:327534310	PF00654,PF02080	IPR001807	NA	P	H+/Cl- antiporter ClcA	P	Chloride channel
NA	Intergenic_487_475511_475539	Intergenic_487_475511_475539	NA	475511	475539	.	Intergenic_487_475511_475539	Intergenic_487_475511_475539	NA	NA	NA	NA	NA	NA	NA	NA	NA
ENOG4105C4R	OG1RF_RS02435	OG1RF_10458	COG0210	475540	477915	+	pcrA	ATP-dependent DNA helicase PcrA	AEA93145.1	GI:327534311	PF00580	IPR005751	3.6.1.-	L	Superfamily I DNA or RNA helicase	L	Atp-dependent dna helicase
NA	Intergenic_488_477916_478040	Intergenic_488_477916_478040	NA	477916	478040	.	Intergenic_488_477916_478040	Intergenic_488_477916_478040	NA	NA	NA	NA	NA	NA	NA	NA	NA
NA	OG1RF_RS02440	OG1RF_10459	COG0272	478041	480071	+	ligA	NAD-dependent DNA ligase LigA	AEA93146.1	GI:327534312	PF01653,PF03120,PF03119,PF00533	IPR001679	6.5.1.2	L	NAD-dependent DNA ligase	NA	NA
NA	NA	OG1RF_10460	NA	480068	480283	-	NA	hypothetical protein	AEA93147.1	GI:327534313	NA	NA	NA	NA	NA	NA	NA
NA	Intergenic_490_480284_480631	Intergenic_490_480284_480631	NA	480284	480631	.	Intergenic_490_480284_480631	Intergenic_490_480284_480631	NA	NA	NA	NA	NA	NA	NA	NA	NA
ENOG4105VB5	OG1RF_RS02450	OG1RF_10461	COG0721	480632	480958	+	gatC	glutamyl-tRNA(Gln) amidotransferase subunit C	AEA93148.1	GI:327534314	PF02686	IPR003837	6.3.5.-	J	Asp-tRNAAsn/Glu-tRNAGln amidotransferase C subunit	J	Allows the formation of correctly charged Asn-tRNA(Asn) or Gln-tRNA(Gln) through the transamidation of misacylated Asp- tRNA(Asn) or Glu-tRNA(Gln) in organisms which lack either or both of asparaginyl-tRNA or glutaminyl-tRNA synthetases. The reaction takes place in the presence of glutamine and ATP through an activated phospho-Asp-tRNA(Asn) or phospho-Glu-tRNA(Gln) (By similarity)
NA	OG1RF_RS02455	OG1RF_10462	COG0154	480958	482427	+	gatA	glutamyl-tRNA(Gln) amidotransferase subunit A	AEA93149.1	GI:327534315	PF01425	IPR000120	6.3.5.-	J	Asp-tRNAAsn/Glu-tRNAGln amidotransferase A subunit or related amidase	NA	NA
ENOG4105CHT	OG1RF_RS02460	OG1RF_10463	COG0064	482427	483857	+	gatB	glutamyl-tRNA(Gln) amidotransferase subunit B	AEA93150.1	GI:327534316	PF02934,PF01162,PF02637	IPR004413	6.3.5.-	J	Asp-tRNAAsn/Glu-tRNAGln amidotransferase B subunit	J	Allows the formation of correctly charged Asn-tRNA(Asn) or Gln-tRNA(Gln) through the transamidation of misacylated Asp- tRNA(Asn) or Glu-tRNA(Gln) in organisms which lack either or both of asparaginyl-tRNA or glutaminyl-tRNA synthetases. The reaction takes place in the presence of glutamine and ATP through an activated phospho-Asp-tRNA(Asn) or phospho-Glu-tRNA(Gln) (By similarity)
NA	Intergenic_493_483858_483875	Intergenic_493_483858_483875	NA	483858	483875	.	Intergenic_493_483858_483875	Intergenic_493_483858_483875	NA	NA	NA	NA	NA	NA	NA	NA	NA
ENOG4105CBD	OG1RF_RS02465	OG1RF_10464	COG1597	483876	484964	+	yegS	lipid kinase YegS	AEA93151.1	GI:327534317	PF00781	IPR005218	2.7.1.-	IR	Diacylglycerol kinase family enzyme	I	Diacylglycerol kinase
NA	Intergenic_494_484965_485130	Intergenic_494_484965_485130	NA	484965	485130	.	Intergenic_494_484965_485130	Intergenic_494_484965_485130	NA	NA	NA	NA	NA	NA	NA	NA	NA
ENOG4105BZT	OG1RF_RS02470	OG1RF_10465	COG2265	485131	486537	+	rumA	23S rRNA (uracil-5-)-methyltransferase	AEA93152.1	GI:327534318	PF01938,PF01555	IPR001566	2.1.1.-	J	tRNA/tmRNA/rRNA uracil-C5-methylase, TrmA/RlmC/RlmD family	J	Catalyzes the formation of 5-methyl-uridine at position 1939 (m5U1939) in 23S rRNA (By similarity)
NA	OG1RF_RS02475	OG1RF_10466	NA	486538	486666	+	rpsI	30S ribosomal protein S9	AEA93153.1	GI:327534319	NA	NA	NA	NA	NA	NA	NA
NA	Intergenic_496_486667_486818	Intergenic_496_486667_486818	NA	486667	486818	.	Intergenic_496_486667_486818	Intergenic_496_486667_486818	NA	NA	NA	NA	NA	NA	NA	NA	NA
ENOG410859T	OG1RF_RS02480	OG1RF_10467	NA	486819	487136	+	NA	putative thioredoxin	AEA93154.1	GI:327534320	NA	NA	NA	NA	NA	O	Inherit from COG: Thioredoxin
NA	Intergenic_497_487137_487178	Intergenic_497_487137_487178	NA	487137	487178	.	Intergenic_497_487137_487178	Intergenic_497_487137_487178	NA	NA	NA	NA	NA	NA	NA	NA	NA
ENOG4105GWT	OG1RF_RS02485	OG1RF_10468	NA	487179	488144	-	NA	LuxR family transcriptional regulator	AEA93155.1	GI:327534321	PF00196	IPR011991	NA	NA	NA	K	Transcriptional regulator, luxr family
NA	Intergenic_498_488145_488422	Intergenic_498_488145_488422	NA	488145	488422	.	Intergenic_498_488145_488422	Intergenic_498_488145_488422	NA	NA	NA	NA	NA	NA	NA	NA	NA
ENOG4105DBV	OG1RF_RS02490	OG1RF_10469	COG0078	488423	489442	+	argF	ornithine carbamoyltransferase	AEA93156.1	GI:327534322	PF02729,PF00185	IPR002292	2.1.3.3	E	Ornithine carbamoyltransferase	E	ornithine carbamoyltransferase
NA	Intergenic_499_489443_489508	Intergenic_499_489443_489508	NA	489443	489508	.	Intergenic_499_489443_489508	Intergenic_499_489443_489508	NA	NA	NA	NA	NA	NA	NA	NA	NA
ENOG4107ZST	OG1RF_RS02495	OG1RF_10470	NA	489509	490885	+	NA	amino acid permease	AEA93157.1	GI:327534323	PF00324	IPR002293	NA	NA	NA	E	amino acid
ENOG4105DWY	OG1RF_RS02500	OG1RF_10471	COG2957	490878	491975	+	aguA	agmatine deiminase	AEA93158.1	GI:327534324	PF04371	IPR007466	3.5.3.12	E	Agmatine/peptidylarginine deiminase	E	Agmatine deiminase
NA	Intergenic_501_491976_491986	Intergenic_501_491976_491986	NA	491976	491986	.	Intergenic_501_491976_491986	Intergenic_501_491976_491986	NA	NA	NA	NA	NA	NA	NA	NA	NA
ENOG4105C5B	OG1RF_RS02505	OG1RF_10472	COG0549	491987	492916	+	arcC-3	carbamate kinase	AEA93159.1	GI:327534325	PF00696	IPR003964	2.7.2.2	E	Carbamate kinase	E	carbamate kinase
NA	Intergenic_502_492917_493112	Intergenic_502_492917_493112	NA	492917	493112	.	Intergenic_502_492917_493112	Intergenic_502_492917_493112	NA	NA	NA	NA	NA	NA	NA	NA	NA
ENOG4105C3P	OG1RF_RS02510	OG1RF_10473	COG0154	493113	494699	+	NA	amidase	AEA93160.1	GI:327534326	PF01425	IPR000120	3.5.1.-	J	Asp-tRNAAsn/Glu-tRNAGln amidotransferase A subunit or related amidase	J	Allows the formation of correctly charged Gln-tRNA(Gln) through the transamidation of misacylated Glu-tRNA(Gln) in organisms which lack glutaminyl-tRNA synthetase. The reaction takes place in the presence of glutamine and ATP through an activated gamma-phospho-Glu-tRNA(Gln) (By similarity)
NA	Intergenic_503_494700_495253	Intergenic_503_494700_495253	NA	494700	495253	.	Intergenic_503_494700_495253	Intergenic_503_494700_495253	NA	NA	NA	NA	NA	NA	NA	NA	NA
ENOG4107XDY	OG1RF_RS02520	OG1RF_10474	COG3201	495254	495952	+	NA	NMN family nicotinamide monnucleotide uptake permease	AEA93161.1	GI:327534327	PF04973	IPR006419	NA	H	Nicotinamide riboside transporter PnuC	H	Nicotinamide Mononucleotide Transporter
NA	Intergenic_504_495953_495960	Intergenic_504_495953_495960	NA	495953	495960	.	Intergenic_504_495953_495960	Intergenic_504_495953_495960	NA	NA	NA	NA	NA	NA	NA	NA	NA
ENOG4105ZMH	OG1RF_RS02525	OG1RF_10475	COG1428	495961	496605	+	NA	deoxynucleoside kinase	AEA93162.1	GI:327534328	PF01712	IPR002624	2.7.1.113	F	Deoxyadenosine/deoxycytidine kinase	F	deoxynucleoside kinase
NA	Intergenic_505_496606_496954	Intergenic_505_496606_496954	NA	496606	496954	.	Intergenic_505_496606_496954	Intergenic_505_496606_496954	NA	NA	NA	NA	NA	NA	NA	NA	NA
ENOG4105VQ3	OG1RF_RS02530	OG1RF_10476	NA	496955	497386	+	NA	hypothetical protein	AEA93163.1	GI:327534329	NA	NA	NA	NA	NA	S	Zn-finger containing protein
NA	Intergenic_506_497387_497498	Intergenic_506_497387_497498	NA	497387	497498	.	Intergenic_506_497387_497498	Intergenic_506_497387_497498	NA	NA	NA	NA	NA	NA	NA	NA	NA
ENOG410694U	OG1RF_RS02535	OG1RF_10477	COG4835	497499	497885	+	NA	transposase	AEA93164.1	GI:327534330	PF06619	IPR009530	NA	S	Uncharacterized protein	S	Protein of unknown function (DUF1149)
NA	Intergenic_507_497886_497931	Intergenic_507_497886_497931	NA	497886	497931	.	Intergenic_507_497886_497931	Intergenic_507_497886_497931	NA	NA	NA	NA	NA	NA	NA	NA	NA
NA	OG1RF_RS02540	OG1RF_10478	NA	497932	498267	-	NA	hypothetical protein	AEA93165.1	GI:327534331	NA	NA	NA	NA	NA	NA	NA
NA	Intergenic_508_498268_498564	Intergenic_508_498268_498564	NA	498268	498564	.	Intergenic_508_498268_498564	Intergenic_508_498268_498564	NA	NA	NA	NA	NA	NA	NA	NA	NA
ENOG4108DX9	OG1RF_RS02545	OG1RF_10479	COG1823	498565	499956	+	NA	sodium/dicarboxylate symporter family protein	AEA93166.1	GI:327534332	PF00375	IPR001991	NA	E	L-cystine uptake protein TcyP, sodium:dicarboxylate symporter family	S	Sodium:dicarboxylate symporter family
NA	Intergenic_509_499957_500087	Intergenic_509_499957_500087	NA	499957	500087	.	Intergenic_509_499957_500087	Intergenic_509_499957_500087	NA	NA	NA	NA	NA	NA	NA	NA	NA
ENOG4105I7U	OG1RF_RS02550	OG1RF_10480	COG0346	500088	500468	+	gloA3	lactoylglutathione lyase	AEA93167.1	GI:327534333	PF00903	NA	4.4.1.5	Q	Catechol 2,3-dioxygenase or other lactoylglutathione lyase family enzyme	E	Glyoxalase Bleomycin resistance protein (Dioxygenase
NA	Intergenic_510_500469_500620	Intergenic_510_500469_500620	NA	500469	500620	.	Intergenic_510_500469_500620	Intergenic_510_500469_500620	NA	NA	NA	NA	NA	NA	NA	NA	NA
ENOG41089X5	OG1RF_RS02555	OG1RF_10481	COG1680	500621	501787	+	NA	beta-lactamase	AEA93168.1	GI:327534334	PF00144	IPR001466	3.5.2.6	V	CubicO group peptidase, beta-lactamase class C family	V	Beta-lactamase class C related penicillin binding protein
NA	Intergenic_511_501788_501886	Intergenic_511_501788_501886	NA	501788	501886	.	Intergenic_511_501788_501886	Intergenic_511_501788_501886	NA	NA	NA	NA	NA	NA	NA	NA	NA
ENOG4105I7Q	OG1RF_RS02560	OG1RF_10482	COG4420	501887	502597	+	NA	protein of hypothetical function DUF1003	AEA93169.1	GI:327534335	PF06210	IPR010406	NA	S	Uncharacterized membrane protein	S	Protein of unknown function (DUF1003)
NA	Intergenic_512_502598_503229	Intergenic_512_502598_503229	NA	502598	503229	.	Intergenic_512_502598_503229	Intergenic_512_502598_503229	NA	NA	NA	NA	NA	NA	NA	NA	NA
ENOG4105C72	OG1RF_RS02565	OG1RF_10483	COG1054	503230	504180	+	NA	rhodanese family protein	AEA93170.1	GI:327534336	PF00581	IPR001763	NA	R	Predicted sulfurtransferase	J	UPF0176 protein
NA	Intergenic_513_504181_504237	Intergenic_513_504181_504237	NA	504181	504237	.	Intergenic_513_504181_504237	Intergenic_513_504181_504237	NA	NA	NA	NA	NA	NA	NA	NA	NA
NA	NA	OG1RF_10484	NA	504238	504375	-	NA	hypothetical protein	AEA93171.1	GI:327534337	NA	NA	NA	NA	NA	NA	NA
ENOG4106JUU	OG1RF_RS02570	OG1RF_10485	NA	504359	504742	+	NA	cell wall surface anchor family protein	AEA93172.1	GI:327534338	PF00746	NA	NA	NA	NA	S	protein (LPxTG motif)
ENOG4106W21	OG1RF_RS02575	OG1RF_10486	NA	504742	505473	+	NA	WxL domain surface protein	AEA93173.1	GI:327534339	NA	NA	NA	NA	NA	S	NA
NA	Intergenic_516_505474_505489	Intergenic_516_505474_505489	NA	505474	505489	.	Intergenic_516_505474_505489	Intergenic_516_505474_505489	NA	NA	NA	NA	NA	NA	NA	NA	NA
ENOG4106DKV	OG1RF_RS02580	OG1RF_10487	NA	505490	506269	+	NA	WxL domain surface protein	AEA93174.1	GI:327534340	NA	NA	NA	NA	NA	S	Cell surface protein
NA	Intergenic_517_506270_506288	Intergenic_517_506270_506288	NA	506270	506288	.	Intergenic_517_506270_506288	Intergenic_517_506270_506288	NA	NA	NA	NA	NA	NA	NA	NA	NA
ENOG4106B2V	OG1RF_RS02585	OG1RF_10488	NA	506289	508388	+	NA	WxL domain surface protein	AEA93175.1	GI:327534341	PF00139,PF06458	IPR009459	NA	NA	NA	S	Cell surface protein
NA	Intergenic_518_508389_508410	Intergenic_518_508389_508410	NA	508389	508410	.	Intergenic_518_508389_508410	Intergenic_518_508389_508410	NA	NA	NA	NA	NA	NA	NA	NA	NA
ENOG4106DKV	OG1RF_RS02590	OG1RF_10489	NA	508411	509151	+	NA	WxL domain surface protein	AEA93176.1	GI:327534342	NA	NA	NA	NA	NA	S	Cell surface protein
NA	Intergenic_519_509152_509226	Intergenic_519_509152_509226	NA	509152	509226	.	Intergenic_519_509152_509226	Intergenic_519_509152_509226	NA	NA	NA	NA	NA	NA	NA	NA	NA
ENOG4108R4H	OG1RF_RS02595	OG1RF_10490	NA	509227	510321	+	NA	cell wall surface anchor family protein	AEA93177.1	GI:327534343	PF06030	IPR010317	NA	NA	NA	M	Cell surface protein
NA	Intergenic_520_510322_510522	Intergenic_520_510322_510522	NA	510322	510522	.	Intergenic_520_510322_510522	Intergenic_520_510322_510522	NA	NA	NA	NA	NA	NA	NA	NA	NA
NA	OG1RF_RS02600	OG1RF_10491	NA	510523	510972	+	NA	hypothetical protein	AEA93178.1	GI:327534344	NA	NA	NA	NA	NA	NA	NA
NA	Intergenic_521_510973_510975	Intergenic_521_510973_510975	NA	510973	510975	.	Intergenic_521_510973_510975	Intergenic_521_510973_510975	NA	NA	NA	NA	NA	NA	NA	NA	NA
ENOG4106YFA	OG1RF_RS02605	OG1RF_10492	NA	510976	512424	+	NA	M protein trans-acting positive regulator	AEA93179.1	GI:327534345	PF05043	IPR007737	NA	NA	NA	S	Mga helix-turn-helix domain
NA	Intergenic_522_512425_512533	Intergenic_522_512425_512533	NA	512425	512533	.	Intergenic_522_512425_512533	Intergenic_522_512425_512533	NA	NA	NA	NA	NA	NA	NA	NA	NA
ENOG4105C59	OG1RF_RS02610	OG1RF_10493	COG2217	512534	514438	+	NA	P-ATPase superfamily P-type ATPase cadmium transporter	AEA93180.1	GI:327534346	PF00122,PF00702	IPR001757	3.6.3.3	P	Cation transport ATPase	P	p-type ATPase
NA	Intergenic_523_514439_514473	Intergenic_523_514439_514473	NA	514439	514473	.	Intergenic_523_514439_514473	Intergenic_523_514439_514473	NA	NA	NA	NA	NA	NA	NA	NA	NA
ENOG4105KT7	OG1RF_RS02615	OG1RF_10494	COG1285	514474	515193	+	NA	SapB protein	AEA93181.1	GI:327534347	PF02308	IPR003416	NA	S	Uncharacterized membrane protein YhiD, involved in acid resistance	S	mgtC SapB transporter
NA	Intergenic_524_515194_515240	Intergenic_524_515194_515240	NA	515194	515240	.	Intergenic_524_515194_515240	Intergenic_524_515194_515240	NA	NA	NA	NA	NA	NA	NA	NA	NA
ENOG4105CDA	OG1RF_RS02620	OG1RF_10495	COG1126	515241	515978	-	NA	ABC superfamily ATP binding cassette transporter, ABC protein	AEA93182.1	GI:327534348	PF00005	IPR003593	3.6.3.28	E	ABC-type polar amino acid transport system, ATPase component	E	abc transporter atp-binding protein
NA	Intergenic_525_515979_515979	Intergenic_525_515979_515979	NA	515979	515979	.	Intergenic_525_515979_515979	Intergenic_525_515979_515979	NA	NA	NA	NA	NA	NA	NA	NA	NA
ENOG4108QDB	OG1RF_RS02625	OG1RF_10496	COG0834	515980	518148	-	glnP	amino acid ABC superfamily ATP binding cassette transporter, binding/permease protein	AEA93183.1	GI:327534349	PF00497,PF00528	IPR001638	NA	ET	ABC-type amino acid transport/signal transduction system, periplasmic component/domain	ET	PBPb
NA	Intergenic_526_518149_518426	Intergenic_526_518149_518426	NA	518149	518426	.	Intergenic_526_518149_518426	Intergenic_526_518149_518426	NA	NA	NA	NA	NA	NA	NA	NA	NA
ENOG4105CCW	OG1RF_RS02630	OG1RF_10497	COG0556	518427	520424	+	uvrB	excision endonuclease subunit UvrB	AEA93184.1	GI:327534350	PF04851,PF00271,PF02151	IPR004807	3.1.25.-	L	Excinuclease UvrABC helicase subunit UvrB	L	damaged site, the DNA wraps around one UvrB monomer. DNA wrap is dependent on ATP binding by UvrB and probably causes local melting of the DNA helix, facilitating insertion of UvrB beta-hairpin between the DNA strands. Then UvrB probes one DNA strand for the presence of a lesion. If a lesion is found the UvrA subunits dissociate and the UvrB-DNA preincision complex is formed. This complex is subs…
NA	Intergenic_527_520425_520541	Intergenic_527_520425_520541	NA	520425	520541	.	Intergenic_527_520425_520541	Intergenic_527_520425_520541	NA	NA	NA	NA	NA	NA	NA	NA	NA
ENOG4105C5U	OG1RF_RS02635	OG1RF_10498	COG0178	520542	523361	+	uvrA	excision endonuclease subunit UvrA	AEA93185.1	GI:327534351	PF00005	IPR004602	3.1.25.-	L	Excinuclease UvrABC ATPase subunit	L	The UvrABC repair system catalyzes the recognition and processing of DNA lesions. UvrA is an ATPase and a DNA-binding protein. A damage recognition complex composed of 2 UvrA and 2 UvrB subunits scans DNA for abnormalities. When the presence of a lesion has been verified by UvrB, the UvrA molecules dissociate (By similarity)
NA	Intergenic_528_523362_523532	Intergenic_528_523362_523532	NA	523362	523532	.	Intergenic_528_523362_523532	Intergenic_528_523362_523532	NA	NA	NA	NA	NA	NA	NA	NA	NA
ENOG4106F7M	OG1RF_RS02640	OG1RF_10499	NA	523533	524327	+	NA	hypothetical protein	AEA93186.1	GI:327534352	NA	NA	NA	NA	NA	S	NA
NA	Intergenic_529_524328_524381	Intergenic_529_524328_524381	NA	524328	524381	.	Intergenic_529_524328_524381	Intergenic_529_524328_524381	NA	NA	NA	NA	NA	NA	NA	NA	NA
ENOG4105C21	OG1RF_RS02645	OG1RF_10500	COG1660	524382	525380	+	NA	ATP-binding protein	AEA93187.1	GI:327534353	PF03668	IPR005337	NA	T	RNase adaptor protein for sRNA GlmZ degradation, contains a P-loop ATPase domain	S	Displays ATPase and GTPase activities (By similarity)
ENOG4105CHW	OG1RF_RS02650	OG1RF_10501	COG0391	525380	526375	+	NA	protein of hypothetical function UPF0052 and CofD	AEA93188.1	GI:327534354	PF01933	IPR010119	NA	HG	Archaeal 2-phospho-L-lactate transferase/Bacterial gluconeogenesis factor, CofD/UPF0052 family	S	UPF0052 protein
NA	Intergenic_531_526376_526408	Intergenic_531_526376_526408	NA	526376	526408	.	Intergenic_531_526376_526408	Intergenic_531_526376_526408	NA	NA	NA	NA	NA	NA	NA	NA	NA
ENOG4105CIE	OG1RF_RS02655	OG1RF_10502	COG1481	526409	527344	+	NA	protein of hypothetical function DUF199	AEA93189.1	GI:327534355	PF02650	IPR003802	NA	K	DNA-binding transcriptional regulator WhiA, involved in cell division	K	May be required for sporulation (By similarity)
NA	Intergenic_532_527345_527532	Intergenic_532_527345_527532	NA	527345	527532	.	Intergenic_532_527345_527532	Intergenic_532_527345_527532	NA	NA	NA	NA	NA	NA	NA	NA	NA
ENOG4105PZZ	OG1RF_RS02660	OG1RF_10503	NA	527533	528501	+	NA	PEP phosphonomutase family protein	AEA93190.1	GI:327534356	NA	NA	NA	NA	NA	S	PEP phosphonomutase family protein
NA	Intergenic_533_528502_528614	Intergenic_533_528502_528614	NA	528502	528614	.	Intergenic_533_528502_528614	Intergenic_533_528502_528614	NA	NA	NA	NA	NA	NA	NA	NA	NA
ENOG4105G2R	OG1RF_RS02665	OG1RF_10504	NA	528615	529133	+	NA	thioredoxin superfamily protein	AEA93191.1	GI:327534357	NA	NA	NA	NA	NA	O	Inherit from COG: Thiol disulfide interchange protein
NA	Intergenic_534_529134_529178	Intergenic_534_529134_529178	NA	529134	529178	.	Intergenic_534_529134_529178	Intergenic_534_529134_529178	NA	NA	NA	NA	NA	NA	NA	NA	NA
ENOG4105CCQ	OG1RF_RS02670	OG1RF_10505	COG0740	529179	529772	-	clpP	ATP-dependent Clp protease proteolytic subunit	AEA93192.1	GI:327534358	PF00574	IPR001907	3.4.21.92	O	ATP-dependent protease ClpP, protease subunit	O	Cleaves peptides in various proteins in a process that requires ATP hydrolysis. Has a chymotrypsin-like activity. Plays a major role in the degradation of misfolded proteins (By similarity)
NA	Intergenic_535_529773_529967	Intergenic_535_529773_529967	NA	529773	529967	.	Intergenic_535_529773_529967	Intergenic_535_529773_529967	NA	NA	NA	NA	NA	NA	NA	NA	NA
ENOG410796E	OG1RF_RS02675	OG1RF_10506	NA	529968	530486	+	NA	hypothetical protein	AEA93193.1	GI:327534359	NA	NA	NA	NA	NA	S	NA
NA	Intergenic_536_530487_530505	Intergenic_536_530487_530505	NA	530487	530505	.	Intergenic_536_530487_530505	Intergenic_536_530487_530505	NA	NA	NA	NA	NA	NA	NA	NA	NA
ENOG4107HTT	OG1RF_RS02680	OG1RF_10507	NA	530506	530910	-	NA	membrane protein	AEA93194.1	GI:327534360	PF07784	IPR012427	NA	NA	NA	S	Protein of unknown function (DUF1622)
NA	Intergenic_537_530911_531374	Intergenic_537_530911_531374	NA	530911	531374	.	Intergenic_537_530911_531374	Intergenic_537_530911_531374	NA	NA	NA	NA	NA	NA	NA	NA	NA
ENOG4106P1M	OG1RF_RS02685	OG1RF_10508	NA	531375	534725	+	NA	von Willebrand factor domain LPTXG domain protein	AEA93195.1	GI:327534361	PF00092,PF00746	IPR002035	NA	NA	NA	M	NA
NA	Intergenic_538_534726_534749	Intergenic_538_534726_534749	NA	534726	534749	.	Intergenic_538_534726_534749	Intergenic_538_534726_534749	NA	NA	NA	NA	NA	NA	NA	NA	NA
ENOG41061R1	OG1RF_RS02690	OG1RF_10509	NA	534750	535133	+	NA	hypothetical protein	AEA93196.1	GI:327534362	NA	NA	NA	NA	NA	CO	transport accessory protein
NA	Intergenic_539_535134_535306	Intergenic_539_535134_535306	NA	535134	535306	.	Intergenic_539_535134_535306	Intergenic_539_535134_535306	NA	NA	NA	NA	NA	NA	NA	NA	NA
ENOG41075N2	OG1RF_RS02695	OG1RF_10510	NA	535307	535816	+	NA	hypothetical protein	AEA93197.1	GI:327534363	NA	NA	NA	NA	NA	S	NA
NA	Intergenic_540_535817_535845	Intergenic_540_535817_535845	NA	535817	535845	.	Intergenic_540_535817_535845	Intergenic_540_535817_535845	NA	NA	NA	NA	NA	NA	NA	NA	NA
ENOG4105YNR	OG1RF_RS02700	OG1RF_10511	COG0584	535846	537633	+	NA	glycerophosphoryl diester phosphodiesterase	AEA93198.1	GI:327534364	PF03009	IPR004129	NA	I	Glycerophosphoryl diester phosphodiesterase	C	glycerophosphoryl diester phosphodiesterase
NA	Intergenic_541_537634_537658	Intergenic_541_537634_537658	NA	537634	537658	.	Intergenic_541_537634_537658	Intergenic_541_537634_537658	NA	NA	NA	NA	NA	NA	NA	NA	NA
ENOG4107IMA	OG1RF_RS02705	OG1RF_10512	NA	537659	538066	+	NA	MutT/NUDIX family protein	AEA93199.1	GI:327534365	PF00293	IPR000086	NA	NA	NA	S	NUDIX domain
NA	Intergenic_542_538067_538299	Intergenic_542_538067_538299	NA	538067	538299	.	Intergenic_542_538067_538299	Intergenic_542_538067_538299	NA	NA	NA	NA	NA	NA	NA	NA	NA
ENOG4105VEQ	OG1RF_RS02710	OG1RF_10513	COG1278	538300	538500	+	cspB	cold shock protein B	AEA93200.1	GI:327534366	PF00313	IPR012340	NA	K	Cold shock protein, CspA family	K	Cold shock protein
NA	Intergenic_543_538501_539156	Intergenic_543_538501_539156	NA	538501	539156	.	Intergenic_543_538501_539156	Intergenic_543_538501_539156	NA	NA	NA	NA	NA	NA	NA	NA	NA
NA	Intergenic_544_539229_539286	Intergenic_544_539229_539286	NA	539229	539286	.	Intergenic_544_539229_539286	Intergenic_544_539229_539286	NA	NA	NA	NA	NA	NA	NA	NA	NA
ENOG4105DTW	OG1RF_RS02720	OG1RF_10514	COG1508	539287	540618	+	rpoN	DNA-directed RNA polymerase sigma subunit RpoN	AEA93201.1	GI:327534367	PF00309,PF04963,PF04552	IPR000394	NA	K	DNA-directed RNA polymerase specialized sigma subunit, sigma54 homolog	K	Sigma factors are initiation factors that promote the attachment of RNA polymerase to specific initiation sites and are then released (By similarity)
NA	NA	OG1RF_10515	NA	540611	540757	+	NA	hypothetical protein	AEA93202.1	GI:327534368	NA	NA	NA	NA	NA	NA	NA
NA	Intergenic_546_540758_540818	Intergenic_546_540758_540818	NA	540758	540818	.	Intergenic_546_540758_540818	Intergenic_546_540758_540818	NA	NA	NA	NA	NA	NA	NA	NA	NA
ENOG4105EXC	OG1RF_RS02725	OG1RF_10516	COG1835	540819	542696	+	NA	acyltransferase	AEA93203.1	GI:327534369	PF01757	IPR002656	NA	M	Peptidoglycan/LPS O-acetylase OafA/YrhL, contains acyltransferase and SGNH-hydrolase domains	I	Acyl-transferase
NA	Intergenic_547_542697_542911	Intergenic_547_542697_542911	NA	542697	542911	.	Intergenic_547_542697_542911	Intergenic_547_542697_542911	NA	NA	NA	NA	NA	NA	NA	NA	NA
ENOG4105CPH	OG1RF_RS02730	OG1RF_10517	COG0192	542912	544096	+	metK	methionine adenosyltransferase	AEA93204.1	GI:327534370	PF00438,PF02772,PF02773	IPR002133	2.5.1.6	H	S-adenosylmethionine synthetase	H	Catalyzes the formation of S-adenosylmethionine from methionine and ATP
NA	Intergenic_548_544097_544265	Intergenic_548_544097_544265	NA	544097	544265	.	Intergenic_548_544097_544265	Intergenic_548_544097_544265	NA	NA	NA	NA	NA	NA	NA	NA	NA
ENOG4105C0R	OG1RF_RS02735	OG1RF_10518	COG0477	544266	545732	+	NA	MFS family drug resistance transporter	AEA93205.1	GI:327534371	PF07690	IPR004638	NA	GEPR	MFS family permease	P	drug resistance transporter emrb qaca subfamily
NA	Intergenic_549_545733_545770	Intergenic_549_545733_545770	NA	545733	545770	.	Intergenic_549_545733_545770	Intergenic_549_545733_545770	NA	NA	NA	NA	NA	NA	NA	NA	NA
ENOG4107UWA	OG1RF_RS02740	OG1RF_10519	COG0627	545771	546562	+	NA	esterase	AEA93206.1	GI:327534372	PF00756	IPR000801	NA	V	S-formylglutathione hydrolase FrmB	S	esterase
NA	Intergenic_550_546563_546642	Intergenic_550_546563_546642	NA	546563	546642	.	Intergenic_550_546563_546642	Intergenic_550_546563_546642	NA	NA	NA	NA	NA	NA	NA	NA	NA
ENOG410903E	OG1RF_RS02745	OG1RF_10520	NA	546643	547305	-	NA	TetR family transcriptional regulator	AEA93207.1	GI:327534373	PF00440	IPR012287	NA	NA	NA	K	Tetr family transcriptional regulator
NA	Intergenic_551_547306_547558	Intergenic_551_547306_547558	NA	547306	547558	.	Intergenic_551_547306_547558	Intergenic_551_547306_547558	NA	NA	NA	NA	NA	NA	NA	NA	NA
ENOG4105BZ1	OG1RF_RS02750	OG1RF_10521	COG1132	547559	549274	+	NA	ABC superfamily ATP binding cassette transporter, membrane protein	AEA93208.1	GI:327534374	PF00664,PF00005	IPR001140	NA	V	ABC-type multidrug transport system, ATPase and permease component	V	(ABC) transporter
ENOG4105BZ1	OG1RF_RS02755	OG1RF_10522	COG1132	549274	551043	+	NA	multidrug resistance ABC superfamily ATP binding cassette transporter, membrane protein	AEA93209.1	GI:327534375	PF00664,PF00005	IPR001140	NA	V	ABC-type multidrug transport system, ATPase and permease component	V	(ABC) transporter
NA	NA	OG1RF_10523	NA	551006	551248	+	NA	hypothetical protein	AEA93210.1	GI:327534376	NA	NA	NA	NA	NA	NA	NA
NA	NA	OG1RF_10524	NA	551245	551454	-	NA	hypothetical protein	AEA93211.1	GI:327534377	NA	NA	NA	NA	NA	NA	NA
ENOG4105Z4Y	OG1RF_RS02765	OG1RF_10525	NA	551453	552058	+	NA	TetR family transcriptional regulator	AEA93212.1	GI:327534378	PF00440	IPR012287	NA	NA	NA	K	Transcriptional regulator
NA	Intergenic_556_552059_552196	Intergenic_556_552059_552196	NA	552059	552196	.	Intergenic_556_552059_552196	Intergenic_556_552059_552196	NA	NA	NA	NA	NA	NA	NA	NA	NA
ENOG4105EIM	OG1RF_RS02770	OG1RF_10526	COG0577	552197	553276	+	NA	ABC superfamily ATP binding cassette transporter, membrane protein	AEA93213.1	GI:327534379	PF02687	IPR003838	NA	V	ABC-type antimicrobial peptide transport system, permease component	V	ABC transporter, permease
ENOG4105CQU	OG1RF_RS02775	OG1RF_10527	COG1136	553266	553949	+	NA	ABC superfamily ATP binding cassette transporter, ABC protein	AEA93214.1	GI:327534380	PF00005	IPR003593	3.6.3.-	M	ABC-type lipoprotein export system, ATPase component	V	Part of the ABC transporter complex LolCDE involved in the translocation of mature outer membrane-directed lipoproteins, from the inner membrane to the periplasmic chaperone, LolA. Responsible for the formation of the LolA-lipoprotein complex in an ATP-dependent manner (By similarity)
NA	Intergenic_558_553950_554006	Intergenic_558_553950_554006	NA	553950	554006	.	Intergenic_558_553950_554006	Intergenic_558_553950_554006	NA	NA	NA	NA	NA	NA	NA	NA	NA
ENOG4108Z58	OG1RF_RS02780	OG1RF_10528	COG0500	554007	554570	-	NA	rRNA methylase	AEA93215.1	GI:327534381	PF06962	IPR010719	NA	QR	SAM-dependent methyltransferase	Q	rRNA Methylase
ENOG4107VUI	OG1RF_RS02785	OG1RF_10529	COG1242	554570	555538	-	NA	radical SAM protein	AEA93216.1	GI:327534382	PF04055	IPR005911	1.8.-.-	R	Radical SAM superfamily enzyme	S	Elp3
NA	Intergenic_560_555539_555553	Intergenic_560_555539_555553	NA	555539	555553	.	Intergenic_560_555539_555553	Intergenic_560_555539_555553	NA	NA	NA	NA	NA	NA	NA	NA	NA
ENOG4107YJ2	OG1RF_RS02790	OG1RF_10530	COG0671	555554	556204	-	NA	type 2 phosphatidic acid phosphatase	AEA93217.1	GI:327534383	PF01569	IPR000326	NA	I	Membrane-associated phospholipid phosphatase	I	PAP2 Family
NA	Intergenic_561_556205_556371	Intergenic_561_556205_556371	NA	556205	556371	.	Intergenic_561_556205_556371	Intergenic_561_556205_556371	NA	NA	NA	NA	NA	NA	NA	NA	NA
ENOG41067Z4	OG1RF_RS02795	OG1RF_10531	NA	556372	557397	-	NA	hypothetical protein	AEA93218.1	GI:327534384	NA	NA	NA	NA	NA	S	Inherit from NOG: Membrane
ENOG4105MIG	OG1RF_RS02800	OG1RF_10532	NA	557397	558083	-	NA	hypothetical protein	AEA93219.1	GI:327534385	PF08006	IPR012963	NA	NA	NA	S	Protein of unknown function (DUF1700)
NA	Intergenic_563_558084_558372	Intergenic_563_558084_558372	NA	558084	558372	.	Intergenic_563_558084_558372	Intergenic_563_558084_558372	NA	NA	NA	NA	NA	NA	NA	NA	NA
ENOG4107X35	OG1RF_RS02805	OG1RF_10533	COG1705	558373	560586	+	lyzl6	cell wall lysis protein	AEA93220.1	GI:327534386	PF01832,PF01476	IPR002482	3.2.1.17	MN	Flagellum-specific peptidoglycan hydrolase FlgJ	M	defense response to bacterium
NA	Intergenic_564_560587_560942	Intergenic_564_560587_560942	NA	560587	560942	.	Intergenic_564_560587_560942	Intergenic_564_560587_560942	NA	NA	NA	NA	NA	NA	NA	NA	NA
ENOG4105C8T	OG1RF_RS02810	OG1RF_10534	COG0495	560943	563405	+	leuS	leucine--tRNA ligase	AEA93221.1	GI:327534387	PF00133,PF08264	IPR002302	6.1.1.4	J	Leucyl-tRNA synthetase	J	Leucyl-tRNA synthetase
NA	Intergenic_565_563406_563459	Intergenic_565_563406_563459	NA	563406	563459	.	Intergenic_565_563406_563459	Intergenic_565_563406_563459	NA	NA	NA	NA	NA	NA	NA	NA	NA
ENOG4106XR5	OG1RF_RS02815	OG1RF_10535	NA	563460	563684	-	NA	hypothetical protein	AEA93222.1	GI:327534388	NA	NA	NA	NA	NA	S	NA
NA	Intergenic_566_563685_563780	Intergenic_566_563685_563780	NA	563685	563780	.	Intergenic_566_563685_563780	Intergenic_566_563685_563780	NA	NA	NA	NA	NA	NA	NA	NA	NA
ENOG41081I9	OG1RF_RS02820	OG1RF_10536	NA	563781	564224	-	NA	hypothetical protein	AEA93223.1	GI:327534389	NA	NA	NA	NA	NA	S	integral membrane protein
NA	Intergenic_567_564225_564399	Intergenic_567_564225_564399	NA	564225	564399	.	Intergenic_567_564225_564399	Intergenic_567_564225_564399	NA	NA	NA	NA	NA	NA	NA	NA	NA
ENOG4108JHN	OG1RF_RS02825	OG1RF_10537	COG0834	564400	565233	-	aatB	amino acid ABC superfamily ATP binding cassette transporter, binding protein	AEA93224.1	GI:327534390	PF00497	IPR001638	NA	ET	ABC-type amino acid transport/signal transduction system, periplasmic component/domain	E	amino acid ABC transporter, amino acid-binding protein
NA	Intergenic_568_565234_565243	Intergenic_568_565234_565243	NA	565234	565243	.	Intergenic_568_565234_565243	Intergenic_568_565234_565243	NA	NA	NA	NA	NA	NA	NA	NA	NA
ENOG4108KCS	OG1RF_RS02830	OG1RF_10538	COG1126	565244	565879	-	NA	ABC superfamily ATP binding cassette transporter, ABC protein	AEA93225.1	GI:327534391	PF00005	IPR003593	NA	E	ABC-type polar amino acid transport system, ATPase component	E	abc transporter atp-binding protein
NA	Intergenic_569_565880_565891	Intergenic_569_565880_565891	NA	565880	565891	.	Intergenic_569_565880_565891	Intergenic_569_565880_565891	NA	NA	NA	NA	NA	NA	NA	NA	NA
ENOG4105CJ8	OG1RF_RS02835	OG1RF_10539	COG0765	565892	566536	-	NA	amino acid ABC superfamily ATP binding cassette transporter, membrane protein	AEA93226.1	GI:327534392	PF00528	IPR000515	NA	E	ABC-type amino acid transport system, permease component	E	amino acid AbC transporter
NA	Intergenic_570_566537_567367	Intergenic_570_566537_567367	NA	566537	567367	.	Intergenic_570_566537_567367	Intergenic_570_566537_567367	NA	NA	NA	NA	NA	NA	NA	NA	NA
ENOG4108FVB	OG1RF_RS02840	OG1RF_10540	COG4166	567368	568999	+	NA	oligopeptide ABC superfamily ATP binding cassette transporter, binding protein	AEA93227.1	GI:327534393	PF00496	IPR000914	NA	E	ABC-type oligopeptide transport system, periplasmic component	E	ABC, transporter
NA	Intergenic_571_569000_569105	Intergenic_571_569000_569105	NA	569000	569105	.	Intergenic_571_569000_569105	Intergenic_571_569000_569105	NA	NA	NA	NA	NA	NA	NA	NA	NA
ENOG4107JC7	OG1RF_RS02845	OG1RF_10541	NA	569106	569354	+	NA	transglycosylase-associated protein	AEA93228.1	GI:327534394	PF04226	NA	NA	NA	NA	S	Transglycosylase associated protein
NA	Intergenic_572_569355_569732	Intergenic_572_569355_569732	NA	569355	569732	.	Intergenic_572_569355_569732	Intergenic_572_569355_569732	NA	NA	NA	NA	NA	NA	NA	NA	NA
ENOG41069F1	OG1RF_RS02850	OG1RF_10542	COG4289	569733	571472	+	NA	hypothetical protein	AEA93229.1	GI:327534395	NA	NA	NA	S	Uncharacterized protein	S	Conserved protein
NA	Intergenic_573_571473_571475	Intergenic_573_571473_571475	NA	571473	571475	.	Intergenic_573_571473_571475	Intergenic_573_571473_571475	NA	NA	NA	NA	NA	NA	NA	NA	NA
ENOG4108TRM	OG1RF_RS02855	OG1RF_10543	NA	571476	572303	+	NA	hypothetical protein	AEA93230.1	GI:327534396	NA	NA	NA	NA	NA	S	NA
NA	Intergenic_574_572304_572679	Intergenic_574_572304_572679	NA	572304	572679	.	Intergenic_574_572304_572679	Intergenic_574_572304_572679	NA	NA	NA	NA	NA	NA	NA	NA	NA
ENOG4105EP8	OG1RF_RS02860	OG1RF_10544	NA	572680	573849	+	NA	glucuronyl hydrolase	AEA93231.1	GI:327534397	PF07470	IPR012341	NA	NA	NA	S	Glycosyl Hydrolase Family 88
NA	Intergenic_575_573850_573861	Intergenic_575_573850_573861	NA	573850	573861	.	Intergenic_575_573850_573861	Intergenic_575_573850_573861	NA	NA	NA	NA	NA	NA	NA	NA	NA
ENOG4105D57	OG1RF_RS02865	OG1RF_10545	COG1874	573862	575640	+	bgaL	beta-galactosidase	AEA93232.1	GI:327534398	PF01301	IPR001944	3.2.1.23	G	Beta-galactosidase GanA	G	beta-galactosidase
NA	Intergenic_576_575641_575664	Intergenic_576_575641_575664	NA	575641	575664	.	Intergenic_576_575641_575664	Intergenic_576_575641_575664	NA	NA	NA	NA	NA	NA	NA	NA	NA
ENOG4108Y3R	OG1RF_RS02870	OG1RF_10546	COG2188	575665	576372	-	NA	GntR family transcriptional regulator	AEA93233.1	GI:327534399	PF00392,PF07702	IPR011663	NA	K	DNA-binding transcriptional regulator, GntR family	K	GntR family transcriptional regulator
NA	Intergenic_577_576373_576599	Intergenic_577_576373_576599	NA	576373	576599	.	Intergenic_577_576373_576599	Intergenic_577_576373_576599	NA	NA	NA	NA	NA	NA	NA	NA	NA
NA	NA	OG1RF_10547	COG3444	576600	577526	+	manX3	PTS family mannose porter, IIAB component	AEA93234.1	GI:327534400	PF03610,PF03830	IPR004720	2.7.1.69	G	Phosphotransferase system, mannose/fructose/N-acetylgalactosamine-specific component IIB	NA	NA
NA	Intergenic_578_577527_577574	Intergenic_578_577527_577574	NA	577527	577574	.	Intergenic_578_577527_577574	Intergenic_578_577527_577574	NA	NA	NA	NA	NA	NA	NA	NA	NA
ENOG4108KDH	OG1RF_RS02880	OG1RF_10548	COG3715	577575	578366	+	NA	PTS family mannose/fructose/sorbose porter component IIC	AEA93235.1	GI:327534401	PF03609	IPR004700	NA	G	Phosphotransferase system, mannose/fructose/N-acetylgalactosamine-specific component IIC	G	PTS System
ENOG4107E9Z	OG1RF_RS02885	OG1RF_10549	COG3716	578359	579159	+	NA	PTS family mannose/fructose/sorbose porter component IID	AEA93236.1	GI:327534402	PF03613	IPR004704	NA	G	Phosphotransferase system, mannose/fructose/N-acetylgalactosamine-specific component IID	G	PTS System
NA	Intergenic_580_579160_579273	Intergenic_580_579160_579273	NA	579160	579273	.	Intergenic_580_579160_579273	Intergenic_580_579160_579273	NA	NA	NA	NA	NA	NA	NA	NA	NA
ENOG4106AM8	OG1RF_RS02890	OG1RF_10550	NA	579274	582288	+	NA	family 8 polysaccharide lyase	AEA93237.1	GI:327534403	PF08124,PF02278	IPR012329	NA	NA	NA	M	polysaccharide lyase family 8
NA	Intergenic_581_582289_582357	Intergenic_581_582289_582357	NA	582289	582357	.	Intergenic_581_582289_582357	Intergenic_581_582289_582357	NA	NA	NA	NA	NA	NA	NA	NA	NA
ENOG4106XY9	OG1RF_RS02895	OG1RF_10551	NA	582358	582681	-	NA	hypothetical protein	AEA93238.1	GI:327534404	NA	NA	NA	NA	NA	S	Pfam:DUF3230
NA	Intergenic_582_582682_582932	Intergenic_582_582682_582932	NA	582682	582932	.	Intergenic_582_582682_582932	Intergenic_582_582682_582932	NA	NA	NA	NA	NA	NA	NA	NA	NA
ENOG4105KW6	OG1RF_RS02900	OG1RF_10552	COG1825	582933	583541	-	rplY	50S ribosomal protein L25	AEA93239.1	GI:327534405	PF01386	IPR001021	NA	J	Ribosomal protein L25 (general stress protein Ctc)	J	This is one of the proteins that binds to the 5S RNA in the ribosome where it forms part of the central protuberance (By similarity)
NA	Intergenic_583_583542_583871	Intergenic_583_583542_583871	NA	583542	583871	.	Intergenic_583_583542_583871	Intergenic_583_583542_583871	NA	NA	NA	NA	NA	NA	NA	NA	NA
ENOG4105JZK	OG1RF_RS02905	OG1RF_10553	COG1187	583872	584654	+	rsuA2	ribosomal small subunit pseudouridine synthase A	AEA93240.1	GI:327534406	PF01479,PF00849	IPR000748	NA	J	16S rRNA U516 pseudouridylate synthase RsuA and related 23S rRNA U2605, pseudouridylate synthases	J	Pseudouridine synthase
ENOG4107Z9Z	OG1RF_RS02910	OG1RF_10554	COG1011	584651	585331	+	yjjG	HAD-superfamily hydrolase	AEA93241.1	GI:327534407	PF00702	IPR011951	3.1.3.5	H	FMN phosphatase YigB, HAD superfamily	S	Hydrolase
NA	Intergenic_585_585332_585365	Intergenic_585_585332_585365	NA	585332	585365	.	Intergenic_585_585332_585365	Intergenic_585_585332_585365	NA	NA	NA	NA	NA	NA	NA	NA	NA
ENOG4108W0I	OG1RF_RS02915	OG1RF_10555	NA	585366	585821	-	NA	GNAT family acetyltransferase	AEA93242.1	GI:327534408	PF00583	IPR016181	NA	NA	NA	S	acetyltransferase
NA	Intergenic_586_585822_585995	Intergenic_586_585822_585995	NA	585822	585995	.	Intergenic_586_585822_585995	Intergenic_586_585822_585995	NA	NA	NA	NA	NA	NA	NA	NA	NA
ENOG4105DBI	OG1RF_RS02920	OG1RF_10556	COG0572	585996	586625	+	udk	uridine kinase	AEA93243.1	GI:327534409	PF00485	IPR000764	2.7.1.48	F	Uridine kinase	F	uridine monophosphokinase
NA	Intergenic_587_586626_586793	Intergenic_587_586626_586793	NA	586626	586793	.	Intergenic_587_586626_586793	Intergenic_587_586626_586793	NA	NA	NA	NA	NA	NA	NA	NA	NA
ENOG4108YZM	OG1RF_RS02925	OG1RF_10557	COG2337	586794	587135	+	NA	PemK family transcriptional regulator	AEA93244.1	GI:327534410	PF02452	IPR011067	NA	V	mRNA-degrading endonuclease, toxin component of the MazEF toxin-antitoxin module	T	Toxic component of a toxin-antitoxin (TA) module (By similarity)
ENOG4105EE0	OG1RF_RS02930	OG1RF_10558	COG0673	587122	588204	+	dhdh	putative trans-1,2-dihydrobenzene-1,2-diol dehydrogenase	AEA93245.1	GI:327534411	PF01408,PF02894	IPR016040	1.3.1.20	R	Predicted dehydrogenase	G	oxidoreductase
NA	Intergenic_589_588205_588573	Intergenic_589_588205_588573	NA	588205	588573	.	Intergenic_589_588205_588573	Intergenic_589_588205_588573	NA	NA	NA	NA	NA	NA	NA	NA	NA
ENOG4108PMD	OG1RF_RS02935	OG1RF_10559	NA	588574	590493	+	NA	BglG family transcriptional antiterminator	AEA93246.1	GI:327534412	PF08279,PF00874	IPR011608	NA	NA	NA	K	transcriptional antiterminator
ENOG4105QEP	OG1RF_RS02940	OG1RF_10560	NA	590447	590782	+	NA	PRD domain protein	AEA93247.1	GI:327534413	PF00874	IPR011608	NA	NA	NA	S	PRD domain protein
NA	Intergenic_591_590783_590796	Intergenic_591_590783_590796	NA	590783	590796	.	Intergenic_591_590783_590796	Intergenic_591_590783_590796	NA	NA	NA	NA	NA	NA	NA	NA	NA
ENOG4108ZUS	OG1RF_RS02945	OG1RF_10561	NA	590797	591153	+	NA	transcriptional regulator	AEA93248.1	GI:327534414	NA	NA	NA	NA	NA	S	Transcriptional regulator
NA	Intergenic_592_591154_591183	Intergenic_592_591154_591183	NA	591154	591183	.	Intergenic_592_591154_591183	Intergenic_592_591154_591183	NA	NA	NA	NA	NA	NA	NA	NA	NA
ENOG4106013	OG1RF_RS02950	OG1RF_10562	NA	591184	591540	+	NA	hypothetical protein	AEA93249.1	GI:327534415	NA	NA	NA	NA	NA	S	cytoplasmic protein
NA	Intergenic_593_591541_591555	Intergenic_593_591541_591555	NA	591541	591555	.	Intergenic_593_591541_591555	Intergenic_593_591541_591555	NA	NA	NA	NA	NA	NA	NA	NA	NA
ENOG4105FNR	OG1RF_RS02955	OG1RF_10563	NA	591556	592335	+	NA	permease	AEA93250.1	GI:327534416	NA	NA	NA	NA	NA	S	Membrane
NA	Intergenic_594_592336_592354	Intergenic_594_592336_592354	NA	592336	592354	.	Intergenic_594_592336_592354	Intergenic_594_592336_592354	NA	NA	NA	NA	NA	NA	NA	NA	NA
ENOG4105DYE	OG1RF_RS02960	OG1RF_10564	NA	592355	593050	+	NA	hypothetical protein	AEA93251.1	GI:327534417	NA	NA	NA	NA	NA	S	Membrane
NA	Intergenic_595_593051_593180	Intergenic_595_593051_593180	NA	593051	593180	.	Intergenic_595_593051_593180	Intergenic_595_593051_593180	NA	NA	NA	NA	NA	NA	NA	NA	NA
ENOG4105CK1	OG1RF_RS02965	OG1RF_10565	COG1455	593181	594494	+	NA	PTS family porter component IIC	AEA93252.1	GI:327534418	PF02378	IPR004501	NA	G	Phosphotransferase system cellobiose-specific component IIC	G	PTS System
NA	Intergenic_596_594495_594519	Intergenic_596_594495_594519	NA	594495	594519	.	Intergenic_596_594495_594519	Intergenic_596_594495_594519	NA	NA	NA	NA	NA	NA	NA	NA	NA
NA	OG1RF_RS02970	OG1RF_10566	NA	594520	594819	+	NA	hypothetical protein	AEA93253.1	GI:327534419	NA	NA	NA	NA	NA	NA	NA
NA	Intergenic_597_594820_594827	Intergenic_597_594820_594827	NA	594820	594827	.	Intergenic_597_594820_594827	Intergenic_597_594820_594827	NA	NA	NA	NA	NA	NA	NA	NA	NA
ENOG4105CZP	OG1RF_RS02975	OG1RF_10567	COG3589	594828	595916	+	NA	outer surface protein	AEA93254.1	GI:327534420	PF05913	IPR008589	NA	S	Uncharacterized protein	S	Outer surface protein
NA	Intergenic_598_595917_595924	Intergenic_598_595917_595924	NA	595917	595924	.	Intergenic_598_595917_595924	Intergenic_598_595917_595924	NA	NA	NA	NA	NA	NA	NA	NA	NA
ENOG41069H0	OG1RF_RS02980	OG1RF_10568	COG3964	595925	597034	+	NA	metal-dependent hydrolase	AEA93255.1	GI:327534421	PF07969	NA	3.5.2.3	R	Predicted amidohydrolase	S	dihydroorotase EC 3.5.2.3
ENOG4107QHH	OG1RF_RS02985	OG1RF_10569	COG1921	597024	598130	+	NA	L-seryl-tRNA(Sec) selenium transferase	AEA93256.1	GI:327534422	PF01212	IPR006337	NA	J	Seryl-tRNA(Sec) selenium transferase	E	Pyridoxal phosphate-dependent enzyme
NA	Intergenic_600_598131_598133	Intergenic_600_598131_598133	NA	598131	598133	.	Intergenic_600_598131_598133	Intergenic_600_598131_598133	NA	NA	NA	NA	NA	NA	NA	NA	NA
ENOG4105CI9	OG1RF_RS02990	OG1RF_10570	NA	598134	598877	+	NA	4-hydroxy-2-oxoglutarate aldolase	AEA93257.1	GI:327534423	PF07071	IPR010763	4.1.2.14	NA	NA	S	4-hydroxy-2-oxoglutarate aldolase
ENOG4107QT3	OG1RF_RS02995	OG1RF_10571	COG0524	598878	599897	+	NA	PfkB family carbohydrate kinase	AEA93258.1	GI:327534424	PF00294	IPR011611	NA	G	Sugar or nucleoside kinase, ribokinase family	G	pfkb domain protein
NA	Intergenic_602_599898_599990	Intergenic_602_599898_599990	NA	599898	599990	.	Intergenic_602_599898_599990	Intergenic_602_599898_599990	NA	NA	NA	NA	NA	NA	NA	NA	NA
ENOG4105C7D	OG1RF_RS03000	OG1RF_10572	NA	599991	601019	+	NA	hypothetical protein	AEA93259.1	GI:327534425	NA	IPR014721	NA	NA	NA	L	DNA gyrase negatively supercoils closed circular double- stranded DNA in an ATP-dependent manner and also catalyzes the interconversion of other topological isomers of double-stranded DNA rings, including catenanes and knotted rings (By similarity)
ENOG4107XJU	OG1RF_RS03005	OG1RF_10573	COG1671	601016	601462	+	NA	YaiI/YqxD family protein	AEA93260.1	GI:327534426	PF02639	IPR003791	NA	S	Uncharacterized conserved protein YaiI, UPF0178 family	S	UPF0178 protein
NA	Intergenic_604_601463_601591	Intergenic_604_601463_601591	NA	601463	601591	.	Intergenic_604_601463_601591	Intergenic_604_601463_601591	NA	NA	NA	NA	NA	NA	NA	NA	NA
ENOG4105CPF	OG1RF_RS03010	OG1RF_10574	COG1181	601592	602662	+	ddl	D-alanine--D-alanine ligase	AEA93261.1	GI:327534427	PF01820,PF07478	IPR005905	6.3.2.4	MR	D-alanine-D-alanine ligase and related ATP-grasp enzymes	M	Cell wall formation (By similarity)
NA	Intergenic_605_602663_602689	Intergenic_605_602663_602689	NA	602663	602689	.	Intergenic_605_602663_602689	Intergenic_605_602663_602689	NA	NA	NA	NA	NA	NA	NA	NA	NA
ENOG4107EES	OG1RF_RS03015	OG1RF_10575	COG0770	602690	604114	+	ppx	exopolyphosphatase	AEA93262.1	GI:327534428	PF01225,PF08245,PF02875	IPR005863	3.6.1.11	M	UDP-N-acetylmuramyl pentapeptide synthase	M	Involved in cell wall formation. Catalyzes the final step in the synthesis of UDP-N-acetylmuramoyl-pentapeptide the precursor of murein (By similarity)
NA	Intergenic_606_604115_604353	Intergenic_606_604115_604353	NA	604115	604353	.	Intergenic_606_604115_604353	Intergenic_606_604115_604353	NA	NA	NA	NA	NA	NA	NA	NA	NA
ENOG4105C1J	OG1RF_RS03020	OG1RF_10576	COG0513	604354	605964	+	srmB	ATP-dependent RNA helicase DeaD	AEA93263.1	GI:327534429	PF00270,PF00271	IPR014001	NA	L	Superfamily II DNA and RNA helicase	L	atp-dependent rna helicase
NA	NA	OG1RF_10577	NA	605942	606100	-	NA	hypothetical protein	AEA93264.1	GI:327534430	NA	NA	NA	NA	NA	NA	NA
NA	Intergenic_608_606101_606595	Intergenic_608_606101_606595	NA	606101	606595	.	Intergenic_608_606101_606595	Intergenic_608_606101_606595	NA	NA	NA	NA	NA	NA	NA	NA	NA
ENOG41082V8	OG1RF_RS03030	OG1RF_10578	COG0736	606596	606949	+	acpS	holo-[acyl-carrier-protein] synthase	AEA93265.1	GI:327534431	PF01648	IPR002582	2.7.8.7	I	Phosphopantetheinyl transferase (holo-ACP synthase)	I	Transfers the 4'-phosphopantetheine moiety from coenzyme A to a Ser of acyl-carrier-protein (By similarity)
NA	Intergenic_609_606950_606978	Intergenic_609_606950_606978	NA	606950	606978	.	Intergenic_609_606950_606978	Intergenic_609_606950_606978	NA	NA	NA	NA	NA	NA	NA	NA	NA
ENOG4105CJ4	OG1RF_RS03035	OG1RF_10579	COG0787	606979	608094	+	alr	alanine racemase	AEA93266.1	GI:327534432	PF01168,PF00842	IPR000821	5.1.1.1	M	Alanine racemase	M	Catalyzes the interconversion of L-alanine and D- alanine. May also act on other amino acids (By similarity)
NA	Intergenic_610_608095_608109	Intergenic_610_608095_608109	NA	608095	608109	.	Intergenic_610_608095_608109	Intergenic_610_608095_608109	NA	NA	NA	NA	NA	NA	NA	NA	NA
ENOG4108YZM	OG1RF_RS03040	OG1RF_10580	COG2337	608110	608487	+	NA	PemK family transcriptional regulator	AEA93267.1	GI:327534433	PF02452	IPR011067	NA	V	mRNA-degrading endonuclease, toxin component of the MazEF toxin-antitoxin module	T	Toxic component of a toxin-antitoxin (TA) module (By similarity)
NA	Intergenic_611_608488_608805	Intergenic_611_608488_608805	NA	608488	608805	.	Intergenic_611_608488_608805	Intergenic_611_608488_608805	NA	NA	NA	NA	NA	NA	NA	NA	NA
NA	OG1RF_RS03045	OG1RF_10581	NA	608806	609501	+	NA	hypothetical protein	AEA93268.1	GI:327534434	NA	NA	NA	NA	NA	NA	NA
NA	Intergenic_612_609502_609525	Intergenic_612_609502_609525	NA	609502	609525	.	Intergenic_612_609502_609525	Intergenic_612_609502_609525	NA	NA	NA	NA	NA	NA	NA	NA	NA
ENOG4105VGC	OG1RF_RS03050	OG1RF_10582	NA	609526	610821	+	NA	hypothetical protein	AEA93269.1	GI:327534435	NA	NA	NA	NA	NA	S	NA
ENOG4107W8S	OG1RF_RS03055	OG1RF_10583	NA	610802	611128	+	NA	hypothetical protein	AEA93270.1	GI:327534436	NA	NA	NA	NA	NA	S	peptidoglycaN-binding
NA	Intergenic_614_611129_611185	Intergenic_614_611129_611185	NA	611129	611185	.	Intergenic_614_611129_611185	Intergenic_614_611129_611185	NA	NA	NA	NA	NA	NA	NA	NA	NA
ENOG4105C3F	OG1RF_RS03060	OG1RF_10584	COG0681	611186	611935	+	NA	signal peptidase I	AEA93271.1	GI:327534437	PF00717	IPR000223	NA	U	Signal peptidase I	U	Signal peptidase i
NA	Intergenic_615_611936_611989	Intergenic_615_611936_611989	NA	611936	611989	.	Intergenic_615_611936_611989	Intergenic_615_611936_611989	NA	NA	NA	NA	NA	NA	NA	NA	NA
ENOG4105HS4	OG1RF_RS03065	OG1RF_10585	NA	611990	613468	-	NA	M protein trans-acting positive regulator	AEA93272.1	GI:327534438	PF05043	IPR007737	NA	NA	NA	S	M protein trans-acting positive regulator
NA	Intergenic_616_613469_613641	Intergenic_616_613469_613641	NA	613469	613641	.	Intergenic_616_613469_613641	Intergenic_616_613469_613641	NA	NA	NA	NA	NA	NA	NA	NA	NA
ENOG4105M2Z	OG1RF_RS03070	OG1RF_10586	COG2365	613642	614394	+	wzb	putative protein-tyrosine-phosphatase	AEA93273.1	GI:327534439	NA	NA	3.1.3.48	T	Protein tyrosine/serine phosphatase	T	protein tyrosine serine phosphatase
NA	Intergenic_617_614395_614472	Intergenic_617_614395_614472	NA	614395	614472	.	Intergenic_617_614395_614472	Intergenic_617_614395_614472	NA	NA	NA	NA	NA	NA	NA	NA	NA
ENOG4106A2R	OG1RF_RS03075	OG1RF_10587	NA	614473	614703	+	NA	hypothetical protein	AEA93274.1	GI:327534440	NA	NA	NA	NA	NA	S	NA
NA	Intergenic_618_614704_614736	Intergenic_618_614704_614736	NA	614704	614736	.	Intergenic_618_614704_614736	Intergenic_618_614704_614736	NA	NA	NA	NA	NA	NA	NA	NA	NA
ENOG4105ECB	OG1RF_RS03080	OG1RF_10588	COG1511	614737	617490	+	pip	phage infection protein	AEA93275.1	GI:327534441	NA	NA	NA	S	Uncharacterized membrane protein YhgE, phage infection protein (PIP) family	S	domain protein
NA	Intergenic_619_617491_617710	Intergenic_619_617491_617710	NA	617491	617710	.	Intergenic_619_617491_617710	Intergenic_619_617491_617710	NA	NA	NA	NA	NA	NA	NA	NA	NA
ENOG41076HS	OG1RF_RS03085	OG1RF_10589	COG0053	617711	618880	+	NA	cation efflux family protein	AEA93276.1	GI:327534442	PF01545	IPR002524	NA	P	Divalent metal cation (Fe/Co/Zn/Cd) transporter	P	cation diffusion facilitator family transporter
NA	Intergenic_620_618881_619177	Intergenic_620_618881_619177	NA	618881	619177	.	Intergenic_620_618881_619177	Intergenic_620_618881_619177	NA	NA	NA	NA	NA	NA	NA	NA	NA
ENOG4105C0X	OG1RF_RS03090	OG1RF_10590	COG0531	619178	621001	+	NA	APC family amino acid-polyamine-organocation transporter	AEA93277.1	GI:327534443	PF00324	NA	NA	E	Amino acid transporter	E	amino acid
NA	Intergenic_621_621002_621035	Intergenic_621_621002_621035	NA	621002	621035	.	Intergenic_621_621002_621035	Intergenic_621_621002_621035	NA	NA	NA	NA	NA	NA	NA	NA	NA
ENOG41090C7	OG1RF_RS03095	OG1RF_10591	NA	621036	621500	-	NA	GNAT family acetyltransferase	AEA93278.1	GI:327534444	PF00583	NA	NA	NA	NA	S	#NAME?
NA	Intergenic_622_621501_621571	Intergenic_622_621501_621571	NA	621501	621571	.	Intergenic_622_621501_621571	Intergenic_622_621501_621571	NA	NA	NA	NA	NA	NA	NA	NA	NA
ENOG4105R40	OG1RF_RS03100	OG1RF_10592	COG1174	621572	622234	-	opuCD	glycine/betaine/carnitine/choline ABC superfamily ATP binding cassette transporter, membrane protein	AEA93279.1	GI:327534445	PF00528	IPR000515	3.6.3.32	E	ABC-type proline/glycine betaine transport system, permease component	E	Glycine betaine carnitine choline
NA	Intergenic_623_622235_622237	Intergenic_623_622235_622237	NA	622235	622237	.	Intergenic_623_622235_622237	Intergenic_623_622235_622237	NA	NA	NA	NA	NA	NA	NA	NA	NA
ENOG4107SR9	OG1RF_RS03105	OG1RF_10593	COG1732	622238	623161	-	opuCC	glycine/betaine/carnitine/choline ABC superfamily ATP binding cassette transporter, binding protein	AEA93280.1	GI:327534446	PF04069	IPR007210	3.6.3.32	M	Periplasmic glycine betaine/choline-binding (lipo)protein of an ABC-type transport system (osmoprotectant binding protein)	M	Glycine betaine
ENOG4105E90	OG1RF_RS03110	OG1RF_10594	COG1174	623161	623796	-	opuCB	glycine/betaine/carnitine/choline ABC superfamily ATP binding cassette transporter, membrane protein	AEA93281.1	GI:327534447	PF00528	IPR000515	3.6.3.32	E	ABC-type proline/glycine betaine transport system, permease component	E	ABC transporter
NA	Intergenic_625_623797_623799	Intergenic_625_623797_623799	NA	623797	623799	.	Intergenic_625_623797_623799	Intergenic_625_623797_623799	NA	NA	NA	NA	NA	NA	NA	NA	NA
ENOG4108IJ8	OG1RF_RS03115	OG1RF_10595	COG1125	623800	624993	-	opuAA	glycine betaine/L-proline ABC superfamily ATP binding cassette transporter, ABC protein	AEA93282.1	GI:327534448	PF00005,PF00571	IPR005892	3.6.3.32	E	ABC-type proline/glycine betaine transport system, ATPase component	E	ABC transporter
NA	Intergenic_626_624994_625366	Intergenic_626_624994_625366	NA	624994	625366	.	Intergenic_626_624994_625366	Intergenic_626_624994_625366	NA	NA	NA	NA	NA	NA	NA	NA	NA
NA	NA	OG1RF_10596	NA	625367	625492	+	NA	hypothetical protein	AEA93283.1	GI:327534449	NA	NA	NA	NA	NA	NA	NA
NA	Intergenic_627_625493_625619	Intergenic_627_625493_625619	NA	625493	625619	.	Intergenic_627_625493_625619	Intergenic_627_625493_625619	NA	NA	NA	NA	NA	NA	NA	NA	NA
ENOG4108RSH	OG1RF_RS03120	OG1RF_10597	COG0346	625620	626510	-	gloA4	lactoylglutathione lyase	AEA93284.1	GI:327534450	PF00903	IPR004360	4.4.1.5	Q	Catechol 2,3-dioxygenase or other lactoylglutathione lyase family enzyme	E	Glyoxalase Bleomycin resistance protein (Dioxygenase
NA	Intergenic_628_626511_626675	Intergenic_628_626511_626675	NA	626511	626675	.	Intergenic_628_626511_626675	Intergenic_628_626511_626675	NA	NA	NA	NA	NA	NA	NA	NA	NA
ENOG4105E2N	OG1RF_RS03125	OG1RF_10598	COG0809	626676	627707	+	queA	S-adenosylmethionine:tRNA ribosyltransferase-isomerase	AEA93285.1	GI:327534451	PF02547	IPR003699	5.-.-.-	J	S-adenosylmethionine:tRNA-ribosyltransferase-isomerase (queuine synthetase)	J	Transfers and isomerizes the ribose moiety from AdoMet to the 7-aminomethyl group of 7-deazaguanine (preQ1-tRNA) to give epoxyqueuosine (oQ-tRNA) (By similarity)
NA	Intergenic_629_627708_628051	Intergenic_629_627708_628051	NA	627708	628051	.	Intergenic_629_627708_628051	Intergenic_629_627708_628051	NA	NA	NA	NA	NA	NA	NA	NA	NA
ENOG41084NQ	OG1RF_RS03130	OG1RF_10599	COG1476	628052	628357	-	NA	cro/CI family transcriptional regulator	AEA93286.1	GI:327534452	PF01381	IPR001387	NA	K	DNA-binding transcriptional regulator, XRE-family HTH domain	K	transcriptional regulator
NA	Intergenic_630_628358_629179	Intergenic_630_628358_629179	NA	628358	629179	.	Intergenic_630_628358_629179	Intergenic_630_628358_629179	NA	NA	NA	NA	NA	NA	NA	NA	NA
ENOG4105C52	OG1RF_RS03135	OG1RF_10600	COG0474	629180	631825	+	NA	putative calcium-transporting ATPase	AEA93287.1	GI:327534453	PF00690,PF00122,PF00702,PF00689	IPR001757	3.6.3.8	P	Magnesium-transporting ATPase (P-type)	P	Atpase, p-type (Transporting), had superfamily, subfamily ic
NA	Intergenic_631_631826_632158	Intergenic_631_631826_632158	NA	631826	632158	.	Intergenic_631_631826_632158	Intergenic_631_631826_632158	NA	NA	NA	NA	NA	NA	NA	NA	NA
ENOG4105DFH	OG1RF_RS03140	OG1RF_10601	COG3158	632159	634165	+	NA	potassium uptake protein	AEA93288.1	GI:327534454	PF02705	IPR003855	NA	P	K+ transporter	P	Transport of potassium into the cell (By similarity)
NA	Intergenic_632_634166_634234	Intergenic_632_634166_634234	NA	634166	634234	.	Intergenic_632_634166_634234	Intergenic_632_634166_634234	NA	NA	NA	NA	NA	NA	NA	NA	NA
ENOG41067YF	OG1RF_RS03145	OG1RF_10602	NA	634235	634933	-	NA	cro/CI family transcriptional regulator	AEA93289.1	GI:327534455	PF01381	IPR001387	NA	NA	NA	K	Family Transcriptional Regulator
NA	Intergenic_633_634934_635058	Intergenic_633_634934_635058	NA	634934	635058	.	Intergenic_633_634934_635058	Intergenic_633_634934_635058	NA	NA	NA	NA	NA	NA	NA	NA	NA
ENOG4105C59	OG1RF_RS03150	OG1RF_10603	COG2217	635059	637203	+	copB	P-ATPase superfamily P-type ATPase copper (Cu) transporter	AEA93290.1	GI:327534456	PF00122,PF00702	IPR001757	3.6.3.4	P	Cation transport ATPase	P	p-type ATPase
NA	Intergenic_634_637204_637326	Intergenic_634_637204_637326	NA	637204	637326	.	Intergenic_634_637204_637326	Intergenic_634_637204_637326	NA	NA	NA	NA	NA	NA	NA	NA	NA
ENOG4106IFC	OG1RF_RS03155	OG1RF_10604	NA	637327	638751	+	NA	M protein trans-acting positive regulator	AEA93291.1	GI:327534457	PF05043	IPR007737	NA	NA	NA	K	regulatoR
NA	Intergenic_635_638752_638798	Intergenic_635_638752_638798	NA	638752	638798	.	Intergenic_635_638752_638798	Intergenic_635_638752_638798	NA	NA	NA	NA	NA	NA	NA	NA	NA
ENOG4107QM2	OG1RF_RS03160	OG1RF_10605	COG4989	638799	639731	+	NA	aldo/keto reductase 2 family oxidoreductase	AEA93292.1	GI:327534458	PF00248	IPR001395	NA	R	Predicted oxidoreductase	C	Aldo Keto reductase
NA	Intergenic_636_639732_639918	Intergenic_636_639732_639918	NA	639732	639918	.	Intergenic_636_639732_639918	Intergenic_636_639732_639918	NA	NA	NA	NA	NA	NA	NA	NA	NA
ENOG4105C2M	OG1RF_RS03165	OG1RF_10606	COG0749	639919	642567	+	polA	DNA-directed DNA polymerase I	AEA93293.1	GI:327534459	PF02739,PF01367,PF00476	IPR002298	2.7.7.7	L	DNA polymerase I - 3'-5' exonuclease and polymerase domains	L	dna polymerase I
NA	Intergenic_637_642568_642666	Intergenic_637_642568_642666	NA	642568	642666	.	Intergenic_637_642568_642666	Intergenic_637_642568_642666	NA	NA	NA	NA	NA	NA	NA	NA	NA
ENOG4105ERD	OG1RF_RS03170	OG1RF_10607	COG0266	642667	643509	+	mutM	DNA-formamidopyrimidine glycosylase	AEA93294.1	GI:327534460	PF01149,PF06831,PF06827	IPR000191	4.2.99.18	L	Formamidopyrimidine-DNA glycosylase	L	Involved in base excision repair of DNA damaged by oxidation or by mutagenic agents. Acts as DNA glycosylase that recognizes and removes damaged bases. Has a preference for oxidized purines, such as 7,8-dihydro-8-oxoguanine (8-oxoG). Has AP (apurinic apyrimidinic) lyase activity and introduces nicks in the DNA strand. Cleaves the DNA backbone by beta-delta elimination to generate a single-strand …
ENOG4108ZQD	OG1RF_RS03175	OG1RF_10608	COG0237	643506	644105	+	coaE	dephospho-CoA kinase	AEA93295.1	GI:327534461	PF01121	IPR001977	2.7.1.24	H	Dephospho-CoA kinase	H	Catalyzes the phosphorylation of the 3'-hydroxyl group of dephosphocoenzyme A to form coenzyme A (By similarity)
NA	Intergenic_639_644106_644284	Intergenic_639_644106_644284	NA	644106	644284	.	Intergenic_639_644106_644284	Intergenic_639_644106_644284	NA	NA	NA	NA	NA	NA	NA	NA	NA
NA	OG1RF_RS03180	OG1RF_10609	COG1327	644285	644767	+	nrdR	transcriptional regulator NrdR	AEA93296.1	GI:327534462	PF03477	IPR003796	NA	K	Transcriptional regulator NrdR, contains Zn-ribbon and ATP-cone domains	NA	NA
NA	Intergenic_640_644768_644782	Intergenic_640_644768_644782	NA	644768	644782	.	Intergenic_640_644768_644782	Intergenic_640_644768_644782	NA	NA	NA	NA	NA	NA	NA	NA	NA
ENOG4108Q23	OG1RF_RS03185	OG1RF_10610	NA	644783	646192	+	dnaB2	replicative DNA helicase DnaB	AEA93297.1	GI:327534463	PF07261	IPR010833	NA	NA	NA	L	replication initiation and membrane attachment protein
ENOG4105H3Q	OG1RF_RS03190	OG1RF_10611	COG1484	646189	647121	+	dnaI	primosomal protein DnaI	AEA93298.1	GI:327534464	PF07319	IPR009928	NA	L	DNA replication protein DnaC	L	Primosomal protein, DnaI
NA	Intergenic_642_647122_647202	Intergenic_642_647122_647202	NA	647122	647202	.	Intergenic_642_647122_647202	Intergenic_642_647122_647202	NA	NA	NA	NA	NA	NA	NA	NA	NA
ENOG4108SB1	OG1RF_RS03195	OG1RF_10612	NA	647203	648411	+	NA	hypothetical protein	AEA93299.1	GI:327534465	NA	NA	NA	NA	NA	S	NA
NA	Intergenic_643_648412_648424	Intergenic_643_648412_648424	NA	648412	648424	.	Intergenic_643_648412_648424	Intergenic_643_648412_648424	NA	NA	NA	NA	NA	NA	NA	NA	NA
ENOG41068F5	OG1RF_RS03200	OG1RF_10613	NA	648425	649945	+	NA	hypothetical protein	AEA93300.1	GI:327534466	NA	NA	NA	NA	NA	S	NA
ENOG4105I5R	OG1RF_RS03205	OG1RF_10614	NA	649935	651518	+	NA	hypothetical protein	AEA93301.1	GI:327534467	NA	NA	NA	NA	NA	S	Uncharacterized protein conserved in bacteria (DUF2334)
ENOG4107R8N	OG1RF_RS03210	OG1RF_10615	COG1215	651515	652777	+	NA	group 2 glycosyl transferase	AEA93302.1	GI:327534468	PF00535	IPR001173	NA	N	Glycosyltransferase, catalytic subunit of cellulose synthase and poly-beta-1,6-N-acetylglucosamine synthase	M	Glycosyl transferase, family 2
NA	Intergenic_646_652778_652791	Intergenic_646_652778_652791	NA	652778	652791	.	Intergenic_646_652778_652791	Intergenic_646_652778_652791	NA	NA	NA	NA	NA	NA	NA	NA	NA
ENOG41087J3	OG1RF_RS03215	OG1RF_10616	NA	652792	654858	+	NA	cellulose synthase catalytic subunit	AEA93303.1	GI:327534469	NA	NA	2.4.1.12	NA	NA	S	cellulose synthase
ENOG4105NUY	OG1RF_RS03220	OG1RF_10617	NA	654848	655708	+	NA	hypothetical protein	AEA93304.1	GI:327534470	NA	NA	NA	NA	NA	T	Inherit from COG: Diguanylate cyclase
NA	Intergenic_648_655709_655723	Intergenic_648_655709_655723	NA	655709	655723	.	Intergenic_648_655709_655723	Intergenic_648_655709_655723	NA	NA	NA	NA	NA	NA	NA	NA	NA
NA	OG1RF_RS03225	OG1RF_10618	NA	655724	656035	+	NA	hypothetical protein	AEA93305.1	GI:327534471	NA	NA	NA	NA	NA	NA	NA
NA	Intergenic_649_656036_656082	Intergenic_649_656036_656082	NA	656036	656082	.	Intergenic_649_656036_656082	Intergenic_649_656036_656082	NA	NA	NA	NA	NA	NA	NA	NA	NA
ENOG4105CHM	OG1RF_RS03230	OG1RF_10619	COG0436	656083	657237	-	aspB	aspartate aminotransferase	AEA93306.1	GI:327534472	PF00155	IPR004839	2.6.1.1	E	Aspartate/methionine/tyrosine aminotransferase	E	Aminotransferase
NA	Intergenic_650_657238_657252	Intergenic_650_657238_657252	NA	657238	657252	.	Intergenic_650_657238_657252	Intergenic_650_657238_657252	NA	NA	NA	NA	NA	NA	NA	NA	NA
NA	OG1RF_RS03235	OG1RF_10620	COG1126	657253	657975	-	NA	ABC superfamily ATP binding cassette transporter, ABC protein	AEA93307.1	GI:327534473	PF00005	IPR003593	NA	E	ABC-type polar amino acid transport system, ATPase component	NA	NA
ENOG4105E5Q	OG1RF_RS03240	OG1RF_10621	COG0834	657968	659431	-	NA	amino acid ABC superfamily ATP binding cassette transporter, membrane protein	AEA93308.1	GI:327534474	PF00497,PF00528	IPR001638	NA	ET	ABC-type amino acid transport/signal transduction system, periplasmic component/domain	E	amino acid AbC transporter
NA	Intergenic_652_659432_659485	Intergenic_652_659432_659485	NA	659432	659485	.	Intergenic_652_659432_659485	Intergenic_652_659432_659485	NA	NA	NA	NA	NA	NA	NA	NA	NA
NA	NA	OG1RF_10622	NA	659486	659605	+	nadE	hypothetical protein	AEA93309.1	GI:327534475	NA	NA	NA	NA	NA	NA	NA
ENOG4107SCQ	OG1RF_RS03245	OG1RF_10623	COG0371	659602	660708	+	NA	putative glycerol dehydrogenase	AEA93310.1	GI:327534476	PF00465	IPR001670	1.1.1.6	C	Glycerol dehydrogenase or related enzyme, iron-containing ADH family	C	Iron-containing alcohol dehydrogenase
NA	Intergenic_654_660709_660866	Intergenic_654_660709_660866	NA	660709	660866	.	Intergenic_654_660709_660866	Intergenic_654_660709_660866	NA	NA	NA	NA	NA	NA	NA	NA	NA
NA	OG1RF_RS03250	OG1RF_10624	COG0343	660867	662012	+	tgt	tRNA-guanine transglycosylase	AEA93311.1	GI:327534477	PF01702	IPR004803	2.4.2.29	J	Queuine/archaeosine tRNA-ribosyltransferase	NA	NA
NA	Intergenic_655_662013_662072	Intergenic_655_662013_662072	NA	662013	662072	.	Intergenic_655_662013_662072	Intergenic_655_662013_662072	NA	NA	NA	NA	NA	NA	NA	NA	NA
ENOG41083TQ	OG1RF_RS03255	OG1RF_10625	NA	662073	662471	+	NA	preprotein translocase, YajC subunit	AEA93312.1	GI:327534478	PF02699	IPR003849	NA	NA	NA	U	Preprotein translocase subunit
NA	Intergenic_656_662472_662732	Intergenic_656_662472_662732	NA	662472	662732	.	Intergenic_656_662472_662732	Intergenic_656_662472_662732	NA	NA	NA	NA	NA	NA	NA	NA	NA
ENOG41077EC	OG1RF_RS03260	OG1RF_10626	NA	662733	663038	+	NA	hypothetical protein	AEA93313.1	GI:327534479	NA	NA	NA	NA	NA	S	NA
NA	Intergenic_657_663039_663188	Intergenic_657_663039_663188	NA	663039	663188	.	Intergenic_657_663039_663188	Intergenic_657_663039_663188	NA	NA	NA	NA	NA	NA	NA	NA	NA
ENOG4105C0A	OG1RF_RS03265	OG1RF_10627	COG1454	663189	665792	+	aad	aldehyde-alcohol dehydrogenase	AEA93314.1	GI:327534480	PF00171,PF00465	IPR001670	1.1.1.1;1.2.1.10	C	Alcohol dehydrogenase, class IV	C	alcohol dehydrogenase
NA	Intergenic_658_665793_665836	Intergenic_658_665793_665836	NA	665793	665836	.	Intergenic_658_665793_665836	Intergenic_658_665793_665836	NA	NA	NA	NA	NA	NA	NA	NA	NA
ENOG4106UJV	OG1RF_RS03270	OG1RF_10628	COG1304	665837	666880	-	fni	isopentenyl-diphosphate delta-isomerase	AEA93315.1	GI:327534481	PF01070	IPR011179	5.3.3.2	CIR	FMN-dependent dehydrogenase, includes L-lactate dehydrogenase and type II isopentenyl diphosphate isomerase	C	Catalyzes the 1,3-allylic rearrangement of the homoallylic substrate isopentenyl (IPP) to its allylic isomer, dimethylallyl diphosphate (DMAPP) (By similarity)
ENOG4105DU8	OG1RF_RS03275	OG1RF_10629	COG1577	666864	667970	-	NA	phosphomevalonate kinase	AEA93316.1	GI:327534482	PF00288,PF08544	IPR005917	2.7.4.2	I	Mevalonate kinase	I	Phosphomevalonate kinase
NA	Intergenic_660_667971_667972	Intergenic_660_667971_667972	NA	667971	667972	.	Intergenic_660_667971_667972	Intergenic_660_667971_667972	NA	NA	NA	NA	NA	NA	NA	NA	NA
ENOG41060Q7	OG1RF_RS03280	OG1RF_10630	COG3407	667973	668998	-	mvd	diphosphomevalonate decarboxylase	AEA93317.1	GI:327534483	PF00288,PF08544	IPR005935	4.1.1.33	I	Mevalonate pyrophosphate decarboxylase	I	diphosphomevalonate decarboxylase
ENOG4108UJR	OG1RF_RS03285	OG1RF_10631	COG1577	668968	669912	-	mvk	mevalonate kinase	AEA93318.1	GI:327534484	PF00288,PF08544	IPR006205	2.7.1.36	I	Mevalonate kinase	I	mevalonate kinase
NA	Intergenic_662_669913_670181	Intergenic_662_669913_670181	NA	669913	670181	.	Intergenic_662_669913_670181	Intergenic_662_669913_670181	NA	NA	NA	NA	NA	NA	NA	NA	NA
ENOG4105MYW	OG1RF_RS03290	OG1RF_10632	COG1357	670182	670817	-	NA	pentapeptide repeat family protein	AEA93319.1	GI:327534485	PF00805	NA	NA	S	Uncharacterized protein YjbI, contains pentapeptide repeats	S	Pentapeptide repeat protein
ENOG41077R5	OG1RF_RS03295	OG1RF_10633	NA	670814	671887	-	NA	hypothetical protein	AEA93320.1	GI:327534486	NA	NA	NA	NA	NA	S	Membrane
NA	Intergenic_664_671888_672130	Intergenic_664_671888_672130	NA	671888	672130	.	Intergenic_664_671888_672130	Intergenic_664_671888_672130	NA	NA	NA	NA	NA	NA	NA	NA	NA
ENOG4108J59	OG1RF_RS03300	OG1RF_10634	COG4166	672131	673801	+	oppA	oligopeptide ABC superfamily ATP binding cassette transporter, binding protein	AEA93321.1	GI:327534487	PF00496	IPR000914	NA	E	ABC-type oligopeptide transport system, periplasmic component	E	Extracellular solute-binding protein, family 5
NA	Intergenic_665_673802_673879	Intergenic_665_673802_673879	NA	673802	673879	.	Intergenic_665_673802_673879	Intergenic_665_673802_673879	NA	NA	NA	NA	NA	NA	NA	NA	NA
NA	OG1RF_RS03305	OG1RF_10635	NA	673880	674230	-	NA	hypothetical protein	AEA93322.1	GI:327534488	NA	NA	NA	NA	NA	NA	NA
ENOG4105CJM	OG1RF_RS03310	OG1RF_10636	COG0601	674231	675262	+	oppB	oligopeptide ABC superfamily ATP binding cassette transporter, membrane protein	AEA93323.1	GI:327534489	PF00528	IPR000515	NA	EP	ABC-type dipeptide/oligopeptide/nickel transport system, permease component	P	Binding-protein-dependent transport systems, inner membrane component
ENOG4105C2T	OG1RF_RS03315	OG1RF_10637	COG1173	675262	676314	+	oppC	oligopeptide ABC superfamily ATP binding cassette transporter, membrane protein	AEA93324.1	GI:327534490	PF00528	IPR000515	NA	EP	ABC-type dipeptide/oligopeptide/nickel transport system, permease component	P	Binding-protein-dependent transport systems, inner membrane component
NA	Intergenic_668_676315_676323	Intergenic_668_676315_676323	NA	676315	676323	.	Intergenic_668_676315_676323	Intergenic_668_676315_676323	NA	NA	NA	NA	NA	NA	NA	NA	NA
ENOG4105C3U	OG1RF_RS03320	OG1RF_10638	COG0444	676324	677382	+	oppD	ABC superfamily ATP binding cassette transporter, ABC protein	AEA93325.1	GI:327534491	PF00005,PF08352	IPR003593	NA	EP	ABC-type dipeptide/oligopeptide/nickel transport system, ATPase component	EP	ABC transporter
ENOG4108JQ7	OG1RF_RS03325	OG1RF_10639	COG4608	677382	678338	+	oppF	ABC superfamily ATP binding cassette transporter, ABC protein	AEA93326.1	GI:327534492	PF00005,PF08352	IPR003593	NA	E	ABC-type oligopeptide transport system, ATPase component	E	(ABC) transporter
NA	Intergenic_670_678339_678378	Intergenic_670_678339_678378	NA	678339	678378	.	Intergenic_670_678339_678378	Intergenic_670_678339_678378	NA	NA	NA	NA	NA	NA	NA	NA	NA
ENOG4105D7V	OG1RF_RS03330	OG1RF_10640	COG0675	678379	679449	+	NA	transposase	AEA93327.1	GI:327534493	PF01385	IPR001959	NA	X	Transposase	L	transposase
NA	Intergenic_671_679450_679851	Intergenic_671_679450_679851	NA	679450	679851	.	Intergenic_671_679450_679851	Intergenic_671_679450_679851	NA	NA	NA	NA	NA	NA	NA	NA	NA
ENOG4108UUX	OG1RF_RS03335	OG1RF_10641	COG0290	679852	680373	+	infC	translation initiation factor IF3	AEA93328.1	GI:327534494	PF05198,PF00707	IPR001288	NA	J	Translation initiation factor IF-3	J	IF-3 binds to the 30S ribosomal subunit and shifts the equilibrum between 70S ribosomes and their 50S and 30S subunits in favor of the free subunits, thus enhancing the availability of 30S subunits on which protein synthesis initiation begins (By similarity)
NA	Intergenic_672_680374_680486	Intergenic_672_680374_680486	NA	680374	680486	.	Intergenic_672_680374_680486	Intergenic_672_680374_680486	NA	NA	NA	NA	NA	NA	NA	NA	NA
NA	OG1RF_RS03340	OG1RF_10642	COG0291	680487	680687	+	rpmI	50S ribosomal protein L35	AEA93329.1	GI:327534495	PF01632	IPR001706	NA	J	Ribosomal protein L35	NA	NA
NA	Intergenic_673_680688_680747	Intergenic_673_680688_680747	NA	680688	680747	.	Intergenic_673_680688_680747	Intergenic_673_680688_680747	NA	NA	NA	NA	NA	NA	NA	NA	NA
ENOG4108YZX	OG1RF_RS03345	OG1RF_10643	COG0292	680748	681107	+	rplT	50S ribosomal protein L20	AEA93330.1	GI:327534496	PF00453	IPR005813	NA	J	Ribosomal protein L20	J	Binds directly to 23S ribosomal RNA and is necessary for the in vitro assembly process of the 50S ribosomal subunit. It is not involved in the protein synthesizing functions of that subunit (By similarity)
NA	Intergenic_674_681108_681153	Intergenic_674_681108_681153	NA	681108	681153	.	Intergenic_674_681108_681153	Intergenic_674_681108_681153	NA	NA	NA	NA	NA	NA	NA	NA	NA
ENOG4105VY3	OG1RF_RS03350	OG1RF_10644	COG2315	681154	681534	-	NA	hypothetical protein	AEA93331.1	GI:327534497	PF04237	IPR007351	NA	K	Predicted DNA-binding protein with �double-wing� structural motif, MmcQ/YjbR family	S	MmcQ protein
NA	Intergenic_675_681535_681601	Intergenic_675_681535_681601	NA	681535	681601	.	Intergenic_675_681535_681601	Intergenic_675_681535_681601	NA	NA	NA	NA	NA	NA	NA	NA	NA
ENOG41083N9	OG1RF_RS03355	OG1RF_10645	COG3759	681602	681961	+	NA	integral membrane protein	AEA93332.1	GI:327534498	PF06993	IPR009732	NA	S	Uncharacterized membrane protein	S	Membrane
NA	Intergenic_676_681962_682028	Intergenic_676_681962_682028	NA	681962	682028	.	Intergenic_676_681962_682028	Intergenic_676_681962_682028	NA	NA	NA	NA	NA	NA	NA	NA	NA
ENOG4105K5X	OG1RF_RS03360	OG1RF_10646	NA	682029	682523	+	NA	GNAT family acetyltransferase	AEA93333.1	GI:327534499	PF00583	IPR016181	NA	NA	NA	K	acetyltransferase
NA	Intergenic_677_682524_682540	Intergenic_677_682524_682540	NA	682524	682540	.	Intergenic_677_682524_682540	Intergenic_677_682524_682540	NA	NA	NA	NA	NA	NA	NA	NA	NA
ENOG4105RHY	OG1RF_RS03365	OG1RF_10647	COG2320	682541	683056	+	yqkA	glutamate rich protein GrpB	AEA93334.1	GI:327534500	PF04229	IPR007344	NA	R	GrpB domain, predicted nucleotidyltransferase, UPF0157 family	F	Pfam:UPF0157
NA	Intergenic_678_683057_683072	Intergenic_678_683057_683072	NA	683057	683072	.	Intergenic_678_683057_683072	Intergenic_678_683057_683072	NA	NA	NA	NA	NA	NA	NA	NA	NA
ENOG4107RR9	OG1RF_RS03370	OG1RF_10648	COG0659	683073	684248	-	NA	sulfate transporter	AEA93335.1	GI:327534501	PF00916	IPR011547	NA	P	Sulfate permease or related transporter, MFS superfamily	P	sulfate transporter
NA	Intergenic_679_684249_684341	Intergenic_679_684249_684341	NA	684249	684341	.	Intergenic_679_684249_684341	Intergenic_679_684249_684341	NA	NA	NA	NA	NA	NA	NA	NA	NA
ENOG4107RBV	OG1RF_RS03375	OG1RF_10649	COG2855	684342	685370	-	NA	integral membrane protein	AEA93336.1	GI:327534502	PF03601	IPR004630	NA	S	Uncharacterized membrane protein YadS	S	Conserved hypothetical protein 698
NA	Intergenic_680_685371_685482	Intergenic_680_685371_685482	NA	685371	685482	.	Intergenic_680_685371_685482	Intergenic_680_685371_685482	NA	NA	NA	NA	NA	NA	NA	NA	NA
ENOG41081BS	OG1RF_RS03380	OG1RF_10650	COG0583	685483	686313	+	NA	LysR family transcriptional regulator	AEA93337.1	GI:327534503	PF00126,PF03466	IPR005119	NA	K	DNA-binding transcriptional regulator, LysR family	K	transcriptional regulator
NA	Intergenic_681_686314_686377	Intergenic_681_686314_686377	NA	686314	686377	.	Intergenic_681_686314_686377	Intergenic_681_686314_686377	NA	NA	NA	NA	NA	NA	NA	NA	NA
ENOG41082DS	OG1RF_RS03385	OG1RF_10651	COG3865	686378	687250	+	NA	hypothetical protein	AEA93338.1	GI:327534504	PF06983	IPR009725	NA	R	Glyoxalase superfamily enzyme, possibly 3-demethylubiquinone-9 3-methyltransferase	S	3-demethylubiquinone-9 3-methyltransferase
NA	Intergenic_682_687251_687523	Intergenic_682_687251_687523	NA	687251	687523	.	Intergenic_682_687251_687523	Intergenic_682_687251_687523	NA	NA	NA	NA	NA	NA	NA	NA	NA
NA	OG1RF_RS03390	OG1RF_10652	NA	687524	687748	+	NA	hypothetical protein	AEA93339.1	GI:327534505	NA	NA	NA	NA	NA	NA	NA
NA	Intergenic_683_687749_687836	Intergenic_683_687749_687836	NA	687749	687836	.	Intergenic_683_687749_687836	Intergenic_683_687749_687836	NA	NA	NA	NA	NA	NA	NA	NA	NA
ENOG4105CJZ	OG1RF_RS03395	OG1RF_10653	COG0745	687837	688511	+	NA	response regulator	AEA93340.1	GI:327534506	PF00072,PF00486	IPR001789	NA	TK	DNA-binding response regulator, OmpR family, contains REC and winged-helix (wHTH) domain	T	response regulator
NA	Intergenic_684_688512_688524	Intergenic_684_688512_688524	NA	688512	688524	.	Intergenic_684_688512_688524	Intergenic_684_688512_688524	NA	NA	NA	NA	NA	NA	NA	NA	NA
ENOG4105EWM	OG1RF_RS03400	OG1RF_10654	COG0642	688525	689550	+	yxdK	putative histidine kinase	AEA93341.1	GI:327534507	PF00512,PF02518	IPR003594	2.7.13.3	T	Signal transduction histidine kinase	T	Histidine kinase
NA	Intergenic_685_689551_689697	Intergenic_685_689551_689697	NA	689551	689697	.	Intergenic_685_689551_689697	Intergenic_685_689551_689697	NA	NA	NA	NA	NA	NA	NA	NA	NA
ENOG4105CSC	OG1RF_RS03405	OG1RF_10655	COG4975	689698	690561	+	NA	glucose uptake protein	AEA93342.1	GI:327534508	PF06800	IPR010651	NA	G	Glucose uptake protein GlcU	G	Glucose uptake protein
NA	Intergenic_686_690562_690601	Intergenic_686_690562_690601	NA	690562	690601	.	Intergenic_686_690562_690601	Intergenic_686_690562_690601	NA	NA	NA	NA	NA	NA	NA	NA	NA
ENOG4105CUB	OG1RF_RS03410	OG1RF_10656	COG0531	690602	691993	+	NA	amino acid permease	AEA93343.1	GI:327534509	PF00324	IPR015606	NA	E	Amino acid transporter	E	amino acid
NA	Intergenic_687_691994_692156	Intergenic_687_691994_692156	NA	691994	692156	.	Intergenic_687_691994_692156	Intergenic_687_691994_692156	NA	NA	NA	NA	NA	NA	NA	NA	NA
ENOG4105CKH	OG1RF_RS03415	OG1RF_10657	COG0143	692157	694190	+	metG	methionine--tRNA ligase	AEA93344.1	GI:327534510	PF09334,PF01588	IPR002304	6.1.1.10	J	Methionyl-tRNA synthetase	J	Is required not only for elongation of protein synthesis but also for the initiation of all mRNA translation through initiator tRNA(fMet) aminoacylation (By similarity)
NA	Intergenic_688_694191_694286	Intergenic_688_694191_694286	NA	694191	694286	.	Intergenic_688_694191_694286	Intergenic_688_694191_694286	NA	NA	NA	NA	NA	NA	NA	NA	NA
NA	OG1RF_RS03420	OG1RF_10658	NA	694287	694511	+	NA	hypothetical protein	AEA93345.1	GI:327534511	NA	NA	NA	NA	NA	NA	NA
NA	Intergenic_689_694512_694569	Intergenic_689_694512_694569	NA	694512	694569	.	Intergenic_689_694512_694569	Intergenic_689_694512_694569	NA	NA	NA	NA	NA	NA	NA	NA	NA
NA	OG1RF_RS03425	OG1RF_10659	NA	694570	695175	-	NA	hypothetical protein	AEA93346.1	GI:327534512	NA	NA	NA	NA	NA	NA	NA
NA	Intergenic_690_695176_695295	Intergenic_690_695176_695295	NA	695176	695295	.	Intergenic_690_695176_695295	Intergenic_690_695176_695295	NA	NA	NA	NA	NA	NA	NA	NA	NA
ENOG4105EEM	OG1RF_RS03430	OG1RF_10660	COG3973	695296	697518	-	rep	ATP-dependent DNA helicase	AEA93347.1	GI:327534513	PF00580	IPR000212	3.6.1.-	L	DNA helicase IV	L	helicase
NA	Intergenic_691_697519_697652	Intergenic_691_697519_697652	NA	697519	697652	.	Intergenic_691_697519_697652	Intergenic_691_697519_697652	NA	NA	NA	NA	NA	NA	NA	NA	NA
ENOG4105F8V	OG1RF_RS03435	OG1RF_10661	COG0084	697653	698423	+	NA	TatD family hydrolase	AEA93348.1	GI:327534514	PF01026	IPR015991	NA	N	Tat protein secretion system quality control protein TatD (DNase activity)	L	Hydrolase, tatD family
ENOG4105HVR	OG1RF_RS03440	OG1RF_10662	COG1658	698420	699004	+	NA	primase-like protein	AEA93349.1	GI:327534515	PF01751	IPR004466	NA	J	5S rRNA maturation endonuclease (Ribonuclease M5), contains TOPRIM domain	L	Required for correct processing of both the 5' and 3' ends of 5S rRNA precursor. Cleaves both sides of a double-stranded region yielding mature 5S rRNA in one step (By similarity)
NA	Intergenic_693_699005_699022	Intergenic_693_699005_699022	NA	699005	699022	.	Intergenic_693_699005_699022	Intergenic_693_699005_699022	NA	NA	NA	NA	NA	NA	NA	NA	NA
ENOG4105D1X	OG1RF_RS03445	OG1RF_10663	COG0030	699023	699910	+	ksgA	dimethyladenosine transferase	AEA93350.1	GI:327534516	PF00398	IPR001737	2.1.1.-	J	16S rRNA A1518 and A1519 N6-dimethyltransferase RsmA/KsgA/DIM1 (may also have DNA glycosylase/AP lyase activity)	J	Specifically dimethylates two adjacent adenosines (A1518 and A1519) in the loop of a conserved hairpin near the 3'-end of 16S rRNA in the 30S particle. May play a critical role in biogenesis of 30S subunits (By similarity)
NA	Intergenic_694_699911_700037	Intergenic_694_699911_700037	NA	699911	700037	.	Intergenic_694_699911_700037	Intergenic_694_699911_700037	NA	NA	NA	NA	NA	NA	NA	NA	NA
ENOG4105RNB	OG1RF_RS03450	OG1RF_10664	NA	700038	700655	+	NA	hypothetical protein	AEA93351.1	GI:327534517	NA	NA	NA	NA	NA	S	NA
NA	Intergenic_695_700656_700705	Intergenic_695_700656_700705	NA	700656	700705	.	Intergenic_695_700656_700705	Intergenic_695_700656_700705	NA	NA	NA	NA	NA	NA	NA	NA	NA
ENOG4108IJ9	OG1RF_RS03455	OG1RF_10665	COG3839	700706	701809	-	NA	ABC superfamily ATP binding cassette transporter, ABC protein	AEA93352.1	GI:327534518	PF00005,PF08402	IPR003593	3.6.3.-	G	ABC-type sugar transport system, ATPase component	G	(ABC) transporter
NA	Intergenic_696_701810_701994	Intergenic_696_701810_701994	NA	701810	701994	.	Intergenic_696_701810_701994	Intergenic_696_701810_701994	NA	NA	NA	NA	NA	NA	NA	NA	NA
ENOG4108Z5K	OG1RF_RS03460	OG1RF_10666	COG1803	701995	702417	+	mgsA	methylglyoxal synthase	AEA93353.1	GI:327534519	PF02142	IPR004363	4.2.3.3	G	Methylglyoxal synthase	G	methylglyoxal synthase
NA	Intergenic_697_702418_702681	Intergenic_697_702418_702681	NA	702418	702681	.	Intergenic_697_702418_702681	Intergenic_697_702418_702681	NA	NA	NA	NA	NA	NA	NA	NA	NA
ENOG4105X71	OG1RF_RS03465	OG1RF_10667	NA	702682	703230	+	NA	hypothetical protein	AEA93354.1	GI:327534520	NA	NA	NA	NA	NA	S	Membrane
NA	Intergenic_698_703231_703281	Intergenic_698_703231_703281	NA	703231	703281	.	Intergenic_698_703231_703281	Intergenic_698_703231_703281	NA	NA	NA	NA	NA	NA	NA	NA	NA
ENOG4105BZ1	OG1RF_RS03470	OG1RF_10668	COG1132	703282	705048	-	ndvA	ABC superfamily ATP binding cassette transporter, membrane protein	AEA93355.1	GI:327534521	PF00664,PF00005	IPR001140	3.6.3.42	V	ABC-type multidrug transport system, ATPase and permease component	V	(ABC) transporter
ENOG4105BZ1	OG1RF_RS03475	OG1RF_10669	COG1132	705038	706765	-	NA	ABC superfamily ATP binding cassette transporter, membrane protein	AEA93356.1	GI:327534522	PF00664,PF00005	IPR001140	NA	V	ABC-type multidrug transport system, ATPase and permease component	V	(ABC) transporter
NA	Intergenic_700_706766_706890	Intergenic_700_706766_706890	NA	706766	706890	.	Intergenic_700_706766_706890	Intergenic_700_706766_706890	NA	NA	NA	NA	NA	NA	NA	NA	NA
ENOG4108RBY	OG1RF_RS03480	OG1RF_10670	COG4905	706891	707658	+	NA	hypothetical protein	AEA93357.1	GI:327534523	PF06541	IPR010540	NA	S	Uncharacterized membrane protein	L	Membrane
NA	Intergenic_701_707659_707906	Intergenic_701_707659_707906	NA	707659	707906	.	Intergenic_701_707659_707906	Intergenic_701_707659_707906	NA	NA	NA	NA	NA	NA	NA	NA	NA
ENOG41069ER	OG1RF_RS03485	OG1RF_10671	COG3584	707907	709127	+	NA	extracellular protein	AEA93358.1	GI:327534524	PF06725	IPR010611	NA	S	3D (Asp-Asp-Asp) domain	M	domain protein
NA	Intergenic_702_709128_709223	Intergenic_702_709128_709223	NA	709128	709223	.	Intergenic_702_709128_709223	Intergenic_702_709128_709223	NA	NA	NA	NA	NA	NA	NA	NA	NA
ENOG4108ZNJ	OG1RF_RS03490	OG1RF_10672	NA	709224	709787	+	NA	GNAT family acetyltransferase	AEA93359.1	GI:327534525	PF00583	IPR016181	NA	NA	NA	S	#NAME?
NA	Intergenic_703_709788_709832	Intergenic_703_709788_709832	NA	709788	709832	.	Intergenic_703_709788_709832	Intergenic_703_709788_709832	NA	NA	NA	NA	NA	NA	NA	NA	NA
ENOG4105RYP	OG1RF_RS03495	OG1RF_10673	NA	709833	710357	-	NA	hypothetical protein	AEA93360.1	GI:327534526	NA	NA	NA	NA	NA	S	NA
NA	Intergenic_704_710358_710408	Intergenic_704_710358_710408	NA	710358	710408	.	Intergenic_704_710358_710408	Intergenic_704_710358_710408	NA	NA	NA	NA	NA	NA	NA	NA	NA
ENOG4108K4B	OG1RF_RS03500	OG1RF_10674	COG0561	710409	711278	-	ppx2	exopolyphosphatase	AEA93361.1	GI:327534527	PF08282	IPR000150	3.6.1.11	HR	Hydroxymethylpyrimidine pyrophosphatase and other HAD family phosphatases	S	hydrolase
NA	Intergenic_705_711279_711411	Intergenic_705_711279_711411	NA	711279	711411	.	Intergenic_705_711279_711411	Intergenic_705_711279_711411	NA	NA	NA	NA	NA	NA	NA	NA	NA
ENOG4105D5S	OG1RF_RS03505	OG1RF_10675	COG0692	711412	712092	+	ung2	uracil-DNA glycosylase	AEA93362.1	GI:327534528	PF03167	IPR003249	3.2.2.-	L	Uracil DNA glycosylase	L	Excises uracil residues from the DNA which can arise as a result of misincorporation of dUMP residues by DNA polymerase or due to deamination of cytosine (By similarity)
NA	Intergenic_706_712093_712205	Intergenic_706_712093_712205	NA	712093	712205	.	Intergenic_706_712093_712205	Intergenic_706_712093_712205	NA	NA	NA	NA	NA	NA	NA	NA	NA
NA	OG1RF_RS03510	OG1RF_10676	COG0280	712206	713231	+	pta	phosphate acetyltransferase	AEA93363.1	GI:327534529	PF01515	IPR002505	2.3.1.8	C	Phosphotransacetylase	NA	NA
NA	Intergenic_707_713232_713372	Intergenic_707_713232_713372	NA	713232	713372	.	Intergenic_707_713232_713372	Intergenic_707_713232_713372	NA	NA	NA	NA	NA	NA	NA	NA	NA
ENOG4105K8N	OG1RF_RS03515	OG1RF_10677	COG0802	713373	713867	+	NA	ATP/GTP hydrolase	AEA93364.1	GI:327534530	PF02367	IPR003442	NA	J	tRNA A37 threonylcarbamoyladenosine biosynthesis protein TsaE	S	protein family UPF0079, ATPase
ENOG4105WCN	OG1RF_RS03520	OG1RF_10678	COG0454	713860	714381	+	NA	GNAT family acetyltransferase	AEA93365.1	GI:327534531	PF00583	IPR016181	NA	KR	N-acetyltransferase, GNAT superfamily (includes histone acetyltransferase HPA2)	K	acetyltransferase
NA	Intergenic_709_714382_714550	Intergenic_709_714382_714550	NA	714382	714550	.	Intergenic_709_714382_714550	Intergenic_709_714382_714550	NA	NA	NA	NA	NA	NA	NA	NA	NA
NA	OG1RF_RS03525	OG1RF_10679	NA	714551	714760	+	NA	hypothetical protein	AEA93366.1	GI:327534532	NA	NA	NA	NA	NA	NA	NA
NA	Intergenic_710_714761_714833	Intergenic_710_714761_714833	NA	714761	714833	.	Intergenic_710_714761_714833	Intergenic_710_714761_714833	NA	NA	NA	NA	NA	NA	NA	NA	NA
ENOG4105FKQ	OG1RF_RS03530	OG1RF_10680	COG1609	714834	715844	-	NA	LacI family sugar-binding transcriptional regulator	AEA93367.1	GI:327534533	PF00356,PF00532	IPR000843	NA	K	DNA-binding transcriptional regulator, LacI/PurR family	K	transcriptional regulator
NA	Intergenic_711_715845_715867	Intergenic_711_715845_715867	NA	715845	715867	.	Intergenic_711_715845_715867	Intergenic_711_715845_715867	NA	NA	NA	NA	NA	NA	NA	NA	NA
ENOG4105ENN	OG1RF_RS03535	OG1RF_10681	COG2017	715868	716875	-	NA	aldose 1-epimerase	AEA93368.1	GI:327534534	PF01263	IPR014718	NA	G	Galactose mutarotase or related enzyme	G	converts alpha-aldose to the beta-anomer. It is active on D-glucose, L-arabinose, D-xylose, D-galactose, maltose and lactose (By similarity)
ENOG4107URF	OG1RF_RS03540	OG1RF_10682	COG0637	716865	717533	-	pgmB	beta-phosphoglucomutase	AEA93369.1	GI:327534535	PF00702	IPR005834	5.4.2.6	GR	Beta-phosphoglucomutase or related phosphatase, HAD superfamily	G	beta-phospho-glucomutase
ENOG4105C71	OG1RF_RS03545	OG1RF_10683	COG1554	717526	719877	-	map	family 65 glycosyl hydrolase	AEA93370.1	GI:327534536	PF03636,PF03632,PF03633	IPR005195	2.4.1.8	G	Trehalose and maltose hydrolase (possible phosphorylase)	G	hydrolase family 65, central catalytic
NA	Intergenic_714_719878_720100	Intergenic_714_719878_720100	NA	719878	720100	.	Intergenic_714_719878_720100	Intergenic_714_719878_720100	NA	NA	NA	NA	NA	NA	NA	NA	NA
ENOG4105CI1	OG1RF_RS03550	OG1RF_10684	COG1263	720101	722269	+	exp5	PTS family porter component IIABC	AEA93371.1	GI:327534537	PF02378,PF00367,PF00358	IPR011300	2.7.1.69	G	Phosphotransferase system IIC components, glucose/maltose/N-acetylglucosamine-specific	G	PTS System
NA	Intergenic_715_722270_722334	Intergenic_715_722270_722334	NA	722270	722334	.	Intergenic_715_722270_722334	Intergenic_715_722270_722334	NA	NA	NA	NA	NA	NA	NA	NA	NA
ENOG4108VKW	OG1RF_RS03555	OG1RF_10685	NA	722335	723159	+	rgfB	endonuclease/exonuclease/phosphatase family protein RgfB	AEA93372.1	GI:327534538	PF03372	NA	NA	NA	NA	S	Endonuclease Exonuclease phosphatase
NA	Intergenic_716_723160_723218	Intergenic_716_723160_723218	NA	723160	723218	.	Intergenic_716_723160_723218	Intergenic_716_723160_723218	NA	NA	NA	NA	NA	NA	NA	NA	NA
ENOG4105II7	OG1RF_RS03560	OG1RF_10686	COG0345	723219	724034	-	NA	putative pyrroline-5-carboxylate reductase	AEA93373.1	GI:327534539	PF03807	IPR000304	1.5.1.2	E	Pyrroline-5-carboxylate reductase	E	pyrroline-5-carboxylate reductase
NA	Intergenic_717_724035_724160	Intergenic_717_724035_724160	NA	724035	724160	.	Intergenic_717_724035_724160	Intergenic_717_724035_724160	NA	NA	NA	NA	NA	NA	NA	NA	NA
ENOG4108HY5	OG1RF_RS03565	OG1RF_10687	NA	724161	725123	+	NA	AraC family transcriptional regulator	AEA93374.1	GI:327534540	PF00165	IPR000005	NA	NA	NA	K	Transcriptional regulator, ARAC family
NA	OG1RF_RS03570	OG1RF_10688	NA	725104	725403	+	NA	hypothetical protein	AEA93375.1	GI:327534541	NA	NA	NA	NA	NA	NA	NA
ENOG4105KYB	OG1RF_RS03575	OG1RF_10689	COG1694	725396	725713	+	NA	MazG nucleotide pyrophosphohydrolase	AEA93376.1	GI:327534542	NA	NA	NA	V	NTP pyrophosphatase, house-cleaning of non-canonical NTPs	S	Mazg nucleotide pyrophosphohydrolase
NA	Intergenic_720_725714_725857	Intergenic_720_725714_725857	NA	725714	725857	.	Intergenic_720_725714_725857	Intergenic_720_725714_725857	NA	NA	NA	NA	NA	NA	NA	NA	NA
ENOG4107Y0D	OG1RF_RS03580	OG1RF_10690	NA	725858	726289	+	NA	MerR family transcriptional regulator	AEA93377.1	GI:327534543	NA	NA	NA	NA	NA	S	NA
NA	Intergenic_721_726290_726348	Intergenic_721_726290_726348	NA	726290	726348	.	Intergenic_721_726290_726348	Intergenic_721_726290_726348	NA	NA	NA	NA	NA	NA	NA	NA	NA
NA	NA	OG1RF_10691	NA	726349	726501	+	NA	hypothetical protein	AEA93378.1	GI:327534544	NA	NA	NA	NA	NA	NA	NA
NA	Intergenic_722_726502_726741	Intergenic_722_726502_726741	NA	726502	726741	.	Intergenic_722_726502_726741	Intergenic_722_726502_726741	NA	NA	NA	NA	NA	NA	NA	NA	NA
ENOG4106Z3G	OG1RF_RS03585	OG1RF_10692	NA	726742	727125	+	NA	putative secreted protein	AEA93379.1	GI:327534545	NA	NA	NA	NA	NA	S	(LipO)protein
NA	Intergenic_723_727126_727221	Intergenic_723_727126_727221	NA	727126	727221	.	Intergenic_723_727126_727221	Intergenic_723_727126_727221	NA	NA	NA	NA	NA	NA	NA	NA	NA
NA	NA	OG1RF_10693	NA	727222	727386	+	NA	hypothetical protein	AEA93380.1	GI:327534546	NA	NA	NA	NA	NA	NA	NA
NA	Intergenic_724_727387_727421	Intergenic_724_727387_727421	NA	727387	727421	.	Intergenic_724_727387_727421	Intergenic_724_727387_727421	NA	NA	NA	NA	NA	NA	NA	NA	NA
ENOG4106Z3G	OG1RF_RS03595	OG1RF_10694	NA	727422	727817	+	NA	hypothetical protein	AEA93381.1	GI:327534547	NA	NA	NA	NA	NA	S	(LipO)protein
NA	Intergenic_725_727818_727841	Intergenic_725_727818_727841	NA	727818	727841	.	Intergenic_725_727818_727841	Intergenic_725_727818_727841	NA	NA	NA	NA	NA	NA	NA	NA	NA
NA	OG1RF_RS03600	OG1RF_10695	NA	727842	728126	+	NA	hypothetical protein	AEA93382.1	GI:327534548	NA	NA	NA	NA	NA	NA	NA
NA	Intergenic_726_728127_728204	Intergenic_726_728127_728204	NA	728127	728204	.	Intergenic_726_728127_728204	Intergenic_726_728127_728204	NA	NA	NA	NA	NA	NA	NA	NA	NA
ENOG4106Z3G	OG1RF_RS03605	OG1RF_10696	NA	728205	728615	+	NA	putative secreted protein	AEA93383.1	GI:327534549	NA	NA	NA	NA	NA	S	(LipO)protein
NA	OG1RF_RS03610	OG1RF_10697	NA	728608	728901	+	NA	hypothetical protein	AEA93384.1	GI:327534550	NA	NA	NA	NA	NA	NA	NA
NA	Intergenic_728_728902_728979	Intergenic_728_728902_728979	NA	728902	728979	.	Intergenic_728_728902_728979	Intergenic_728_728902_728979	NA	NA	NA	NA	NA	NA	NA	NA	NA
ENOG4106Z3G	OG1RF_RS03615	OG1RF_10698	NA	728980	729393	+	NA	putative secreted protein	AEA93385.1	GI:327534551	NA	NA	NA	NA	NA	S	(LipO)protein
ENOG4105FYI	OG1RF_RS03620	OG1RF_10699	NA	729359	730957	+	NA	hypothetical protein	AEA93386.1	GI:327534552	NA	NA	NA	NA	NA	S	NA
NA	Intergenic_730_730958_730976	Intergenic_730_730958_730976	NA	730958	730976	.	Intergenic_730_730958_730976	Intergenic_730_730958_730976	NA	NA	NA	NA	NA	NA	NA	NA	NA
NA	OG1RF_RS03625	OG1RF_10700	NA	730977	731261	+	NA	hypothetical protein	AEA93387.1	GI:327534553	NA	NA	NA	NA	NA	NA	NA
NA	Intergenic_731_731262_731268	Intergenic_731_731262_731268	NA	731262	731268	.	Intergenic_731_731262_731268	Intergenic_731_731262_731268	NA	NA	NA	NA	NA	NA	NA	NA	NA
NA	NA	OG1RF_10701	NA	731269	731394	+	NA	hypothetical protein	AEA93388.1	GI:327534554	NA	NA	NA	NA	NA	NA	NA
NA	NA	OG1RF_10702	NA	731395	731574	+	NA	hypothetical protein	AEA93389.1	GI:327534555	NA	NA	NA	NA	NA	NA	NA
NA	Intergenic_733_731575_731622	Intergenic_733_731575_731622	NA	731575	731622	.	Intergenic_733_731575_731622	Intergenic_733_731575_731622	NA	NA	NA	NA	NA	NA	NA	NA	NA
NA	Intergenic_734_731697_731963	Intergenic_734_731697_731963	NA	731697	731963	.	Intergenic_734_731697_731963	Intergenic_734_731697_731963	NA	NA	NA	NA	NA	NA	NA	NA	NA
ENOG4105KK9	OG1RF_RS03640	OG1RF_10703	COG0261	731964	732272	+	rplU	50S ribosomal protein L21	AEA93390.1	GI:327534556	PF00829	IPR001787	NA	J	Ribosomal protein L21	J	This protein binds to 23S rRNA in the presence of protein L20 (By similarity)
NA	Intergenic_735_732273_732304	Intergenic_735_732273_732304	NA	732273	732304	.	Intergenic_735_732273_732304	Intergenic_735_732273_732304	NA	NA	NA	NA	NA	NA	NA	NA	NA
ENOG4105X36	OG1RF_RS03645	OG1RF_10704	COG2868	732305	732649	+	NA	putative ribosomal protein	AEA93391.1	GI:327534557	PF04327	IPR007422	NA	S	Uncharacterized conserved protein YsxB, DUF464 family	J	(ribosomal) protein
NA	Intergenic_736_732650_732661	Intergenic_736_732650_732661	NA	732650	732661	.	Intergenic_736_732650_732661	Intergenic_736_732650_732661	NA	NA	NA	NA	NA	NA	NA	NA	NA
ENOG4105K46	OG1RF_RS03650	OG1RF_10705	COG0211	732662	732949	+	rpmA	50S ribosomal protein L27	AEA93392.1	GI:327534558	PF01016	IPR001684	NA	J	Ribosomal protein L27	J	50S ribosomal protein l27
NA	Intergenic_737_732950_733148	Intergenic_737_732950_733148	NA	732950	733148	.	Intergenic_737_732950_733148	Intergenic_737_732950_733148	NA	NA	NA	NA	NA	NA	NA	NA	NA
ENOG4108VY7	OG1RF_RS03655	OG1RF_10706	NA	733149	733601	+	psiE	phosphate-starvation-inducible protein PsiE	AEA93393.1	GI:327534559	PF06146	IPR009315	NA	NA	NA	S	phosphate-starvation-inducible protein PsiE
NA	Intergenic_738_733602_733671	Intergenic_738_733602_733671	NA	733602	733671	.	Intergenic_738_733602_733671	Intergenic_738_733602_733671	NA	NA	NA	NA	NA	NA	NA	NA	NA
ENOG4105DIN	OG1RF_RS03660	OG1RF_10707	COG1408	733672	734598	-	NA	DNA repair exonuclease	AEA93394.1	GI:327534560	PF00149	IPR004843	NA	R	Predicted phosphohydrolase, MPP superfamily	S	metallophosphoesterase
NA	Intergenic_739_734599_734658	Intergenic_739_734599_734658	NA	734599	734658	.	Intergenic_739_734599_734658	Intergenic_739_734599_734658	NA	NA	NA	NA	NA	NA	NA	NA	NA
ENOG4105DC7	OG1RF_RS03665	OG1RF_10708	COG0006	734659	735723	+	pepQ	xaa-Pro dipeptidase	AEA93395.1	GI:327534561	PF01321,PF00557	IPR000994	3.4.13.9	E	Xaa-Pro aminopeptidase	E	peptidase M24
NA	Intergenic_740_735724_735736	Intergenic_740_735724_735736	NA	735724	735736	.	Intergenic_740_735724_735736	Intergenic_740_735724_735736	NA	NA	NA	NA	NA	NA	NA	NA	NA
ENOG4105TPC	OG1RF_RS03670	OG1RF_10709	NA	735737	736057	+	NA	MagZ family protein	AEA93396.1	GI:327534562	PF03819	NA	NA	NA	NA	S	MazG nucleotide pyrophosphohydrolase domain
NA	Intergenic_741_736058_736390	Intergenic_741_736058_736390	NA	736058	736390	.	Intergenic_741_736058_736390	Intergenic_741_736058_736390	NA	NA	NA	NA	NA	NA	NA	NA	NA
ENOG4108ZSR	OG1RF_RS03675	OG1RF_10710	COG1302	736391	736822	+	asp	alkaline shock protein	AEA93397.1	GI:327534563	PF03780	IPR005531	NA	S	Uncharacterized conserved protein YloU, alkaline shock protein (Asp23) family	S	alkaline shock protein
ENOG4105M7K	OG1RF_RS03680	OG1RF_10711	COG0781	736797	737267	+	nusB	transcription antitermination factor NusB	AEA93398.1	GI:327534564	PF01029	IPR006027	NA	K	Transcription termination factor NusB	K	Involved in the transcription termination process (By similarity)
NA	Intergenic_743_737268_737370	Intergenic_743_737268_737370	NA	737268	737370	.	Intergenic_743_737268_737370	Intergenic_743_737268_737370	NA	NA	NA	NA	NA	NA	NA	NA	NA
ENOG4105CN0	OG1RF_RS03685	OG1RF_10712	COG0190	737371	738216	+	folD	bifunctional methylenetetrahydrofolate dehydrogenase/methylenetetrahydrofolate cyclohydrolase	AEA93399.1	GI:327534565	PF00763,PF02882	IPR000672	3.5.4.9	H	5,10-methylene-tetrahydrofolate dehydrogenase/Methenyl tetrahydrofolate cyclohydrolase	H	Catalyzes the oxidation of 5,10- methylenetetrahydrofolate to 5,10-methenyltetrahydrofolate and then the hydrolysis of 5,10-methenyltetrahydrofolate to 10- formyltetrahydrofolate (By similarity)
NA	Intergenic_744_738217_738225	Intergenic_744_738217_738225	NA	738217	738225	.	Intergenic_744_738217_738225	Intergenic_744_738217_738225	NA	NA	NA	NA	NA	NA	NA	NA	NA
ENOG4105DVS	OG1RF_RS03690	OG1RF_10713	COG1570	738226	739572	+	xseA	exodeoxyribonuclease VII large subunit	AEA93400.1	GI:327534566	PF01336,PF02601	IPR003753	3.1.11.6	L	Exonuclease VII, large subunit	L	Bidirectionally degrades single-stranded DNA into large acid-insoluble oligonucleotides, which are then degraded further into small acid-soluble oligonucleotides (By similarity)
NA	Intergenic_745_739573_739573	Intergenic_745_739573_739573	NA	739573	739573	.	Intergenic_745_739573_739573	Intergenic_745_739573_739573	NA	NA	NA	NA	NA	NA	NA	NA	NA
ENOG41067QG	OG1RF_RS03695	OG1RF_10714	COG1722	739574	739804	+	xseB	exodeoxyribonuclease VII small subunit	AEA93401.1	GI:327534567	PF02609	IPR003761	3.1.11.6	L	Exonuclease VII small subunit	L	Bidirectionally degrades single-stranded DNA into large acid-insoluble oligonucleotides, which are then degraded further into small acid-soluble oligonucleotides (By similarity)
ENOG4105CTB	OG1RF_RS03700	OG1RF_10715	COG0142	739804	740685	+	ispA	geranyltranstransferase	AEA93402.1	GI:327534568	PF00348	IPR000092	2.5.1.10	H	Geranylgeranyl pyrophosphate synthase	H	Polyprenyl synthetase
NA	Intergenic_747_740686_740698	Intergenic_747_740686_740698	NA	740686	740698	.	Intergenic_747_740686_740698	Intergenic_747_740686_740698	NA	NA	NA	NA	NA	NA	NA	NA	NA
ENOG4105DX0	OG1RF_RS03705	OG1RF_10716	COG1189	740699	741514	+	hlyA	hemolysin A	AEA93403.1	GI:327534569	PF01479,PF01728	IPR004538	NA	J	Predicted rRNA methylase YqxC, contains S4 and FtsJ domains	J	Hemolysin A
NA	Intergenic_748_741515_741652	Intergenic_748_741515_741652	NA	741515	741652	.	Intergenic_748_741515_741652	Intergenic_748_741515_741652	NA	NA	NA	NA	NA	NA	NA	NA	NA
ENOG4105XBY	OG1RF_RS03710	OG1RF_10717	COG1438	741653	742102	+	argR3	arginine repressor	AEA93404.1	GI:327534570	PF01316,PF02863	IPR001669	NA	K	Arginine repressor	K	Regulates arginine biosynthesis genes (By similarity)
NA	Intergenic_749_742103_742119	Intergenic_749_742103_742119	NA	742103	742119	.	Intergenic_749_742103_742119	Intergenic_749_742103_742119	NA	NA	NA	NA	NA	NA	NA	NA	NA
ENOG4105C4F	OG1RF_RS03715	OG1RF_10718	COG0497	742120	743793	+	recN	DNA repair protein RecN	AEA93405.1	GI:327534571	PF02463	IPR004604	NA	L	DNA repair ATPase RecN	L	May be involved in recombinational repair of damaged DNA (By similarity)
NA	Intergenic_750_743794_744061	Intergenic_750_743794_744061	NA	743794	744061	.	Intergenic_750_743794_744061	Intergenic_750_743794_744061	NA	NA	NA	NA	NA	NA	NA	NA	NA
ENOG4107QWA	OG1RF_RS03725	OG1RF_10719	COG0598	744062	745027	-	NA	cation transporter	AEA93406.1	GI:327534572	PF01544	IPR002523	NA	P	Mg2+ and Co2+ transporter CorA	P	transporter
NA	Intergenic_751_745028_745271	Intergenic_751_745028_745271	NA	745028	745271	.	Intergenic_751_745028_745271	Intergenic_751_745028_745271	NA	NA	NA	NA	NA	NA	NA	NA	NA
ENOG4106CGA	OG1RF_RS03730	OG1RF_10720	NA	745272	745664	+	NA	putative lipoprotein	AEA93407.1	GI:327534573	NA	NA	NA	NA	NA	S	Protein of unknown function (DUF3397)
NA	Intergenic_752_745665_745897	Intergenic_752_745665_745897	NA	745665	745897	.	Intergenic_752_745665_745897	Intergenic_752_745665_745897	NA	NA	NA	NA	NA	NA	NA	NA	NA
ENOG4108V6E	OG1RF_RS03735	OG1RF_10721	COG2001	745898	746383	+	mraZ	cell division protein MraZ	AEA93408.1	GI:327534574	PF02381	IPR003444	NA	J	MraZ, DNA-binding transcriptional regulator and inhibitor of RsmH methyltransferase activity	S	Cell division protein mraZ
NA	Intergenic_753_746384_746385	Intergenic_753_746384_746385	NA	746384	746385	.	Intergenic_753_746384_746385	Intergenic_753_746384_746385	NA	NA	NA	NA	NA	NA	NA	NA	NA
ENOG4105CGJ	OG1RF_RS03740	OG1RF_10722	COG0275	746386	747354	+	mraW	S-adenosyl-methyltransferase MraW	AEA93409.1	GI:327534575	PF01795	IPR002903	2.1.1.-	J	16S rRNA C1402 N4-methylase RsmH	M	Specifically methylates the N4 position of cytidine in position 1402 (C1402) of 16S rRNA (By similarity)
NA	Intergenic_754_747355_747370	Intergenic_754_747355_747370	NA	747355	747370	.	Intergenic_754_747355_747370	Intergenic_754_747355_747370	NA	NA	NA	NA	NA	NA	NA	NA	NA
ENOG41068DC	OG1RF_RS03745	OG1RF_10723	NA	747371	747778	+	NA	cell division protein	AEA93410.1	GI:327534576	PF04977	IPR011922	NA	NA	NA	D	Essential cell division protein (By similarity)
ENOG4105CJN	OG1RF_RS03750	OG1RF_10724	COG0768	747778	750006	+	pbpC	penicillin-binding protein C	AEA93411.1	GI:327534577	PF03717,PF00905,PF03793	IPR001460	NA	DM	Cell division protein FtsI/penicillin-binding protein 2	M	penicillin-binding protein
NA	Intergenic_756_750007_750033	Intergenic_756_750007_750033	NA	750007	750033	.	Intergenic_756_750007_750033	Intergenic_756_750007_750033	NA	NA	NA	NA	NA	NA	NA	NA	NA
ENOG4105CPY	OG1RF_RS03755	OG1RF_10725	COG0472	750034	750999	+	mraY	phospho-N-acetylmuramoyl-pentapeptide- transferase	AEA93412.1	GI:327534578	PF00953	IPR003524	2.7.8.13	M	UDP-N-acetylmuramyl pentapeptide phosphotransferase/UDP-N-acetylglucosamine-1-phosphate transferase	M	First step of the lipid cycle reactions in the biosynthesis of the cell wall peptidoglycan (By similarity)
NA	Intergenic_757_751000_751021	Intergenic_757_751000_751021	NA	751000	751021	.	Intergenic_757_751000_751021	Intergenic_757_751000_751021	NA	NA	NA	NA	NA	NA	NA	NA	NA
NA	OG1RF_RS03760	OG1RF_10726	COG0771	751022	752392	+	murD	UDP-N-acetylmuramoylalanine--D-glutamate ligase	AEA93413.1	GI:327534579	PF08245,PF02875	IPR005762	6.3.2.9	M	UDP-N-acetylmuramoylalanine-D-glutamate ligase	NA	NA
ENOG4105DVQ	OG1RF_RS03765	OG1RF_10727	COG0707	752382	753488	+	murG	UDP-N-acetylglucosamine--N-acetylmuramyl- (pentapeptide) pyrophosphoryl-undecaprenol N-acetylglucosamine transferase	AEA93414.1	GI:327534580	PF03033,PF04101	IPR006009	2.4.1.227	M	UDP-N-acetylglucosamine:LPS N-acetylglucosamine transferase	M	Cell wall formation. Catalyzes the transfer of a GlcNAc subunit on undecaprenyl-pyrophosphoryl-MurNAc-pentapeptide (lipid intermediate I) to form undecaprenyl-pyrophosphoryl-MurNAc- (pentapeptide)GlcNAc (lipid intermediate II) (By similarity)
NA	Intergenic_759_753489_753496	Intergenic_759_753489_753496	NA	753489	753496	.	Intergenic_759_753489_753496	Intergenic_759_753489_753496	NA	NA	NA	NA	NA	NA	NA	NA	NA
ENOG4108W8M	OG1RF_RS03770	OG1RF_10728	COG1589	753497	754621	+	ftsQ	cell division protein FtsQ	AEA93415.1	GI:327534581	PF08478,PF03799	IPR005548	NA	D	Cell division septal protein FtsQ	M	Cell division protein that may be involved in stabilizing or promoting the assembly of the division complex (By similarity)
NA	Intergenic_760_754622_754794	Intergenic_760_754622_754794	NA	754622	754794	.	Intergenic_760_754622_754794	Intergenic_760_754622_754794	NA	NA	NA	NA	NA	NA	NA	NA	NA
ENOG4105CIT	OG1RF_RS03775	OG1RF_10729	COG0849	754795	756117	+	ftsA	cell division protein FtsA	AEA93416.1	GI:327534582	PF02491	IPR003494	NA	D	Cell division ATPase FtsA	D	This protein may be involved in anomalous filament growth. May be a component of the septum (By similarity)
NA	Intergenic_761_756118_756143	Intergenic_761_756118_756143	NA	756118	756143	.	Intergenic_761_756118_756143	Intergenic_761_756118_756143	NA	NA	NA	NA	NA	NA	NA	NA	NA
ENOG4105CDK	OG1RF_RS03780	OG1RF_10730	COG0206	756144	757376	+	ftsZ	cell division protein FtsZ	AEA93417.1	GI:327534583	PF00091,PF03953	IPR000158	NA	D	Cell division GTPase FtsZ	D	Essential cell division protein that forms a contractile ring structure (Z ring) at the future cell division site. The regulation of the ring assembly controls the timing and the location of cell division. One of the functions of the FtsZ ring is to recruit other cell division proteins to the septum to produce a new cell wall between the dividing cells. Binds GTP and shows GTPase activity (By sim…
NA	Intergenic_762_757377_757392	Intergenic_762_757377_757392	NA	757377	757392	.	Intergenic_762_757377_757392	Intergenic_762_757377_757392	NA	NA	NA	NA	NA	NA	NA	NA	NA
ENOG4105DFA	OG1RF_RS03785	OG1RF_10731	COG0325	757393	758070	+	ylmE	YggS family pyridoxal phosphate enzyme	AEA93418.1	GI:327534584	PF01168	IPR011078	NA	R	Uncharacterized pyridoxal phosphate-containing protein, affects Ilv metabolism, UPF0001 family	F	alanine racemase domain protein
ENOG4105VR5	OG1RF_RS03790	OG1RF_10732	COG1799	758063	758728	+	NA	hypothetical protein	AEA93419.1	GI:327534585	PF04472	IPR007561	NA	D	FtsZ-interacting cell division protein YlmF	S	Cell division protein that is part of the divisome complex and is recruited early to the Z-ring. Probably stimulates Z-ring formation, perhaps through the cross-linking of FtsZ protofilaments. Its function overlaps with FtsA (By similarity)
NA	Intergenic_764_758729_758804	Intergenic_764_758729_758804	NA	758729	758804	.	Intergenic_764_758729_758804	Intergenic_764_758729_758804	NA	NA	NA	NA	NA	NA	NA	NA	NA
ENOG4107MDB	OG1RF_RS03795	OG1RF_10733	NA	758805	759014	+	ylmG	YlmG protein	AEA93420.1	GI:327534586	PF02325	NA	NA	NA	NA	S	YGGT family
NA	Intergenic_765_759015_759040	Intergenic_765_759015_759040	NA	759015	759040	.	Intergenic_765_759015_759040	Intergenic_765_759015_759040	NA	NA	NA	NA	NA	NA	NA	NA	NA
ENOG4105DBK	OG1RF_RS03800	OG1RF_10734	COG2302	759041	759823	+	ylmH	S4 domain-containing protein YlmH	AEA93421.1	GI:327534587	PF01479	IPR002942	NA	R	RNA-binding protein YlmH, contains S4-like domain	J	s4 domain protein
NA	Intergenic_766_759824_759974	Intergenic_766_759824_759974	NA	759824	759974	.	Intergenic_766_759824_759974	Intergenic_766_759824_759974	NA	NA	NA	NA	NA	NA	NA	NA	NA
ENOG4105MMF	OG1RF_RS03805	OG1RF_10735	COG3599	759975	760676	+	divIVA	cell division protein DivIVA	AEA93422.1	GI:327534588	PF05103	IPR007793	NA	D	Cell division septum initiation DivIVA, interacts with FtsZ, MinD and other proteins	D	Cell division protein DIVIVA
NA	Intergenic_767_760677_760965	Intergenic_767_760677_760965	NA	760677	760965	.	Intergenic_767_760677_760965	Intergenic_767_760677_760965	NA	NA	NA	NA	NA	NA	NA	NA	NA
NA	OG1RF_RS03810	OG1RF_10736	COG0060	760966	763767	+	ileS	isoleucine--tRNA ligase	AEA93423.1	GI:327534589	PF00133,PF08264,PF06827	IPR002301	6.1.1.5	J	Isoleucyl-tRNA synthetase	NA	NA
NA	Intergenic_768_763768_763818	Intergenic_768_763768_763818	NA	763768	763818	.	Intergenic_768_763768_763818	Intergenic_768_763768_763818	NA	NA	NA	NA	NA	NA	NA	NA	NA
ENOG4105D8W	OG1RF_RS03815	OG1RF_10737	COG0364	763819	765342	-	zwf	glucose-6-phosphate 1-dehydrogenase	AEA93424.1	GI:327534590	PF00479,PF02781	IPR001282	1.1.1.49	G	Glucose-6-phosphate 1-dehydrogenase	G	glucose-6-phosphate 1-dehydrogenase
ENOG4108ZBF	OG1RF_RS03820	OG1RF_10738	COG1321	765342	766010	-	sirR	iron-dependent repressor	AEA93425.1	GI:327534591	PF01325,PF02742,PF04023	IPR001367	NA	K	Mn-dependent transcriptional regulator, DtxR family	K	iron (metal) dependent repressor, dtxr family
NA	Intergenic_770_766011_766181	Intergenic_770_766011_766181	NA	766011	766181	.	Intergenic_770_766011_766181	Intergenic_770_766011_766181	NA	NA	NA	NA	NA	NA	NA	NA	NA
ENOG4106B55	OG1RF_RS03825	OG1RF_10739	NA	766182	766550	-	NA	hypothetical protein	AEA93426.1	GI:327534592	NA	NA	NA	NA	NA	S	NA
NA	Intergenic_771_766551_766748	Intergenic_771_766551_766748	NA	766551	766748	.	Intergenic_771_766551_766748	Intergenic_771_766551_766748	NA	NA	NA	NA	NA	NA	NA	NA	NA
ENOG4105PW4	OG1RF_RS03830	OG1RF_10740	COG1489	766749	767480	+	sfsA	sugar fermentation stimulation protein	AEA93427.1	GI:327534593	PF03749	IPR005224	NA	GT	DNA-binding protein, stimulates sugar fermentation	L	Sugar fermentation stimulation protein homolog
NA	Intergenic_772_767481_767585	Intergenic_772_767481_767585	NA	767481	767585	.	Intergenic_772_767481_767585	Intergenic_772_767481_767585	NA	NA	NA	NA	NA	NA	NA	NA	NA
ENOG4105EE0	OG1RF_RS03835	OG1RF_10741	COG0673	767586	768584	+	NA	gfo/Idh/MocA family oxidoreductase	AEA93428.1	GI:327534594	PF01408	IPR016040	NA	R	Predicted dehydrogenase	G	oxidoreductase
NA	Intergenic_773_768585_768610	Intergenic_773_768585_768610	NA	768585	768610	.	Intergenic_773_768585_768610	Intergenic_773_768585_768610	NA	NA	NA	NA	NA	NA	NA	NA	NA
ENOG4105FDU	OG1RF_RS03840	OG1RF_10742	COG0513	768611	769912	+	NA	DEAD/DEAH box family ATP-dependent RNA helicase	AEA93429.1	GI:327534595	PF00270,PF00271	IPR014001	NA	L	Superfamily II DNA and RNA helicase	L	atp-dependent rna helicase
NA	Intergenic_774_769913_769956	Intergenic_774_769913_769956	NA	769913	769956	.	Intergenic_774_769913_769956	Intergenic_774_769913_769956	NA	NA	NA	NA	NA	NA	NA	NA	NA
ENOG4105C1W	OG1RF_RS03845	OG1RF_10743	COG1221	769957	772662	+	NA	sigma-54 interaction domain protein	AEA93430.1	GI:327534596	PF00158,PF00874,PF03610	IPR002078	NA	KT	Transcriptional regulators containing an AAA-type ATPase domain and a DNA-binding domain	T	two component, sigma54 specific, transcriptional regulator, Fis family
NA	NA	OG1RF_10744	NA	772646	772774	-	NA	hypothetical protein	AEA93431.1	GI:327534597	NA	NA	NA	NA	NA	NA	NA
NA	Intergenic_776_772775_772890	Intergenic_776_772775_772890	NA	772775	772890	.	Intergenic_776_772775_772890	Intergenic_776_772775_772890	NA	NA	NA	NA	NA	NA	NA	NA	NA
ENOG4105VZJ	OG1RF_RS03850	OG1RF_10745	COG1440	772891	773208	+	celA2	PTS family porter, enzyme I	AEA93432.1	GI:327534598	PF02302	IPR003501	2.7.1.69	G	Phosphotransferase system cellobiose-specific component IIB	G	PTS System
NA	Intergenic_777_773209_773328	Intergenic_777_773209_773328	NA	773209	773328	.	Intergenic_777_773209_773328	Intergenic_777_773209_773328	NA	NA	NA	NA	NA	NA	NA	NA	NA
ENOG4105CK1	OG1RF_RS03855	OG1RF_10746	COG1455	773329	774813	+	NA	PTS family lactose/cellobiose porter component IIC	AEA93433.1	GI:327534599	PF02378	IPR004501	NA	G	Phosphotransferase system cellobiose-specific component IIC	G	PTS System
NA	Intergenic_778_774814_774856	Intergenic_778_774814_774856	NA	774814	774856	.	Intergenic_778_774814_774856	Intergenic_778_774814_774856	NA	NA	NA	NA	NA	NA	NA	NA	NA
ENOG41068YI	OG1RF_RS03860	OG1RF_10747	NA	774857	775075	+	NA	hypothetical protein	AEA93434.1	GI:327534600	NA	NA	NA	NA	NA	S	NA
NA	Intergenic_779_775076_775088	Intergenic_779_775076_775088	NA	775076	775088	.	Intergenic_779_775076_775088	Intergenic_779_775076_775088	NA	NA	NA	NA	NA	NA	NA	NA	NA
NA	OG1RF_RS03865	OG1RF_10748	NA	775089	775289	+	NA	hypothetical protein	AEA93435.1	GI:327534601	NA	NA	NA	NA	NA	NA	NA
ENOG410635E	OG1RF_RS03870	OG1RF_10749	NA	775289	775699	+	NA	hypothetical protein	AEA93436.1	GI:327534602	NA	NA	NA	NA	NA	S	Domain of unknown function (DUF3284)
NA	Intergenic_781_775700_775974	Intergenic_781_775700_775974	NA	775700	775974	.	Intergenic_781_775700_775974	Intergenic_781_775700_775974	NA	NA	NA	NA	NA	NA	NA	NA	NA
ENOG4105VZJ	OG1RF_RS03875	OG1RF_10750	COG1440	775975	776301	+	celA3	PTS family porter, enzyme I	AEA93437.1	GI:327534603	PF02302	IPR003501	2.7.1.69	G	Phosphotransferase system cellobiose-specific component IIB	G	PTS System
NA	Intergenic_782_776302_776323	Intergenic_782_776302_776323	NA	776302	776323	.	Intergenic_782_776302_776323	Intergenic_782_776302_776323	NA	NA	NA	NA	NA	NA	NA	NA	NA
ENOG4105VCP	OG1RF_RS03880	OG1RF_10751	COG1447	776324	776644	+	lacF	PTS family lactose/cellobiose porter component IIA	AEA93438.1	GI:327534604	PF02255	IPR003188	2.7.1.69	G	Phosphotransferase system cellobiose-specific component IIA	G	PTS System
NA	Intergenic_783_776645_776709	Intergenic_783_776645_776709	NA	776645	776709	.	Intergenic_783_776645_776709	Intergenic_783_776645_776709	NA	NA	NA	NA	NA	NA	NA	NA	NA
ENOG4105CK1	OG1RF_RS03885	OG1RF_10752	COG1455	776710	777987	+	NA	PTS family lactose/cellobiose (lac) porter component IIC	AEA93439.1	GI:327534605	PF02378	IPR004501	NA	G	Phosphotransferase system cellobiose-specific component IIC	G	PTS System
NA	Intergenic_784_777988_778070	Intergenic_784_777988_778070	NA	777988	778070	.	Intergenic_784_777988_778070	Intergenic_784_777988_778070	NA	NA	NA	NA	NA	NA	NA	NA	NA
ENOG4105CS2	OG1RF_RS03890	OG1RF_10753	COG2723	778071	779465	+	bglA2	6-phospho-beta-glucosidase	AEA93440.1	GI:327534606	PF00232	IPR001360	3.2.1.21	G	Beta-glucosidase/6-phospho-beta-glucosidase/beta-galactosidase	G	ec 3.2.1.21
NA	Intergenic_785_779466_779504	Intergenic_785_779466_779504	NA	779466	779504	.	Intergenic_785_779466_779504	Intergenic_785_779466_779504	NA	NA	NA	NA	NA	NA	NA	NA	NA
ENOG4105VRF	OG1RF_RS03895	OG1RF_10754	NA	779505	780716	+	NA	GNAT family acetyltraansferase	AEA93441.1	GI:327534607	NA	NA	NA	NA	NA	S	acetyltransferase
NA	Intergenic_786_780717_780789	Intergenic_786_780717_780789	NA	780717	780789	.	Intergenic_786_780717_780789	Intergenic_786_780717_780789	NA	NA	NA	NA	NA	NA	NA	NA	NA
NA	OG1RF_RS03900	OG1RF_10755	NA	780790	780918	+	NA	hypothetical protein	AEA93442.1	GI:327534608	NA	NA	NA	NA	NA	NA	NA
NA	Intergenic_787_780919_781036	Intergenic_787_780919_781036	NA	780919	781036	.	Intergenic_787_780919_781036	Intergenic_787_780919_781036	NA	NA	NA	NA	NA	NA	NA	NA	NA
NA	Intergenic_788_781111_781143	Intergenic_788_781111_781143	NA	781111	781143	.	Intergenic_788_781111_781143	Intergenic_788_781111_781143	NA	NA	NA	NA	NA	NA	NA	NA	NA
ENOG4105KJ4	OG1RF_RS03910	OG1RF_10756	NA	781144	781476	+	rpsI2	30S ribosomal protein S9	AEA93443.1	GI:327534609	PF03992	NA	NA	NA	NA	S	Antibiotic biosynthesis monooxygenase
NA	Intergenic_789_781477_781589	Intergenic_789_781477_781589	NA	781477	781589	.	Intergenic_789_781477_781589	Intergenic_789_781477_781589	NA	NA	NA	NA	NA	NA	NA	NA	NA
ENOG4107QJD	OG1RF_RS03915	OG1RF_10757	COG0574	781590	784235	-	ppdK	pyruvate phosphate dikinase	AEA93444.1	GI:327534610	PF01326,PF00391,PF02896	IPR010121	2.7.9.1	G	Phosphoenolpyruvate synthase/pyruvate phosphate dikinase	G	pyruvate phosphate dikinase
NA	Intergenic_790_784236_784347	Intergenic_790_784236_784347	NA	784236	784347	.	Intergenic_790_784236_784347	Intergenic_790_784236_784347	NA	NA	NA	NA	NA	NA	NA	NA	NA
ENOG4107GKF	OG1RF_RS03920	OG1RF_10758	COG0517	784348	785034	+	NA	CBS domain protein	AEA93445.1	GI:327534611	PF08279,PF00571	IPR000644	NA	T	CBS domain	K	CBS Domain protein
NA	Intergenic_791_785035_785046	Intergenic_791_785035_785046	NA	785035	785046	.	Intergenic_791_785035_785046	Intergenic_791_785035_785046	NA	NA	NA	NA	NA	NA	NA	NA	NA
ENOG4105CF9	OG1RF_RS03925	OG1RF_10759	COG1806	785047	785859	+	NA	protein of hypothetical function DUF299	AEA93446.1	GI:327534612	PF03618	IPR005177	NA	T	Regulator of PEP synthase PpsR, kinase-PPPase family (combines ADP:protein kinase and phosphorylase activities)	S	Bifunctional serine threonine kinase and phosphorylase involved in the regulation of the pyruvate, phosphate dikinase (PPDK) by catalyzing its phosphorylation dephosphorylation (By similarity)
NA	Intergenic_792_785860_785929	Intergenic_792_785860_785929	NA	785860	785929	.	Intergenic_792_785860_785929	Intergenic_792_785860_785929	NA	NA	NA	NA	NA	NA	NA	NA	NA
ENOG4105FF5	OG1RF_RS03930	OG1RF_10760	COG2898	785930	788461	-	NA	Lysyl-tRNA synthetase (class II)	AEA93447.1	GI:327534613	PF03706,PF04329,PF04330,PF04331	IPR007424	NA	S	Lysylphosphatidylglycerol synthetase, C-terminal domain, DUF2156 family	J	Membrane
ENOG4107XW2	OG1RF_RS03935	OG1RF_10761	COG0596	788458	789192	-	NA	alpha/beta hydrolase fold family hydrolase	AEA93448.1	GI:327534614	PF00561	IPR000073	NA	HR	Pimeloyl-ACP methyl ester carboxylesterase	S	Alpha beta hydrolase
NA	Intergenic_794_789193_789368	Intergenic_794_789193_789368	NA	789193	789368	.	Intergenic_794_789193_789368	Intergenic_794_789193_789368	NA	NA	NA	NA	NA	NA	NA	NA	NA
ENOG4108SDJ	OG1RF_RS03940	OG1RF_10762	NA	789369	789953	+	NA	hypothetical protein	AEA93449.1	GI:327534615	NA	NA	NA	NA	NA	S	NA
NA	Intergenic_795_789954_789975	Intergenic_795_789954_789975	NA	789954	789975	.	Intergenic_795_789954_789975	Intergenic_795_789954_789975	NA	NA	NA	NA	NA	NA	NA	NA	NA
ENOG4108MY4	OG1RF_RS03945	OG1RF_10763	NA	789976	791031	+	NA	endonuclease/exonuclease/phosphatase	AEA93450.1	GI:327534616	PF03372	NA	NA	NA	NA	S	Endonuclease Exonuclease phosphatase
NA	Intergenic_796_791032_791047	Intergenic_796_791032_791047	NA	791032	791047	.	Intergenic_796_791032_791047	Intergenic_796_791032_791047	NA	NA	NA	NA	NA	NA	NA	NA	NA
ENOG4105DUF	OG1RF_RS03950	OG1RF_10764	COG0775	791048	791704	+	NA	phosphorylase	AEA93451.1	GI:327534617	PF01048	IPR000845	NA	F	Nucleoside phosphorylase	F	Catalyzes the irreversible cleavage of the glycosidic bond in both 5'-methylthioadenosine (MTA) and S- adenosylhomocysteine (SAH AdoHcy) to adenine and the corresponding thioribose, 5'-methylthioribose and S-ribosylhomocysteine, respectively (By similarity)
NA	Intergenic_797_791705_791807	Intergenic_797_791705_791807	NA	791705	791807	.	Intergenic_797_791705_791807	Intergenic_797_791705_791807	NA	NA	NA	NA	NA	NA	NA	NA	NA
ENOG4105C5U	OG1RF_RS03955	OG1RF_10765	COG0178	791808	794045	-	drrC	daunorubicin resistance protein	AEA93452.1	GI:327534618	PF00005	IPR003439	NA	L	Excinuclease UvrABC ATPase subunit	L	The UvrABC repair system catalyzes the recognition and processing of DNA lesions. UvrA is an ATPase and a DNA-binding protein. A damage recognition complex composed of 2 UvrA and 2 UvrB subunits scans DNA for abnormalities. When the presence of a lesion has been verified by UvrB, the UvrA molecules dissociate (By similarity)
NA	Intergenic_798_794046_794206	Intergenic_798_794046_794206	NA	794046	794206	.	Intergenic_798_794046_794206	Intergenic_798_794046_794206	NA	NA	NA	NA	NA	NA	NA	NA	NA
ENOG4105DV0	OG1RF_RS03960	OG1RF_10766	COG0154	794207	796558	+	NA	amidase	AEA93453.1	GI:327534619	PF01425,PF00746	IPR000120	3.5.1.-	J	Asp-tRNAAsn/Glu-tRNAGln amidotransferase A subunit or related amidase	J	amidase (EC 3.5.1.4
NA	Intergenic_799_796559_796637	Intergenic_799_796559_796637	NA	796559	796637	.	Intergenic_799_796559_796637	Intergenic_799_796559_796637	NA	NA	NA	NA	NA	NA	NA	NA	NA
ENOG4108MH7	OG1RF_RS03965	OG1RF_10767	COG3173	796638	797582	+	NA	aminoglycoside phosphotransferase	AEA93454.1	GI:327534620	PF01636	IPR002575	NA	R	Predicted kinase, aminoglycoside phosphotransferase (APT) family	T	Aminoglycoside phosphotransferase
NA	Intergenic_800_797583_797624	Intergenic_800_797583_797624	NA	797583	797624	.	Intergenic_800_797583_797624	Intergenic_800_797583_797624	NA	NA	NA	NA	NA	NA	NA	NA	NA
ENOG4105ZUE	OG1RF_RS03970	OG1RF_10768	NA	797625	798278	+	NA	lipoprotein	AEA93455.1	GI:327534621	NA	NA	NA	NA	NA	S	NA
NA	Intergenic_801_798279_798387	Intergenic_801_798279_798387	NA	798279	798387	.	Intergenic_801_798279_798387	Intergenic_801_798279_798387	NA	NA	NA	NA	NA	NA	NA	NA	NA
ENOG4108UGX	OG1RF_RS03975	OG1RF_10769	COG0105	798388	798798	+	ndk	nucleoside diphosphate kinase	AEA93456.1	GI:327534622	PF00334	IPR001564	2.7.4.6	F	Nucleoside diphosphate kinase	F	Major role in the synthesis of nucleoside triphosphates other than ATP. The ATP gamma phosphate is transferred to the NDP beta phosphate via a ping-pong mechanism, using a phosphorylated active-site intermediate (By similarity)
NA	Intergenic_802_798799_798939	Intergenic_802_798799_798939	NA	798799	798939	.	Intergenic_802_798799_798939	Intergenic_802_798799_798939	NA	NA	NA	NA	NA	NA	NA	NA	NA
ENOG4105CEB	OG1RF_RS03980	OG1RF_10770	NA	798940	800568	+	NA	aspartate aminotransferase	AEA93457.1	GI:327534623	PF00155	IPR015421	2.6.1.1	NA	NA	E	Aspartate aminotransferase
NA	Intergenic_803_800569_800710	Intergenic_803_800569_800710	NA	800569	800710	.	Intergenic_803_800569_800710	Intergenic_803_800569_800710	NA	NA	NA	NA	NA	NA	NA	NA	NA
ENOG41061W8	OG1RF_RS03985	OG1RF_10771	NA	800711	801796	+	NA	putative lipoprotein	AEA93458.1	GI:327534624	PF01297	NA	NA	NA	NA	S	NA
NA	Intergenic_804_801797_801911	Intergenic_804_801797_801911	NA	801797	801911	.	Intergenic_804_801797_801911	Intergenic_804_801797_801911	NA	NA	NA	NA	NA	NA	NA	NA	NA
ENOG4108KP7	OG1RF_RS03990	OG1RF_10772	COG0561	801912	802715	-	NA	cof family protein	AEA93459.1	GI:327534625	PF08282	IPR000150	NA	HR	Hydroxymethylpyrimidine pyrophosphatase and other HAD family phosphatases	S	hydrolase
NA	Intergenic_805_802716_802920	Intergenic_805_802716_802920	NA	802716	802920	.	Intergenic_805_802716_802920	Intergenic_805_802716_802920	NA	NA	NA	NA	NA	NA	NA	NA	NA
ENOG41084W2	OG1RF_RS03995	OG1RF_10773	NA	802921	803496	+	NA	hypothetical protein	AEA93460.1	GI:327534626	PF07099	IPR009793	NA	NA	NA	S	Membrane
NA	Intergenic_806_803497_803647	Intergenic_806_803497_803647	NA	803497	803647	.	Intergenic_806_803497_803647	Intergenic_806_803497_803647	NA	NA	NA	NA	NA	NA	NA	NA	NA
ENOG4105C7N	OG1RF_RS04000	OG1RF_10774	COG2252	803648	805054	+	NA	xanthine/uracil permease family protein	AEA93461.1	GI:327534627	PF00860	IPR006043	NA	F	Xanthine/uracil/vitamin C permease, AzgA family	S	Xanthine uracil vitamin C permease
NA	Intergenic_807_805055_805262	Intergenic_807_805055_805262	NA	805055	805262	.	Intergenic_807_805055_805262	Intergenic_807_805055_805262	NA	NA	NA	NA	NA	NA	NA	NA	NA
ENOG4105C6X	OG1RF_RS04005	OG1RF_10775	COG0477	805263	806459	+	NA	drug:H+ antiporter-1 family protein	AEA93462.1	GI:327534628	PF07690	IPR011701	NA	GEPR	MFS family permease	G	Major Facilitator
NA	Intergenic_808_806460_806513	Intergenic_808_806460_806513	NA	806460	806513	.	Intergenic_808_806460_806513	Intergenic_808_806460_806513	NA	NA	NA	NA	NA	NA	NA	NA	NA
ENOG4107CE6	OG1RF_RS04010	OG1RF_10776	NA	806514	806699	-	NA	hypothetical protein	AEA93463.1	GI:327534629	NA	NA	NA	NA	NA	S	Protein of unknown function (DUF2929)
NA	Intergenic_809_806700_806816	Intergenic_809_806700_806816	NA	806700	806816	.	Intergenic_809_806700_806816	Intergenic_809_806700_806816	NA	NA	NA	NA	NA	NA	NA	NA	NA
NA	OG1RF_RS04015	OG1RF_10777	COG0587	806817	810146	+	dnaE	DNA-directed DNA polymerase III alpha subunit	AEA93464.1	GI:327534630	PF02811,PF07733,PF01336	IPR004805	2.7.7.7	L	DNA polymerase III, alpha subunit	NA	NA
NA	Intergenic_810_810147_810318	Intergenic_810_810147_810318	NA	810147	810318	.	Intergenic_810_810147_810318	Intergenic_810_810147_810318	NA	NA	NA	NA	NA	NA	NA	NA	NA
ENOG4105CTQ	OG1RF_RS04020	OG1RF_10778	COG0205	810319	811281	+	pfkA	6-phosphofructokinase	AEA93465.1	GI:327534631	PF00365	IPR012828	2.7.1.11	G	6-phosphofructokinase	G	phosphohexokinase
NA	Intergenic_811_811282_811345	Intergenic_811_811282_811345	NA	811282	811345	.	Intergenic_811_811282_811345	Intergenic_811_811282_811345	NA	NA	NA	NA	NA	NA	NA	NA	NA
ENOG4105CA9	OG1RF_RS04025	OG1RF_10779	COG0469	811346	813103	+	pyk	pyruvate kinase	AEA93466.1	GI:327534632	PF00224,PF02887,PF00391	IPR001697	2.7.1.40	G	Pyruvate kinase	G	Pyruvate kinase
NA	Intergenic_812_813104_813476	Intergenic_812_813104_813476	NA	813104	813476	.	Intergenic_812_813104_813476	Intergenic_812_813104_813476	NA	NA	NA	NA	NA	NA	NA	NA	NA
ENOG4105KNH	OG1RF_RS04030	OG1RF_10780	COG1399	813477	814046	+	NA	nucleic acid-binding protein	AEA93467.1	GI:327534633	PF02620	IPR003772	NA	S	Uncharacterized metal-binding protein YceD, DUF177 family	S	Nucleic acid-binding protein
NA	Intergenic_813_814047_814102	Intergenic_813_814047_814102	NA	814047	814102	.	Intergenic_813_814047_814102	Intergenic_813_814047_814102	NA	NA	NA	NA	NA	NA	NA	NA	NA
ENOG41082GS	OG1RF_RS04035	OG1RF_10781	NA	814103	814282	+	rpmF	50S ribosomal protein L32	AEA93468.1	GI:327534634	PF01783	IPR002677	NA	NA	NA	J	50S ribosomal protein L32
NA	Intergenic_814_814283_814486	Intergenic_814_814283_814486	NA	814283	814486	.	Intergenic_814_814283_814486	Intergenic_814_814283_814486	NA	NA	NA	NA	NA	NA	NA	NA	NA
ENOG4105C7Q	OG1RF_RS04040	OG1RF_10782	COG0362	814487	815908	+	gnd	phosphogluconate dehydrogenase (decarboxylating)	AEA93469.1	GI:327534635	PF03446,PF00393	IPR006113	1.1.1.44	G	6-phosphogluconate dehydrogenase	G	Catalyzes the oxidative decarboxylation of 6- phosphogluconate to ribulose 5-phosphate and CO(2), with concomitant reduction of NADP to NADPH (By similarity)
NA	Intergenic_815_815909_816065	Intergenic_815_815909_816065	NA	815909	816065	.	Intergenic_815_815909_816065	Intergenic_815_815909_816065	NA	NA	NA	NA	NA	NA	NA	NA	NA
ENOG4105CK6	OG1RF_RS04045	OG1RF_10783	COG0745	816066	816752	+	NA	response regulator	AEA93470.1	GI:327534636	PF00072,PF00486	IPR001789	NA	TK	DNA-binding response regulator, OmpR family, contains REC and winged-helix (wHTH) domain	T	Two component transcriptional regulator (Winged helix family
NA	Intergenic_816_816753_816762	Intergenic_816_816753_816762	NA	816753	816762	.	Intergenic_816_816753_816762	Intergenic_816_816753_816762	NA	NA	NA	NA	NA	NA	NA	NA	NA
ENOG4105GR3	OG1RF_RS04050	OG1RF_10784	COG0642	816763	818271	+	csrS	sensor histidine kinase CsrS	AEA93471.1	GI:327534637	PF00672,PF00512,PF02518	IPR003594	2.7.3.-	T	Signal transduction histidine kinase	T	Histidine kinase
NA	Intergenic_817_818272_818921	Intergenic_817_818272_818921	NA	818272	818921	.	Intergenic_817_818272_818921	Intergenic_817_818272_818921	NA	NA	NA	NA	NA	NA	NA	NA	NA
NA	Intergenic_818_820469_820552	Intergenic_818_820469_820552	NA	820469	820552	.	Intergenic_818_820469_820552	Intergenic_818_820469_820552	NA	NA	NA	NA	NA	NA	NA	NA	NA
NA	Intergenic_819_820626_820803	Intergenic_819_820626_820803	NA	820626	820803	.	Intergenic_819_820626_820803	Intergenic_819_820626_820803	NA	NA	NA	NA	NA	NA	NA	NA	NA
NA	Intergenic_821_820965_823812	Intergenic_821_820965_823812	NA	820965	823812	.	Intergenic_821_820965_823812	Intergenic_821_820965_823812	NA	NA	NA	NA	NA	NA	NA	NA	NA
NA	Intergenic_822_823928_823932	Intergenic_822_823928_823932	NA	823928	823932	.	Intergenic_822_823928_823932	Intergenic_822_823928_823932	NA	NA	NA	NA	NA	NA	NA	NA	NA
NA	Intergenic_823_824007_824049	Intergenic_823_824007_824049	NA	824007	824049	.	Intergenic_823_824007_824049	Intergenic_823_824007_824049	NA	NA	NA	NA	NA	NA	NA	NA	NA
NA	Intergenic_824_824139_824155	Intergenic_824_824139_824155	NA	824139	824155	.	Intergenic_824_824139_824155	Intergenic_824_824139_824155	NA	NA	NA	NA	NA	NA	NA	NA	NA
NA	Intergenic_825_824228_824254	Intergenic_825_824228_824254	NA	824228	824254	.	Intergenic_825_824228_824254	Intergenic_825_824228_824254	NA	NA	NA	NA	NA	NA	NA	NA	NA
NA	Intergenic_826_824328_824337	Intergenic_826_824328_824337	NA	824328	824337	.	Intergenic_826_824328_824337	Intergenic_826_824328_824337	NA	NA	NA	NA	NA	NA	NA	NA	NA
NA	Intergenic_827_824414_824458	Intergenic_827_824414_824458	NA	824414	824458	.	Intergenic_827_824414_824458	Intergenic_827_824414_824458	NA	NA	NA	NA	NA	NA	NA	NA	NA
NA	Intergenic_828_824532_824536	Intergenic_828_824532_824536	NA	824532	824536	.	Intergenic_828_824532_824536	Intergenic_828_824532_824536	NA	NA	NA	NA	NA	NA	NA	NA	NA
NA	Intergenic_829_824618_824621	Intergenic_829_824618_824621	NA	824618	824621	.	Intergenic_829_824618_824621	Intergenic_829_824618_824621	NA	NA	NA	NA	NA	NA	NA	NA	NA
NA	Intergenic_830_824696_824731	Intergenic_830_824696_824731	NA	824696	824731	.	Intergenic_830_824696_824731	Intergenic_830_824696_824731	NA	NA	NA	NA	NA	NA	NA	NA	NA
NA	Intergenic_831_824805_824818	Intergenic_831_824805_824818	NA	824805	824818	.	Intergenic_831_824805_824818	Intergenic_831_824805_824818	NA	NA	NA	NA	NA	NA	NA	NA	NA
NA	Intergenic_832_824891_824915	Intergenic_832_824891_824915	NA	824891	824915	.	Intergenic_832_824891_824915	Intergenic_832_824891_824915	NA	NA	NA	NA	NA	NA	NA	NA	NA
NA	Intergenic_833_824987_824999	Intergenic_833_824987_824999	NA	824987	824999	.	Intergenic_833_824987_824999	Intergenic_833_824987_824999	NA	NA	NA	NA	NA	NA	NA	NA	NA
NA	Intergenic_834_825084_825384	Intergenic_834_825084_825384	NA	825084	825384	.	Intergenic_834_825084_825384	Intergenic_834_825084_825384	NA	NA	NA	NA	NA	NA	NA	NA	NA
NA	NA	OG1RF_10785	COG4932	825385	827256	+	NA	cell wall surface anchor family protein	AEA93472.1	GI:327534638	PF05738	NA	NA	S	Uncharacterized surface anchored protein	NA	NA
NA	NA	OG1RF_10786	NA	827219	828604	+	NA	cell wall surface anchor family protein	AEA93473.1	GI:327534639	PF05738,PF00746	NA	NA	NA	NA	NA	NA
NA	Intergenic_836_828605_828707	Intergenic_836_828605_828707	NA	828605	828707	.	Intergenic_836_828605_828707	Intergenic_836_828605_828707	NA	NA	NA	NA	NA	NA	NA	NA	NA
ENOG41090E9	OG1RF_RS04145	OG1RF_10787	NA	828708	829034	+	NA	conjugative transposon protein	AEA93474.1	GI:327534640	PF06125	IPR010365	NA	NA	NA	S	conjugative transposon protein
NA	Intergenic_837_829035_829036	Intergenic_837_829035_829036	NA	829035	829036	.	Intergenic_837_829035_829036	Intergenic_837_829035_829036	NA	NA	NA	NA	NA	NA	NA	NA	NA
ENOG4108RYM	OG1RF_RS04150	OG1RF_10788	NA	829037	829411	+	NA	conjugative transposon protein	AEA93475.1	GI:327534641	PF06125	IPR010365	NA	NA	NA	S	conjugative transposon protein
ENOG4106BHR	OG1RF_RS04155	OG1RF_10789	NA	829411	830766	+	NA	FtsK/SpoIIIE family protein	AEA93476.1	GI:327534642	PF01580	IPR002543	NA	NA	NA	D	ftsk SpoIIIE family protein
NA	Intergenic_839_830767_830777	Intergenic_839_830767_830777	NA	830767	830777	.	Intergenic_839_830767_830777	Intergenic_839_830767_830777	NA	NA	NA	NA	NA	NA	NA	NA	NA
ENOG4105DVF	OG1RF_RS04160	OG1RF_10790	COG0270	830778	831782	+	hpaIIM	DNA (cytosine-5-)-methyltransferase	AEA93477.1	GI:327534643	PF00145	IPR001525	2.1.1.37	L	Site-specific DNA-cytosine methylase	L	Cytosine-specific methyltransferase
NA	Intergenic_840_831783_831798	Intergenic_840_831783_831798	NA	831783	831798	.	Intergenic_840_831783_831798	Intergenic_840_831783_831798	NA	NA	NA	NA	NA	NA	NA	NA	NA
NA	OG1RF_RS04165	OG1RF_10791	NA	831799	832119	+	NA	hypothetical protein	AEA93478.1	GI:327534644	NA	NA	NA	NA	NA	NA	NA
NA	Intergenic_841_832120_832351	Intergenic_841_832120_832351	NA	832120	832351	.	Intergenic_841_832120_832351	Intergenic_841_832120_832351	NA	NA	NA	NA	NA	NA	NA	NA	NA
ENOG4106128	OG1RF_RS04170	OG1RF_10792	NA	832352	833539	+	NA	cro/CI family transcriptional regulator	AEA93479.1	GI:327534645	PF01381,PF02486	IPR003491	NA	NA	NA	K	DNA-binding helix-turn-helix protein
NA	Intergenic_842_833540_833556	Intergenic_842_833540_833556	NA	833540	833556	.	Intergenic_842_833540_833556	Intergenic_842_833540_833556	NA	NA	NA	NA	NA	NA	NA	NA	NA
ENOG4105N55	OG1RF_RS04175	OG1RF_10793	NA	833557	833778	+	NA	hypothetical transposon protein	AEA93480.1	GI:327534646	NA	NA	NA	NA	NA	S	NA
NA	Intergenic_843_833779_833798	Intergenic_843_833779_833798	NA	833779	833798	.	Intergenic_843_833779_833798	Intergenic_843_833779_833798	NA	NA	NA	NA	NA	NA	NA	NA	NA
ENOG4105DXR	OG1RF_RS04180	OG1RF_10794	NA	833799	834299	+	NA	antirestriction protein	AEA93481.1	GI:327534647	PF07275	IPR009899	NA	NA	NA	S	Antirestriction protein
NA	Intergenic_844_834300_834380	Intergenic_844_834300_834380	NA	834300	834380	.	Intergenic_844_834300_834380	Intergenic_844_834300_834380	NA	NA	NA	NA	NA	NA	NA	NA	NA
NA	NA	OG1RF_10795	NA	834381	835331	+	NA	hypothetical protein	AEA93482.1	GI:327534648	NA	NA	NA	NA	NA	NA	NA
NA	OG1RF_RS04190	OG1RF_10796	NA	835318	835797	+	NA	hypothetical protein	AEA93483.1	GI:327534649	NA	NA	NA	NA	NA	NA	NA
NA	NA	OG1RF_10797	NA	835797	837683	+	recN2	DNA repair protein RecN	AEA93484.1	GI:327534650	NA	NA	NA	NA	NA	NA	NA
NA	Intergenic_847_837684_837687	Intergenic_847_837684_837687	NA	837684	837687	.	Intergenic_847_837684_837687	Intergenic_847_837684_837687	NA	NA	NA	NA	NA	NA	NA	NA	NA
NA	NA	OG1RF_10798	NA	837688	837870	+	NA	hypothetical protein	AEA93485.1	GI:327534651	NA	NA	NA	NA	NA	NA	NA
NA	NA	OG1RF_10799	NA	837861	838136	+	NA	conjugative transposon membrane protein	AEA93486.1	GI:327534652	NA	NA	NA	NA	NA	NA	NA
ENOG41065MV	OG1RF_RS04205	OG1RF_10800	NA	838114	840582	+	NA	conjugative transposon ATP/GTP-binding protein	AEA93487.1	GI:327534653	NA	NA	NA	NA	NA	S	ATP GTP-binding protein
ENOG4105F30	OG1RF_RS04210	OG1RF_10801	NA	840566	842386	+	NA	conjugative transposon membrane protein	AEA93488.1	GI:327534654	NA	NA	NA	NA	NA	S	conjugative transposon membrane protein
NA	Intergenic_851_842387_842446	Intergenic_851_842387_842446	NA	842387	842446	.	Intergenic_851_842387_842446	Intergenic_851_842387_842446	NA	NA	NA	NA	NA	NA	NA	NA	NA
ENOG4108FTC	OG1RF_RS04215	OG1RF_10802	COG0791	842447	843451	+	NA	NLP/P60 family lipoprotein	AEA93489.1	GI:327534655	PF00877	IPR000064	NA	M	Cell wall-associated hydrolase, NlpC family	M	NlpC/P60 family
NA	Intergenic_852_843452_843464	Intergenic_852_843452_843464	NA	843452	843464	.	Intergenic_852_843452_843464	Intergenic_852_843452_843464	NA	NA	NA	NA	NA	NA	NA	NA	NA
ENOG4105VN9	OG1RF_RS04220	OG1RF_10803	NA	843465	844403	+	NA	conjugative transposon protein	AEA93490.1	GI:327534656	NA	NA	NA	NA	NA	S	conjugative transposon protein
NA	Intergenic_853_844404_844570	Intergenic_853_844404_844570	NA	844404	844570	.	Intergenic_853_844404_844570	Intergenic_853_844404_844570	NA	NA	NA	NA	NA	NA	NA	NA	NA
ENOG4106RM2	OG1RF_RS04225	OG1RF_10804	NA	844571	845689	+	NA	ATP-binding protein	AEA93491.1	GI:327534657	PF04326	NA	NA	NA	NA	S	Divergent AAA domain protein
NA	Intergenic_854_845690_846090	Intergenic_854_845690_846090	NA	845690	846090	.	Intergenic_854_845690_846090	Intergenic_854_845690_846090	NA	NA	NA	NA	NA	NA	NA	NA	NA
ENOG4105INZ	OG1RF_RS04230	OG1RF_10805	NA	846091	846867	-	NA	HAD family haloacid dehalogenase hydrolase	AEA93492.1	GI:327534658	PF08282	IPR013200	NA	NA	NA	S	Hydrolase
NA	Intergenic_855_846868_847258	Intergenic_855_846868_847258	NA	846868	847258	.	Intergenic_855_846868_847258	Intergenic_855_846868_847258	NA	NA	NA	NA	NA	NA	NA	NA	NA
ENOG41060VH	OG1RF_RS04235	OG1RF_10806	NA	847259	847663	+	NA	hypothetical protein	AEA93493.1	GI:327534659	NA	NA	NA	NA	NA	K	transcription activator, effector binding
NA	Intergenic_856_847664_847697	Intergenic_856_847664_847697	NA	847664	847697	.	Intergenic_856_847664_847697	Intergenic_856_847664_847697	NA	NA	NA	NA	NA	NA	NA	NA	NA
ENOG4108K3A	OG1RF_RS04240	OG1RF_10807	COG0625	847698	848345	+	gst	glutathione S-transferase	AEA93494.1	GI:327534660	PF02798	IPR010987	2.5.1.18	O	Glutathione S-transferase	O	Glutathione S-transferase
NA	Intergenic_857_848346_848701	Intergenic_857_848346_848701	NA	848346	848701	.	Intergenic_857_848346_848701	Intergenic_857_848346_848701	NA	NA	NA	NA	NA	NA	NA	NA	NA
ENOG4106XVG	OG1RF_RS04245	OG1RF_10808	NA	848702	850171	+	NA	M protein trans-acting positive regulator	AEA93495.1	GI:327534661	PF05043	NA	NA	NA	NA	S	NA
NA	OG1RF_RS04250	OG1RF_10809	NA	850171	850506	+	NA	hypothetical protein	AEA93496.1	GI:327534662	NA	NA	NA	NA	NA	NA	NA
NA	Intergenic_859_850507_850524	Intergenic_859_850507_850524	NA	850507	850524	.	Intergenic_859_850507_850524	Intergenic_859_850507_850524	NA	NA	NA	NA	NA	NA	NA	NA	NA
NA	OG1RF_RS04255	OG1RF_10810	NA	850525	851037	+	NA	hypothetical protein	AEA93497.1	GI:327534663	NA	NA	NA	NA	NA	NA	NA
NA	Intergenic_860_851038_851157	Intergenic_860_851038_851157	NA	851038	851157	.	Intergenic_860_851038_851157	Intergenic_860_851038_851157	NA	NA	NA	NA	NA	NA	NA	NA	NA
ENOG4106Z61	OG1RF_RS04260	OG1RF_10811	COG4932	851158	855372	+	cna	collagen adhesion protein	AEA93498.1	GI:327534664	PF05738,PF00746	IPR008454	NA	S	Uncharacterized surface anchored protein	M	Cna protein B-type domain
NA	Intergenic_861_855373_855607	Intergenic_861_855373_855607	NA	855373	855607	.	Intergenic_861_855373_855607	Intergenic_861_855373_855607	NA	NA	NA	NA	NA	NA	NA	NA	NA
NA	OG1RF_RS04265	OG1RF_10812	NA	855608	855853	+	NA	hypothetical protein	AEA93499.1	GI:327534665	NA	NA	NA	NA	NA	NA	NA
NA	Intergenic_862_855854_856018	Intergenic_862_855854_856018	NA	855854	856018	.	Intergenic_862_855854_856018	Intergenic_862_855854_856018	NA	NA	NA	NA	NA	NA	NA	NA	NA
NA	OG1RF_RS04270	OG1RF_10813	NA	856019	856243	+	NA	hypothetical protein	AEA93500.1	GI:327534666	NA	NA	NA	NA	NA	NA	NA
NA	OG1RF_RS04275	OG1RF_10814	NA	856230	857285	+	NA	hypothetical protein	AEA93501.1	GI:327534667	NA	NA	NA	NA	NA	NA	NA
NA	Intergenic_864_857286_857429	Intergenic_864_857286_857429	NA	857286	857429	.	Intergenic_864_857286_857429	Intergenic_864_857286_857429	NA	NA	NA	NA	NA	NA	NA	NA	NA
ENOG4108K8I	OG1RF_RS04280	OG1RF_10815	NA	857430	857855	+	NA	region 4 superfamily sigma-70	AEA93502.1	GI:327534668	PF08281	NA	NA	NA	NA	S	sigma-70, region 4
ENOG4105KRY	OG1RF_RS04285	OG1RF_10816	NA	857845	858081	+	NA	hypothetical protein	AEA93503.1	GI:327534669	NA	NA	NA	NA	NA	S	conjugative transposon protein
NA	Intergenic_866_858082_858158	Intergenic_866_858082_858158	NA	858082	858158	.	Intergenic_866_858082_858158	Intergenic_866_858082_858158	NA	NA	NA	NA	NA	NA	NA	NA	NA
ENOG4105KVH	OG1RF_RS04290	OG1RF_10817	COG1733	858159	858464	-	malR	phage integrase family site-specific recombinase	AEA93504.1	GI:327534670	PF01638	IPR002577	NA	K	DNA-binding transcriptional regulator, HxlR family	K	Transcriptional regulator
NA	Intergenic_867_858465_858565	Intergenic_867_858465_858565	NA	858465	858565	.	Intergenic_867_858465_858565	Intergenic_867_858465_858565	NA	NA	NA	NA	NA	NA	NA	NA	NA
ENOG4108TVJ	OG1RF_RS04295	OG1RF_10818	COG0778	858566	859177	+	NA	nitroreductase	AEA93505.1	GI:327534671	PF00881	IPR000415	NA	C	Nitroreductase	C	Nitroreductase
NA	Intergenic_868_859178_859417	Intergenic_868_859178_859417	NA	859178	859417	.	Intergenic_868_859178_859417	Intergenic_868_859178_859417	NA	NA	NA	NA	NA	NA	NA	NA	NA
ENOG4106GQV	OG1RF_RS04300	OG1RF_10819	NA	859418	859828	-	NA	membrane protein	AEA93506.1	GI:327534672	NA	NA	NA	NA	NA	S	Protein of unknown function (DUF3021)
ENOG4106BU1	OG1RF_RS04305	OG1RF_10820	NA	859821	860273	-	NA	LytR family response regulator	AEA93507.1	GI:327534673	PF04397	IPR007492	NA	NA	NA	K	lytTr DNA-binding domain protein
NA	Intergenic_870_860274_860489	Intergenic_870_860274_860489	NA	860274	860489	.	Intergenic_870_860274_860489	Intergenic_870_860274_860489	NA	NA	NA	NA	NA	NA	NA	NA	NA
NA	OG1RF_RS04310	OG1RF_10821	NA	860490	860768	+	NA	hypothetical protein	AEA93508.1	GI:327534674	NA	NA	NA	NA	NA	NA	NA
NA	Intergenic_871_860769_860923	Intergenic_871_860769_860923	NA	860769	860923	.	Intergenic_871_860769_860923	Intergenic_871_860769_860923	NA	NA	NA	NA	NA	NA	NA	NA	NA
NA	NA	OG1RF_10822	NA	860924	861532	+	NA	transcriptional antiterminator	AEA93509.1	GI:327534675	NA	NA	NA	NA	NA	NA	NA
NA	Intergenic_872_861533_862150	Intergenic_872_861533_862150	NA	861533	862150	.	Intergenic_872_861533_862150	Intergenic_872_861533_862150	NA	NA	NA	NA	NA	NA	NA	NA	NA
ENOG4107RNF	OG1RF_RS04320	OG1RF_10823	NA	862151	864250	+	NA	ATP-binding nuclease	AEA93510.1	GI:327534676	NA	NA	NA	NA	NA	S	ATP-dependent endonuclease of the OLD family
ENOG4107FQC	OG1RF_RS04325	OG1RF_10824	NA	864243	866105	+	NA	UvrD/REP helicase	AEA93511.1	GI:327534677	PF00580	IPR000212	NA	NA	NA	L	UvrD REP helicase
NA	Intergenic_874_866106_866575	Intergenic_874_866106_866575	NA	866106	866575	.	Intergenic_874_866106_866575	Intergenic_874_866106_866575	NA	NA	NA	NA	NA	NA	NA	NA	NA
ENOG4108TVJ	OG1RF_RS04335	OG1RF_10825	NA	866576	866905	+	NA	hypothetical protein	AEA93512.1	GI:327534678	NA	NA	NA	NA	NA	C	Nitroreductase
NA	Intergenic_875_866906_867223	Intergenic_875_866906_867223	NA	866906	867223	.	Intergenic_875_866906_867223	Intergenic_875_866906_867223	NA	NA	NA	NA	NA	NA	NA	NA	NA
ENOG4105JTC	OG1RF_RS04340	OG1RF_10826	NA	867224	867976	+	NA	hypothetical protein	AEA93513.1	GI:327534679	NA	NA	NA	NA	NA	S	Protein of unknown function (DUF2743)
NA	Intergenic_876_867977_868055	Intergenic_876_867977_868055	NA	867977	868055	.	Intergenic_876_867977_868055	Intergenic_876_867977_868055	NA	NA	NA	NA	NA	NA	NA	NA	NA
ENOG4107VFZ	OG1RF_RS04345	OG1RF_10827	NA	868056	869654	+	NA	hypothetical protein	AEA93514.1	GI:327534680	NA	NA	NA	NA	NA	S	Caspase domain
NA	Intergenic_877_869655_869699	Intergenic_877_869655_869699	NA	869655	869699	.	Intergenic_877_869655_869699	Intergenic_877_869655_869699	NA	NA	NA	NA	NA	NA	NA	NA	NA
NA	OG1RF_RS04350	OG1RF_10828	NA	869700	870395	+	NA	membrane protein	AEA93515.1	GI:327534681	NA	NA	NA	NA	NA	NA	NA
NA	Intergenic_878_870396_870491	Intergenic_878_870396_870491	NA	870396	870491	.	Intergenic_878_870396_870491	Intergenic_878_870396_870491	NA	NA	NA	NA	NA	NA	NA	NA	NA
NA	OG1RF_RS04355	OG1RF_10829	NA	870492	871022	+	NA	acetyltransferase	AEA93516.1	GI:327534682	NA	NA	2.3.1.-	NA	NA	NA	NA
NA	Intergenic_879_871023_871058	Intergenic_879_871023_871058	NA	871023	871058	.	Intergenic_879_871023_871058	Intergenic_879_871023_871058	NA	NA	NA	NA	NA	NA	NA	NA	NA
NA	OG1RF_RS04360	OG1RF_10830	NA	871059	871832	+	NA	membrane protein	AEA93517.1	GI:327534683	NA	NA	NA	NA	NA	NA	NA
NA	Intergenic_880_871833_872258	Intergenic_880_871833_872258	NA	871833	872258	.	Intergenic_880_871833_872258	Intergenic_880_871833_872258	NA	NA	NA	NA	NA	NA	NA	NA	NA
ENOG4105QJV	OG1RF_RS04365	OG1RF_10831	NA	872259	872630	+	NA	prophage pi1 protein 09	AEA93518.1	GI:327534684	PF05595	NA	NA	NA	NA	S	Domain of unknown function (DUF771)
NA	Intergenic_881_872631_872680	Intergenic_881_872631_872680	NA	872631	872680	.	Intergenic_881_872631_872680	Intergenic_881_872631_872680	NA	NA	NA	NA	NA	NA	NA	NA	NA
ENOG4107RE8	OG1RF_RS04370	OG1RF_10832	COG0582	872681	873829	+	NA	phage integrase family site-specific recombinase	AEA93519.1	GI:327534685	PF00589	IPR013762	NA	LX	Integrase	L	Integrase
NA	Intergenic_882_873830_873830	Intergenic_882_873830_873830	NA	873830	873830	.	Intergenic_882_873830_873830	Intergenic_882_873830_873830	NA	NA	NA	NA	NA	NA	NA	NA	NA
NA	NA	OG1RF_10833	NA	873831	874004	+	NA	hypothetical protein	AEA93520.1	GI:327534686	NA	NA	NA	NA	NA	NA	NA
NA	OG1RF_RS04375	OG1RF_10834	NA	873993	874253	-	coaE2	hypothetical protein	AEA93521.1	GI:327534687	NA	NA	NA	NA	NA	NA	NA
NA	Intergenic_884_874254_874547	Intergenic_884_874254_874547	NA	874254	874547	.	Intergenic_884_874254_874547	Intergenic_884_874254_874547	NA	NA	NA	NA	NA	NA	NA	NA	NA
ENOG4105D7T	OG1RF_RS04380	OG1RF_10835	COG1116	874548	875357	-	NA	ABC superfamily ATP binding cassette transporter, ABC protein	AEA93522.1	GI:327534688	PF00005	IPR003593	NA	P	ABC-type nitrate/sulfonate/bicarbonate transport system, ATPase component	P	ABC transporter
NA	Intergenic_885_875358_875415	Intergenic_885_875358_875415	NA	875358	875415	.	Intergenic_885_875358_875415	Intergenic_885_875358_875415	NA	NA	NA	NA	NA	NA	NA	NA	NA
ENOG4105M3K	OG1RF_RS04385	OG1RF_10836	COG4986	875416	877188	-	NA	ABC superfamily ATP binding cassette transporter, membrane protein	AEA93523.1	GI:327534689	PF00528	NA	NA	P	ABC-type anion transport system, duplicated permease component	P	binding-protein-dependent transport systems inner membrane Component
NA	Intergenic_886_877189_877715	Intergenic_886_877189_877715	NA	877189	877715	.	Intergenic_886_877189_877715	Intergenic_886_877189_877715	NA	NA	NA	NA	NA	NA	NA	NA	NA
ENOG4105I1F	OG1RF_RS04390	OG1RF_10837	NA	877716	878231	+	NA	tunicamycin resistance protein	AEA93524.1	GI:327534690	NA	NA	NA	NA	NA	S	Resistance protein
NA	Intergenic_887_878232_878499	Intergenic_887_878232_878499	NA	878232	878499	.	Intergenic_887_878232_878499	Intergenic_887_878232_878499	NA	NA	NA	NA	NA	NA	NA	NA	NA
ENOG4105C56	OG1RF_RS04395	OG1RF_10838	COG1914	878500	880098	+	NA	NRAMP family Mn2+/Fe2+ transporter	AEA93525.1	GI:327534691	PF01566	IPR001046	NA	P	Mn2+ and Fe2+ transporters of the NRAMP family	P	H( )-stimulated, divalent metal cation uptake system (By similarity)
ENOG4105MZ5	OG1RF_RS04400	OG1RF_10839	NA	880098	880523	+	NA	universal stress protein	AEA93526.1	GI:327534692	PF00582	IPR006016	NA	NA	NA	T	Universal stress protein
NA	Intergenic_889_880524_880577	Intergenic_889_880524_880577	NA	880524	880577	.	Intergenic_889_880524_880577	Intergenic_889_880524_880577	NA	NA	NA	NA	NA	NA	NA	NA	NA
ENOG4105G9B	OG1RF_RS04405	OG1RF_10840	NA	880578	882248	-	NA	hypothetical protein	AEA93527.1	GI:327534693	PF07905	IPR012914	NA	NA	NA	K	Transcriptional regulator
NA	Intergenic_890_882249_882628	Intergenic_890_882249_882628	NA	882249	882628	.	Intergenic_890_882249_882628	Intergenic_890_882249_882628	NA	NA	NA	NA	NA	NA	NA	NA	NA
ENOG4108FVB	OG1RF_RS04410	OG1RF_10841	COG4166	882629	884290	+	traC	oligopeptide ABC superfamily ATP binding cassette transporter, binding protein	AEA93528.1	GI:327534694	PF00496	IPR000914	NA	E	ABC-type oligopeptide transport system, periplasmic component	E	ABC, transporter
ENOG4108AEE	OG1RF_RS04415	OG1RF_10842	COG0402	884291	885541	+	NA	N-acyl-D-amino-acid deacylase	AEA93529.1	GI:327534695	PF07969	NA	NA	FR	Cytosine/adenosine deaminase or related metal-dependent hydrolase	F	Inherit from COG: deaminase
ENOG4108AEE	OG1RF_RS04420	OG1RF_10843	COG0402	885538	886755	+	NA	N-acyl-D-amino-acid deacylase	AEA93530.1	GI:327534696	PF07969	NA	NA	FR	Cytosine/adenosine deaminase or related metal-dependent hydrolase	F	Inherit from COG: deaminase
NA	Intergenic_893_886756_886989	Intergenic_893_886756_886989	NA	886756	886989	.	Intergenic_893_886756_886989	Intergenic_893_886756_886989	NA	NA	NA	NA	NA	NA	NA	NA	NA
ENOG4108ZGC	OG1RF_RS04425	OG1RF_10844	COG1956	886990	887469	+	NA	GAF domain protein	AEA93531.1	GI:327534697	NA	NA	NA	VT	GAF domain-containing protein, putative methionine-R-sulfoxide reductase	T	gaf domain protein
NA	Intergenic_894_887470_887535	Intergenic_894_887470_887535	NA	887470	887535	.	Intergenic_894_887470_887535	Intergenic_894_887470_887535	NA	NA	NA	NA	NA	NA	NA	NA	NA
ENOG4105VRA	OG1RF_RS04430	OG1RF_10845	COG2764	887536	887967	+	NA	VOC metalloenzyme family protein	AEA93532.1	GI:327534698	PF00903	NA	NA	R	Uncharacterized conserved protein PhnB, glyoxalase superfamily	S	Glyoxalase Bleomycin resistance protein (Dioxygenase
NA	Intergenic_895_887968_888012	Intergenic_895_887968_888012	NA	887968	888012	.	Intergenic_895_887968_888012	Intergenic_895_887968_888012	NA	NA	NA	NA	NA	NA	NA	NA	NA
ENOG4108UW5	OG1RF_RS04435	OG1RF_10846	COG0110	888013	888651	-	maa	maltose O-acetyltransferase	AEA93533.1	GI:327534699	PF00132	NA	2.3.1.79	R	Acetyltransferase (isoleucine patch superfamily)	E	maltose o-acetyltransferase
NA	Intergenic_896_888652_888771	Intergenic_896_888652_888771	NA	888652	888771	.	Intergenic_896_888652_888771	Intergenic_896_888652_888771	NA	NA	NA	NA	NA	NA	NA	NA	NA
NA	OG1RF_RS04440	OG1RF_10847	NA	888772	888924	-	NA	hypothetical protein	AEA93534.1	GI:327534700	NA	NA	NA	NA	NA	NA	NA
NA	Intergenic_897_888925_889048	Intergenic_897_888925_889048	NA	888925	889048	.	Intergenic_897_888925_889048	Intergenic_897_888925_889048	NA	NA	NA	NA	NA	NA	NA	NA	NA
ENOG4105ENN	OG1RF_RS04445	OG1RF_10848	COG2017	889049	890107	-	galM	galactose mutarotase	AEA93535.1	GI:327534701	PF01263	IPR013458	5.1.3.-	G	Galactose mutarotase or related enzyme	G	converts alpha-aldose to the beta-anomer. It is active on D-glucose, L-arabinose, D-xylose, D-galactose, maltose and lactose (By similarity)
NA	Intergenic_898_890108_890305	Intergenic_898_890108_890305	NA	890108	890305	.	Intergenic_898_890108_890305	Intergenic_898_890108_890305	NA	NA	NA	NA	NA	NA	NA	NA	NA
ENOG4105CRD	OG1RF_RS04450	OG1RF_10849	COG0153	890306	891469	+	galK	galactokinase	AEA93536.1	GI:327534702	PF00288,PF08544	IPR000705	2.7.1.6	G	Galactokinase	G	Catalyzes the transfer of the gamma-phosphate of ATP to D-galactose to form alpha-D-galactose-1-phosphate (Gal-1-P) (By similarity)
NA	Intergenic_899_891470_891484	Intergenic_899_891470_891484	NA	891470	891484	.	Intergenic_899_891470_891484	Intergenic_899_891470_891484	NA	NA	NA	NA	NA	NA	NA	NA	NA
ENOG4105CMR	OG1RF_RS04455	OG1RF_10850	COG1087	891485	892474	+	galE2	UDP-glucose 4-epimerase	AEA93537.1	GI:327534703	PF01370	IPR005886	5.1.3.2	M	UDP-glucose 4-epimerase	M	udp-glucose 4-epimerase
NA	Intergenic_900_892475_892485	Intergenic_900_892475_892485	NA	892475	892485	.	Intergenic_900_892475_892485	Intergenic_900_892475_892485	NA	NA	NA	NA	NA	NA	NA	NA	NA
ENOG4105CKN	OG1RF_RS04460	OG1RF_10851	COG4468	892486	893979	+	galT	UDP-glucose--hexose-1-phosphate uridylyltransferase	AEA93538.1	GI:327534704	PF01087,PF02744	IPR000766	2.7.7.12	G	Galactose-1-phosphate uridylyltransferase	G	UDP-glucose-hexose-1-phosphate uridylyltransferase
NA	Intergenic_901_893980_893985	Intergenic_901_893980_893985	NA	893980	893985	.	Intergenic_901_893980_893985	Intergenic_901_893980_893985	NA	NA	NA	NA	NA	NA	NA	NA	NA
ENOG4105CQ4	OG1RF_RS04465	OG1RF_10852	COG1609	893986	894990	+	galR	galactose operon repressor GalR	AEA93539.1	GI:327534705	PF00356,PF00532	IPR000843	NA	K	DNA-binding transcriptional regulator, LacI/PurR family	K	Transcriptional regulator
NA	Intergenic_902_894991_895032	Intergenic_902_894991_895032	NA	894991	895032	.	Intergenic_902_894991_895032	Intergenic_902_894991_895032	NA	NA	NA	NA	NA	NA	NA	NA	NA
ENOG4105NC8	OG1RF_RS04470	OG1RF_10853	NA	895033	895566	+	NA	hypothetical protein	AEA93540.1	GI:327534706	NA	NA	NA	NA	NA	S	NA
NA	Intergenic_903_895567_895593	Intergenic_903_895567_895593	NA	895567	895593	.	Intergenic_903_895567_895593	Intergenic_903_895567_895593	NA	NA	NA	NA	NA	NA	NA	NA	NA
NA	OG1RF_RS04475	OG1RF_10854	NA	895594	895893	+	NA	hypothetical protein	AEA93541.1	GI:327534707	NA	NA	NA	NA	NA	NA	NA
NA	Intergenic_904_895894_895959	Intergenic_904_895894_895959	NA	895894	895959	.	Intergenic_904_895894_895959	Intergenic_904_895894_895959	NA	NA	NA	NA	NA	NA	NA	NA	NA
ENOG4105NNT	OG1RF_RS04480	OG1RF_10855	NA	895960	896472	+	NA	GNAT family acetyltransferase	AEA93542.1	GI:327534708	PF00583	NA	NA	NA	NA	S	Acetyltransferase GNAT Family
NA	Intergenic_905_896473_896502	Intergenic_905_896473_896502	NA	896473	896502	.	Intergenic_905_896473_896502	Intergenic_905_896473_896502	NA	NA	NA	NA	NA	NA	NA	NA	NA
ENOG4106JUT	OG1RF_RS04485	OG1RF_10856	NA	896503	897261	+	NA	streptomycin 3-adenylyltransferase	AEA93543.1	GI:327534709	PF01909	NA	NA	NA	NA	S	Streptomycin 3''-adenylyltransferase
NA	Intergenic_906_897262_897284	Intergenic_906_897262_897284	NA	897262	897284	.	Intergenic_906_897262_897284	Intergenic_906_897262_897284	NA	NA	NA	NA	NA	NA	NA	NA	NA
ENOG41081CX	OG1RF_RS04490	OG1RF_10857	NA	897285	897725	+	NA	GNAT family acetyltransferase	AEA93544.1	GI:327534710	PF00583	IPR016181	NA	NA	NA	K	Acetyltransferase GNAT Family
NA	Intergenic_907_897726_897887	Intergenic_907_897726_897887	NA	897726	897887	.	Intergenic_907_897726_897887	Intergenic_907_897726_897887	NA	NA	NA	NA	NA	NA	NA	NA	NA
ENOG4105DP8	OG1RF_RS04495	OG1RF_10858	COG0477	897888	899072	+	NA	MFS family major facilitator transporter	AEA93545.1	GI:327534711	PF07690	IPR011701	NA	GEPR	MFS family permease	G	Major facilitator superfamily MFS_1
NA	Intergenic_908_899073_899216	Intergenic_908_899073_899216	NA	899073	899216	.	Intergenic_908_899073_899216	Intergenic_908_899073_899216	NA	NA	NA	NA	NA	NA	NA	NA	NA
ENOG4107QK1	OG1RF_RS04500	OG1RF_10859	COG0389	899217	900539	+	dinB2	Y family DNA-directed DNA polymerase	AEA93546.1	GI:327534712	PF00817	IPR001126	2.7.7.7	L	Nucleotidyltransferase/DNA polymerase involved in DNA repair	L	ImpB MucB SamB family protein
NA	Intergenic_909_900540_900543	Intergenic_909_900540_900543	NA	900540	900543	.	Intergenic_909_900540_900543	Intergenic_909_900540_900543	NA	NA	NA	NA	NA	NA	NA	NA	NA
ENOG41067HT	OG1RF_RS04505	OG1RF_10860	NA	900544	900933	+	NA	hypothetical protein	AEA93547.1	GI:327534713	NA	NA	NA	NA	NA	S	NA
NA	Intergenic_910_900934_901004	Intergenic_910_900934_901004	NA	900934	901004	.	Intergenic_910_900934_901004	Intergenic_910_900934_901004	NA	NA	NA	NA	NA	NA	NA	NA	NA
NA	OG1RF_RS04510	OG1RF_10861	NA	901005	901202	+	NA	hypothetical protein	AEA93548.1	GI:327534714	NA	NA	NA	NA	NA	NA	NA
NA	Intergenic_911_901203_901219	Intergenic_911_901203_901219	NA	901203	901219	.	Intergenic_911_901203_901219	Intergenic_911_901203_901219	NA	NA	NA	NA	NA	NA	NA	NA	NA
NA	OG1RF_RS04515	OG1RF_10862	NA	901220	901525	+	NA	hypothetical protein	AEA93549.1	GI:327534715	NA	NA	NA	NA	NA	NA	NA
NA	Intergenic_912_901526_901535	Intergenic_912_901526_901535	NA	901526	901535	.	Intergenic_912_901526_901535	Intergenic_912_901526_901535	NA	NA	NA	NA	NA	NA	NA	NA	NA
ENOG4107YZX	OG1RF_RS04520	OG1RF_10863	COG0589	901536	902009	+	NA	universal stress protein	AEA93550.1	GI:327534716	PF00582	IPR006016	NA	T	Nucleotide-binding universal stress protein, UspA family	T	Universal stress protein
NA	Intergenic_913_902010_902079	Intergenic_913_902010_902079	NA	902010	902079	.	Intergenic_913_902010_902079	Intergenic_913_902010_902079	NA	NA	NA	NA	NA	NA	NA	NA	NA
NA	OG1RF_RS04525	OG1RF_10864	NA	902080	902322	+	NA	hypothetical protein	AEA93551.1	GI:327534717	NA	NA	NA	NA	NA	NA	NA
NA	Intergenic_914_902323_902691	Intergenic_914_902323_902691	NA	902323	902691	.	Intergenic_914_902323_902691	Intergenic_914_902323_902691	NA	NA	NA	NA	NA	NA	NA	NA	NA
ENOG4105KQD	OG1RF_RS04530	OG1RF_10865	NA	902692	903138	+	bltD	diamine N-acetyltransferase	AEA93552.1	GI:327534718	PF00583	IPR016181	2.3.1.57	NA	NA	K	Spermine spermidine acetyltransferase
NA	Intergenic_915_903139_903277	Intergenic_915_903139_903277	NA	903139	903277	.	Intergenic_915_903139_903277	Intergenic_915_903139_903277	NA	NA	NA	NA	NA	NA	NA	NA	NA
ENOG4105H0H	OG1RF_RS04535	OG1RF_10866	NA	903278	903991	+	NA	hypothetical protein	AEA93553.1	GI:327534719	PF01323	IPR001853	NA	NA	NA	Q	DSBA oxidoreductase
NA	Intergenic_916_903992_904061	Intergenic_916_903992_904061	NA	903992	904061	.	Intergenic_916_903992_904061	Intergenic_916_903992_904061	NA	NA	NA	NA	NA	NA	NA	NA	NA
ENOG41084J5	OG1RF_RS04540	OG1RF_10867	NA	904062	904457	+	NA	integral membrane protein	AEA93554.1	GI:327534720	PF05656	IPR008523	NA	NA	NA	S	Protein of unknown function (DUF805)
NA	Intergenic_917_904458_904642	Intergenic_917_904458_904642	NA	904458	904642	.	Intergenic_917_904458_904642	Intergenic_917_904458_904642	NA	NA	NA	NA	NA	NA	NA	NA	NA
ENOG4107CW5	OG1RF_RS04545	OG1RF_10868	NA	904643	906064	-	NA	M protein trans-acting positive regulator	AEA93555.1	GI:327534721	PF08279,PF05043	NA	NA	NA	NA	S	NA
NA	Intergenic_918_906065_906391	Intergenic_918_906065_906391	NA	906065	906391	.	Intergenic_918_906065_906391	Intergenic_918_906065_906391	NA	NA	NA	NA	NA	NA	NA	NA	NA
ENOG4108PM6	OG1RF_RS04550	OG1RF_10869	NA	906392	909703	+	NA	von Willebrand factor type A domain protein	AEA93556.1	GI:327534722	PF00092,PF05738	IPR002035	NA	NA	NA	S	von Willebrand factor type A domain protein
NA	Intergenic_919_909704_909706	Intergenic_919_909704_909706	NA	909704	909706	.	Intergenic_919_909704_909706	Intergenic_919_909704_909706	NA	NA	NA	NA	NA	NA	NA	NA	NA
ENOG4105X0A	OG1RF_RS04555	OG1RF_10870	NA	909707	911137	+	NA	cell wall surface anchor family protein	AEA93557.1	GI:327534723	PF05738,PF00746	IPR008454	NA	NA	NA	M	Cell wall anchor domain protein
ENOG4105GI3	OG1RF_RS04560	OG1RF_10871	NA	911134	913017	+	NA	cell wall surface anchor family protein	AEA93558.1	GI:327534724	PF05738,PF00746	IPR008454	NA	NA	NA	M	Cell wall anchor domain protein
NA	Intergenic_921_913018_913110	Intergenic_921_913018_913110	NA	913018	913110	.	Intergenic_921_913018_913110	Intergenic_921_913018_913110	NA	NA	NA	NA	NA	NA	NA	NA	NA
ENOG4108RJ0	OG1RF_RS04565	OG1RF_10872	COG3764	913111	913965	+	NA	sortase	AEA93559.1	GI:327534725	PF04203	IPR005754	NA	M	Sortase (surface protein transpeptidase)	M	(sortase) family
NA	Intergenic_922_913966_914032	Intergenic_922_913966_914032	NA	913966	914032	.	Intergenic_922_913966_914032	Intergenic_922_913966_914032	NA	NA	NA	NA	NA	NA	NA	NA	NA
NA	OG1RF_RS04570	OG1RF_10873	NA	914033	914326	-	NA	hypothetical protein	AEA93560.1	GI:327534726	NA	NA	NA	NA	NA	NA	NA
NA	Intergenic_923_914327_914521	Intergenic_923_914327_914521	NA	914327	914521	.	Intergenic_923_914327_914521	Intergenic_923_914327_914521	NA	NA	NA	NA	NA	NA	NA	NA	NA
ENOG4105WG9	OG1RF_RS04575	OG1RF_10874	NA	914522	914725	+	NA	protein of hypothetical function DUF378	AEA93561.1	GI:327534727	PF04070	IPR007211	NA	NA	NA	S	Conserved Protein
NA	Intergenic_924_914726_915021	Intergenic_924_914726_915021	NA	914726	915021	.	Intergenic_924_914726_915021	Intergenic_924_914726_915021	NA	NA	NA	NA	NA	NA	NA	NA	NA
ENOG4106U62	OG1RF_RS04580	OG1RF_10875	NA	915022	915597	+	NA	hypothetical protein	AEA93562.1	GI:327534728	NA	NA	NA	NA	NA	S	NA
NA	OG1RF_RS04585	OG1RF_10876	NA	915582	915767	+	NA	hypothetical protein	AEA93563.1	GI:327534729	NA	NA	NA	NA	NA	NA	NA
NA	Intergenic_926_915768_915902	Intergenic_926_915768_915902	NA	915768	915902	.	Intergenic_926_915768_915902	Intergenic_926_915768_915902	NA	NA	NA	NA	NA	NA	NA	NA	NA
NA	Intergenic_927_916269_916406	Intergenic_927_916269_916406	NA	916269	916406	.	Intergenic_927_916269_916406	Intergenic_927_916269_916406	NA	NA	NA	NA	NA	NA	NA	NA	NA
ENOG4105N6K	OG1RF_RS04590	OG1RF_10877	NA	916407	916712	-	NA	hypothetical protein	AEA93564.1	GI:327534730	NA	NA	NA	NA	NA	S	Bacterial protein of unknown function (DUF898)
NA	Intergenic_928_916713_917046	Intergenic_928_916713_917046	NA	916713	917046	.	Intergenic_928_916713_917046	Intergenic_928_916713_917046	NA	NA	NA	NA	NA	NA	NA	NA	NA
ENOG4106PH3	OG1RF_RS04595	OG1RF_10878	NA	917047	919071	+	NA	collagen adhesin protein	AEA93565.1	GI:327534731	PF05737,PF00746	IPR008456	NA	NA	NA	M	Collagen binding domain
NA	Intergenic_929_919072_919195	Intergenic_929_919072_919195	NA	919072	919195	.	Intergenic_929_919072_919195	Intergenic_929_919072_919195	NA	NA	NA	NA	NA	NA	NA	NA	NA
ENOG4108T1C	OG1RF_RS04600	OG1RF_10879	COG1132	919196	920791	+	NA	ABC superfamily ATP binding cassette transporter, ATP-binding/permease protein	AEA93566.1	GI:327534732	PF00005	IPR003593	NA	V	ABC-type multidrug transport system, ATPase and permease component	S	Abc transporter atp-binding
NA	Intergenic_930_920792_920860	Intergenic_930_920792_920860	NA	920792	920860	.	Intergenic_930_920792_920860	Intergenic_930_920792_920860	NA	NA	NA	NA	NA	NA	NA	NA	NA
ENOG4105QEF	OG1RF_RS04605	OG1RF_10880	NA	920861	921595	+	NA	putative methyltransferase	AEA93567.1	GI:327534733	PF08242	NA	NA	NA	NA	Q	ubiE/COQ5 methyltransferase family
ENOG4106ZZQ	OG1RF_RS04610	OG1RF_10881	NA	921592	922053	-	NA	hypothetical protein	AEA93568.1	GI:327534734	NA	NA	NA	NA	NA	S	Protein of unknown function (DUF1093)
NA	Intergenic_932_922054_922102	Intergenic_932_922054_922102	NA	922054	922102	.	Intergenic_932_922054_922102	Intergenic_932_922054_922102	NA	NA	NA	NA	NA	NA	NA	NA	NA
ENOG4105C85	OG1RF_RS04615	OG1RF_10882	COG1113	922103	923455	-	NA	APC family amino acid-polyamine-organocation transporter	AEA93569.1	GI:327534735	PF00324	IPR004841	NA	E	L-asparagine transporter and related permeases	E	amino acid
NA	Intergenic_933_923456_923626	Intergenic_933_923456_923626	NA	923456	923626	.	Intergenic_933_923456_923626	Intergenic_933_923456_923626	NA	NA	NA	NA	NA	NA	NA	NA	NA
ENOG4106XRI	OG1RF_RS04620	OG1RF_10883	NA	923627	923812	-	NA	hypothetical protein	AEA93570.1	GI:327534736	NA	NA	NA	NA	NA	S	NA
NA	Intergenic_934_923813_923992	Intergenic_934_923813_923992	NA	923813	923992	.	Intergenic_934_923813_923992	Intergenic_934_923813_923992	NA	NA	NA	NA	NA	NA	NA	NA	NA
ENOG4108YN1	OG1RF_RS04625	OG1RF_10884	NA	923993	924298	-	NA	hypothetical protein	AEA93571.1	GI:327534737	NA	NA	NA	NA	NA	S	NA
NA	Intergenic_935_924299_924300	Intergenic_935_924299_924300	NA	924299	924300	.	Intergenic_935_924299_924300	Intergenic_935_924299_924300	NA	NA	NA	NA	NA	NA	NA	NA	NA
NA	OG1RF_RS04630	OG1RF_10885	NA	924301	924429	+	NA	hypothetical protein	AEA93572.1	GI:327534738	NA	NA	NA	NA	NA	NA	NA
NA	Intergenic_936_924430_924649	Intergenic_936_924430_924649	NA	924430	924649	.	Intergenic_936_924430_924649	Intergenic_936_924430_924649	NA	NA	NA	NA	NA	NA	NA	NA	NA
ENOG4105CHG	OG1RF_RS04635	OG1RF_10886	COG0247	924650	925411	+	NA	cysteine-rich domain protein	AEA93573.1	GI:327534739	PF02754	IPR004017	NA	C	Fe-S oxidoreductase	C	glycolate oxidase (iron-sulfur subunit)
NA	Intergenic_937_925412_925423	Intergenic_937_925412_925423	NA	925412	925423	.	Intergenic_937_925412_925423	Intergenic_937_925412_925423	NA	NA	NA	NA	NA	NA	NA	NA	NA
ENOG4107QR9	OG1RF_RS04640	OG1RF_10887	COG1139	925424	926896	+	NA	iron-sulfur cluster-binding protein	AEA93574.1	GI:327534740	PF02589	IPR004452	NA	C	L-lactate utilization protein LutB, contains a ferredoxin-type domain	C	Iron-sulfur cluster binding protein
ENOG4108ZZK	OG1RF_RS04645	OG1RF_10888	COG1556	926880	927608	+	NA	YkgG family protein	AEA93575.1	GI:327534741	PF02589	IPR003741	NA	C	L-lactate utilization protein LutC, contains LUD domain	S	Is involved in L-lactate degradation and allows cells to grow with lactate as the sole carbon source (By similarity)
NA	Intergenic_939_927609_927828	Intergenic_939_927609_927828	NA	927609	927828	.	Intergenic_939_927609_927828	Intergenic_939_927609_927828	NA	NA	NA	NA	NA	NA	NA	NA	NA
ENOG4105C3F	OG1RF_RS04650	OG1RF_10889	COG0681	927829	928377	+	lepB	signal peptidase I LepB	AEA93576.1	GI:327534742	PF00717	IPR000223	3.4.21.89	U	Signal peptidase I	U	Signal peptidase i
NA	Intergenic_940_928378_928487	Intergenic_940_928378_928487	NA	928378	928487	.	Intergenic_940_928378_928487	Intergenic_940_928378_928487	NA	NA	NA	NA	NA	NA	NA	NA	NA
ENOG4105C5N	OG1RF_RS04655	OG1RF_10890	COG3857	928488	932078	+	rexB	exonuclease RexB	AEA93577.1	GI:327534743	NA	NA	NA	L	ATP-dependent helicase/DNAse subunit B	L	The heterodimer acts as both an ATP-dependent DNA helicase and an ATP-dependent, dual-direction single-stranded exonuclease. Recognizes the chi site generating a DNA molecule suitable for the initiation of homologous recombination
ENOG4107R2I	OG1RF_RS04660	OG1RF_10891	COG1074	932050	935865	+	addA	ATP-dependent nuclease subunit A	AEA93578.1	GI:327534744	PF00580	IPR014152	NA	L	ATP-dependent exoDNAse (exonuclease V) beta subunit (contains helicase and exonuclease domains)	L	The heterodimer acts as both an ATP-dependent DNA helicase and an ATP-dependent, dual-direction single-stranded exonuclease. Recognizes the chi site generating a DNA molecule suitable for the initiation of homologous recombination. The AddA nuclease domain is required for chi fragment generation
NA	Intergenic_942_935866_935934	Intergenic_942_935866_935934	NA	935866	935934	.	Intergenic_942_935866_935934	Intergenic_942_935866_935934	NA	NA	NA	NA	NA	NA	NA	NA	NA
ENOG41082B4	OG1RF_RS04665	OG1RF_10892	COG1733	935935	936279	+	NA	transcriptional regulator	AEA93579.1	GI:327534745	PF01638	IPR002577	NA	K	DNA-binding transcriptional regulator, HxlR family	K	Transcriptional regulator
NA	Intergenic_943_936280_936597	Intergenic_943_936280_936597	NA	936280	936597	.	Intergenic_943_936280_936597	Intergenic_943_936280_936597	NA	NA	NA	NA	NA	NA	NA	NA	NA
NA	OG1RF_RS04670	OG1RF_10893	COG0016	936598	937644	+	pheS	phenylalanyl-tRNA synthetase alpha subunit	AEA93580.1	GI:327534746	PF02912,PF01409	IPR004529	6.1.1.20	J	Phenylalanyl-tRNA synthetase alpha subunit	NA	NA
NA	Intergenic_944_937645_937651	Intergenic_944_937645_937651	NA	937645	937651	.	Intergenic_944_937645_937651	Intergenic_944_937645_937651	NA	NA	NA	NA	NA	NA	NA	NA	NA
ENOG4105C6A	OG1RF_RS04675	OG1RF_10894	COG0072	937652	940075	+	pheT	phenylalanyl-tRNA synthetase beta subunit	AEA93581.1	GI:327534747	PF01588,PF03483,PF03484,PF03147	IPR004532	6.1.1.20	J	Phenylalanyl-tRNA synthetase beta subunit	J	phenylalanyl-tRNA synthetase (beta subunit)
NA	Intergenic_945_940076_940272	Intergenic_945_940076_940272	NA	940076	940272	.	Intergenic_945_940076_940272	Intergenic_945_940076_940272	NA	NA	NA	NA	NA	NA	NA	NA	NA
ENOG4105DRP	OG1RF_RS04680	OG1RF_10895	COG0765	940273	940938	-	NA	glutamine ABC superfamily ATP binding cassette transporter, membrane protein	AEA93582.1	GI:327534748	PF00528	IPR000515	NA	E	ABC-type amino acid transport system, permease component	E	amino acid AbC transporter
NA	Intergenic_946_940939_940949	Intergenic_946_940939_940949	NA	940939	940949	.	Intergenic_946_940939_940949	Intergenic_946_940939_940949	NA	NA	NA	NA	NA	NA	NA	NA	NA
ENOG4105EAD	OG1RF_RS04685	OG1RF_10896	COG0765	940950	941663	-	NA	amino acid ABC superfamily ATP binding cassette transporter, membrane protein	AEA93583.1	GI:327534749	PF00528	IPR000515	NA	E	ABC-type amino acid transport system, permease component	E	ABC transporter
NA	Intergenic_947_941664_941708	Intergenic_947_941664_941708	NA	941664	941708	.	Intergenic_947_941664_941708	Intergenic_947_941664_941708	NA	NA	NA	NA	NA	NA	NA	NA	NA
ENOG4107YX4	OG1RF_RS04690	OG1RF_10897	COG0834	941709	942536	-	NA	glutamine ABC superfamily ATP binding cassette transporter, binding protein	AEA93584.1	GI:327534750	PF00497	IPR001638	NA	ET	ABC-type amino acid transport/signal transduction system, periplasmic component/domain	E	Amino acid ABC transporter substrate-binding protein
NA	Intergenic_948_942537_942570	Intergenic_948_942537_942570	NA	942537	942570	.	Intergenic_948_942537_942570	Intergenic_948_942537_942570	NA	NA	NA	NA	NA	NA	NA	NA	NA
NA	OG1RF_RS04695	OG1RF_10898	COG1126	942571	943302	-	NA	ABC superfamily ATP binding cassette transporter, ABC protein	AEA93585.1	GI:327534751	PF00005	IPR003593	NA	E	ABC-type polar amino acid transport system, ATPase component	NA	NA
NA	Intergenic_949_943303_943566	Intergenic_949_943303_943566	NA	943303	943566	.	Intergenic_949_943303_943566	Intergenic_949_943303_943566	NA	NA	NA	NA	NA	NA	NA	NA	NA
ENOG4105F03	OG1RF_RS04700	OG1RF_10899	COG0796	943567	944394	+	murI	glutamate racemase	AEA93586.1	GI:327534752	PF01177	IPR004391	5.1.1.3	M	Glutamate racemase	M	Provides the (R)-glutamate required for cell wall biosynthesis (By similarity)
ENOG4105ED0	OG1RF_RS04705	OG1RF_10900	COG0689	944387	945742	+	rnpA	ribonuclease PH/Ham1 protein	AEA93587.1	GI:327534753	PF01138,PF03725,PF01725	IPR002381	3.1.26.5	J	Ribonuclease PH	J	Phosphorolytic exoribonuclease that removes nucleotide residues following the -CCA terminus of tRNA and adds nucleotides to the ends of RNA molecules by using nucleoside diphosphates as substrates (By similarity)
NA	Intergenic_951_945743_945754	Intergenic_951_945743_945754	NA	945743	945754	.	Intergenic_951_945743_945754	Intergenic_951_945743_945754	NA	NA	NA	NA	NA	NA	NA	NA	NA
ENOG4105M59	OG1RF_RS04710	OG1RF_10901	COG0622	945755	946267	+	NA	phosphoesterase	AEA93588.1	GI:327534754	PF00149	IPR000979	NA	R	Predicted phosphodiesterase	S	Phosphodiesterase, mj0936 family
NA	Intergenic_952_946268_946360	Intergenic_952_946268_946360	NA	946268	946360	.	Intergenic_952_946268_946360	Intergenic_952_946268_946360	NA	NA	NA	NA	NA	NA	NA	NA	NA
ENOG41080EQ	OG1RF_RS04715	OG1RF_10902	COG1349	946361	947125	-	NA	DeoR family transcriptional regulator	AEA93589.1	GI:327534755	PF08220,PF00455	IPR014036	NA	KG	DNA-binding transcriptional regulator of sugar metabolism, DeoR/GlpR family	K	transcriptional regulator DeoR family
NA	Intergenic_953_947126_947318	Intergenic_953_947126_947318	NA	947126	947318	.	Intergenic_953_947126_947318	Intergenic_953_947126_947318	NA	NA	NA	NA	NA	NA	NA	NA	NA
ENOG4105CP1	OG1RF_RS04720	OG1RF_10903	COG2220	947319	948386	+	NA	L-ascorbate 6-phosphate lactonase	AEA93590.1	GI:327534756	NA	NA	NA	G	L-ascorbate metabolism protein UlaG, beta-lactamase superfamily	S	L-ascorbate 6-phosphate lactonase
NA	Intergenic_954_948387_948403	Intergenic_954_948387_948403	NA	948387	948403	.	Intergenic_954_948387_948403	Intergenic_954_948387_948403	NA	NA	NA	NA	NA	NA	NA	NA	NA
ENOG4105QWV	OG1RF_RS04725	OG1RF_10904	COG1762	948404	948862	+	NA	PTS family porter component IIA	AEA93591.1	GI:327534757	PF00359	IPR002178	2.7.1.69	GT	Phosphotransferase system mannitol/fructose-specific IIA domain (Ntr-type)	G	pts system
NA	Intergenic_955_948863_948874	Intergenic_955_948863_948874	NA	948863	948874	.	Intergenic_955_948863_948874	Intergenic_955_948863_948874	NA	NA	NA	NA	NA	NA	NA	NA	NA
ENOG4108P3X	OG1RF_RS04730	OG1RF_10905	COG3037	948875	950362	+	ulaA	PTS family ascorbate porter, IIC component	AEA93592.1	GI:327534758	PF04215	IPR007333	NA	G	Ascorbate-specific PTS system EIIC-type component UlaA	G	PTS system sugar-specific permease component
NA	Intergenic_956_950363_950376	Intergenic_956_950363_950376	NA	950363	950376	.	Intergenic_956_950363_950376	Intergenic_956_950363_950376	NA	NA	NA	NA	NA	NA	NA	NA	NA
ENOG4105ZI4	OG1RF_RS04735	OG1RF_10906	NA	950377	950676	+	sgaB	PTS family porter component IIB	AEA93593.1	GI:327534759	PF02302	NA	2.7.1.69	NA	NA	G	PTS System
NA	Intergenic_957_950677_950680	Intergenic_957_950677_950680	NA	950677	950680	.	Intergenic_957_950677_950680	Intergenic_957_950677_950680	NA	NA	NA	NA	NA	NA	NA	NA	NA
NA	OG1RF_RS04740	OG1RF_10907	COG0269	950681	951328	+	ulaD	hexulose-6-phosphate synthase	AEA93594.1	GI:327534760	PF00215	IPR013785	4.1.1.85	G	3-keto-L-gulonate-6-phosphate decarboxylase	NA	NA
NA	Intergenic_958_951329_951332	Intergenic_958_951329_951332	NA	951329	951332	.	Intergenic_958_951329_951332	Intergenic_958_951329_951332	NA	NA	NA	NA	NA	NA	NA	NA	NA
ENOG41064BZ	OG1RF_RS04745	OG1RF_10908	COG3623	951333	952193	+	sgbU	L-ribulose-5-phosphate 3-epimerase	AEA93595.1	GI:327534761	PF01261	IPR004560	5.1.3.22	G	L-ribulose-5-phosphate 3-epimerase UlaE	G	L-xylulose 5-phosphate 3-epimerase
NA	OG1RF_RS04750	OG1RF_10909	COG0235	952183	952893	+	araD	L-ribulose-5-phosphate 4-epimerase	AEA93596.1	GI:327534762	PF00596	IPR001303	5.1.3.4	G	Ribulose-5-phosphate 4-epimerase/Fuculose-1-phosphate aldolase	NA	NA
NA	Intergenic_960_952894_953149	Intergenic_960_952894_953149	NA	952894	953149	.	Intergenic_960_952894_953149	Intergenic_960_952894_953149	NA	NA	NA	NA	NA	NA	NA	NA	NA
ENOG410621Q	OG1RF_RS04755	OG1RF_10910	COG0517	953150	953638	+	NA	CBS domain protein	AEA93597.1	GI:327534763	PF00571	IPR000644	NA	T	CBS domain	S	Cbs domain protein
NA	Intergenic_961_953639_953718	Intergenic_961_953639_953718	NA	953639	953718	.	Intergenic_961_953639_953718	Intergenic_961_953639_953718	NA	NA	NA	NA	NA	NA	NA	NA	NA
ENOG4108I3C	OG1RF_RS04760	OG1RF_10911	COG2171	953719	954420	+	dapD	2,3,4,5-tetrahydropyridine-2,6-dicarboxylate N-acetyltransferase	AEA93598.1	GI:327534764	PF08503,PF00132	IPR013710	2.3.1.89	E	Tetrahydrodipicolinate N-succinyltransferase	E	Pfam:DapD_N
NA	Intergenic_962_954421_954456	Intergenic_962_954421_954456	NA	954421	954456	.	Intergenic_962_954421_954456	Intergenic_962_954421_954456	NA	NA	NA	NA	NA	NA	NA	NA	NA
ENOG4105CH2	OG1RF_RS04765	OG1RF_10912	COG1473	954457	955626	+	hipO	M20D subfamily peptidase	AEA93599.1	GI:327534765	PF01546,PF07687	IPR010168	3.5.1.32	R	Metal-dependent amidase/aminoacylase/carboxypeptidase	E	amidohydrolase
NA	Intergenic_963_955627_955670	Intergenic_963_955627_955670	NA	955627	955670	.	Intergenic_963_955627_955670	Intergenic_963_955627_955670	NA	NA	NA	NA	NA	NA	NA	NA	NA
ENOG4105D8X	OG1RF_RS04770	OG1RF_10913	COG0668	955671	956591	-	NA	mechanosensitive ion channel	AEA93600.1	GI:327534766	PF00924	IPR006685	NA	M	Small-conductance mechanosensitive channel	M	mechanosensitive ion channel
NA	Intergenic_964_956592_956760	Intergenic_964_956592_956760	NA	956592	956760	.	Intergenic_964_956592_956760	Intergenic_964_956592_956760	NA	NA	NA	NA	NA	NA	NA	NA	NA
NA	OG1RF_RS04775	OG1RF_10914	NA	956761	957123	+	NA	hypothetical protein	AEA93601.1	GI:327534767	NA	NA	NA	NA	NA	NA	NA
NA	Intergenic_965_957124_957151	Intergenic_965_957124_957151	NA	957124	957151	.	Intergenic_965_957124_957151	Intergenic_965_957124_957151	NA	NA	NA	NA	NA	NA	NA	NA	NA
ENOG4105CV8	OG1RF_RS04780	OG1RF_10915	COG0656	957152	958024	+	dkgB	2,5-diketo-D-gluconate reductase	AEA93602.1	GI:327534768	PF00248	IPR001395	1.1.1.274	Q	Aldo/keto reductase, related to diketogulonate reductase	C	reductase
NA	Intergenic_966_958025_958074	Intergenic_966_958025_958074	NA	958025	958074	.	Intergenic_966_958025_958074	Intergenic_966_958025_958074	NA	NA	NA	NA	NA	NA	NA	NA	NA
ENOG4108Z86	OG1RF_RS04785	OG1RF_10916	COG2071	958075	958797	-	puuD	putative gamma-glutamyl-gamma-aminobutyrate hydrolase	AEA93603.1	GI:327534769	PF07722	IPR011697	3.5.1.94	E	Gamma-glutamyl-gamma-aminobutyrate hydrolase PuuD (putrescine degradation), contains GATase1-like domain	J	Glutamine amidotransferase
NA	Intergenic_967_958798_958939	Intergenic_967_958798_958939	NA	958798	958939	.	Intergenic_967_958798_958939	Intergenic_967_958798_958939	NA	NA	NA	NA	NA	NA	NA	NA	NA
ENOG4107XU7	OG1RF_RS04790	OG1RF_10917	COG0346	958940	959314	-	gloA5	lactoylglutathione lyase	AEA93604.1	GI:327534770	PF00903	IPR004360	4.4.1.5	Q	Catechol 2,3-dioxygenase or other lactoylglutathione lyase family enzyme	E	Lactoylglutathione lyase
NA	Intergenic_968_959315_959462	Intergenic_968_959315_959462	NA	959315	959462	.	Intergenic_968_959315_959462	Intergenic_968_959315_959462	NA	NA	NA	NA	NA	NA	NA	NA	NA
ENOG4105G7Y	OG1RF_RS04795	OG1RF_10918	NA	959463	959909	+	NA	MutT/NUDIX family protein	AEA93605.1	GI:327534771	PF00293	IPR000086	NA	NA	NA	L	Nudix family
NA	Intergenic_969_959910_959972	Intergenic_969_959910_959972	NA	959910	959972	.	Intergenic_969_959910_959972	Intergenic_969_959910_959972	NA	NA	NA	NA	NA	NA	NA	NA	NA
ENOG4108YTQ	OG1RF_RS04800	OG1RF_10919	COG0561	959973	960785	-	NA	cof family protein	AEA93606.1	GI:327534772	PF08282	IPR000150	NA	HR	Hydroxymethylpyrimidine pyrophosphatase and other HAD family phosphatases	S	hydrolase
NA	Intergenic_970_960786_960803	Intergenic_970_960786_960803	NA	960786	960803	.	Intergenic_970_960786_960803	Intergenic_970_960786_960803	NA	NA	NA	NA	NA	NA	NA	NA	NA
ENOG4105DCI	OG1RF_RS04805	OG1RF_10920	COG1078	960804	962174	-	NA	HD domain protein	AEA93607.1	GI:327534773	PF01966	IPR003607	NA	R	HD superfamily phosphohydrolase	S	Phosphohydrolase
ENOG4105JGI	OG1RF_RS04810	OG1RF_10921	COG0095	962171	963022	-	NA	lipoate--protein ligase A	AEA93608.1	GI:327534774	NA	NA	NA	H	Lipoate-protein ligase A	H	Catalyzes the amidotransfer (transamidation) of the octanoyl moiety from octanoyl-GcvH to the lipoyl domain of the E2 subunit of lipoate-dependent enzymes (By similarity)
NA	Intergenic_972_963023_963317	Intergenic_972_963023_963317	NA	963023	963317	.	Intergenic_972_963023_963317	Intergenic_972_963023_963317	NA	NA	NA	NA	NA	NA	NA	NA	NA
ENOG4105KEA	OG1RF_RS04815	OG1RF_10922	NA	963318	963755	+	NA	hypothetical protein	AEA93609.1	GI:327534775	PF09148	IPR015231	NA	NA	NA	S	Domain of unknown function (DUF1934)
NA	Intergenic_973_963756_963822	Intergenic_973_963756_963822	NA	963756	963822	.	Intergenic_973_963756_963822	Intergenic_973_963756_963822	NA	NA	NA	NA	NA	NA	NA	NA	NA
ENOG4108Z1Y	OG1RF_RS04820	OG1RF_10923	COG3343	963823	964449	+	rpoE	DNA-directed RNA polymerase sigma subunit RpoE	AEA93610.1	GI:327534776	PF05066	IPR007759	2.7.7.6	K	DNA-directed RNA polymerase, delta subunit	K	Participates in both the initiation and recycling phases of transcription. In the presence of the delta subunit, RNAP displays an increased specificity of transcription, a decreased affinity for nucleic acids, and an increased efficiency of RNA synthesis because of enhanced recycling (By similarity)
NA	Intergenic_974_964450_964756	Intergenic_974_964450_964756	NA	964450	964756	.	Intergenic_974_964450_964756	Intergenic_974_964450_964756	NA	NA	NA	NA	NA	NA	NA	NA	NA
ENOG4105C8D	OG1RF_RS04825	OG1RF_10924	COG0504	964757	966367	+	pyrG	CTP synthase	AEA93611.1	GI:327534777	PF06418,PF00117	IPR004468	6.3.4.2	F	CTP synthase (UTP-ammonia lyase)	F	Catalyzes the ATP-dependent amination of UTP to CTP with either L-glutamine or ammonia as the source of nitrogen (By similarity)
NA	Intergenic_975_966368_966450	Intergenic_975_966368_966450	NA	966368	966450	.	Intergenic_975_966368_966450	Intergenic_975_966368_966450	NA	NA	NA	NA	NA	NA	NA	NA	NA
ENOG4105BZ4	OG1RF_RS04830	OG1RF_10925	COG0744	966451	968787	-	pbp1A	penicillin-binding protein 1A	AEA93612.1	GI:327534778	PF00912,PF00905	IPR011816	NA	M	Membrane carboxypeptidase (penicillin-binding protein)	M	penicillin-binding protein
NA	Intergenic_976_968788_968828	Intergenic_976_968788_968828	NA	968788	968828	.	Intergenic_976_968788_968828	Intergenic_976_968788_968828	NA	NA	NA	NA	NA	NA	NA	NA	NA
NA	OG1RF_RS04835	OG1RF_10926	COG3331	968829	969455	-	recU	recombination protein U	AEA93613.1	GI:327534779	PF03838	IPR004612	NA	R	Penicillin-binding protein-related factor A, putative recombinase	NA	NA
NA	Intergenic_977_969456_969508	Intergenic_977_969456_969508	NA	969456	969508	.	Intergenic_977_969456_969508	Intergenic_977_969456_969508	NA	NA	NA	NA	NA	NA	NA	NA	NA
ENOG4108UKS	OG1RF_RS04840	OG1RF_10927	COG4474	969509	970051	+	NA	YpsA like protein	AEA93614.1	GI:327534780	PF06908	IPR010697	NA	X	Uncharacterized SPBc2 prophage-derived protein YoqJ	S	UPF0398 protein
NA	Intergenic_978_970052_970144	Intergenic_978_970052_970144	NA	970052	970144	.	Intergenic_978_970052_970144	Intergenic_978_970052_970144	NA	NA	NA	NA	NA	NA	NA	NA	NA
ENOG4105XWG	OG1RF_RS04845	OG1RF_10928	COG3599	970145	970555	+	divIVA2	cell division initiation protein DivIVA	AEA93615.1	GI:327534781	PF05103	IPR007793	NA	D	Cell division septum initiation DivIVA, interacts with FtsZ, MinD and other proteins	D	Divisome component that associates with the complex late in its assembly, after the Z-ring is formed, and is dependent on DivIC and PBP2B for its recruitment to the divisome. Together with EzrA, is a key component of the system that regulates PBP1 localization during cell cycle progression. Its main role could be the removal of PBP1 from the cell pole after pole maturation is completed. Also cont…
NA	Intergenic_979_970556_970660	Intergenic_979_970556_970660	NA	970556	970660	.	Intergenic_979_970556_970660	Intergenic_979_970556_970660	NA	NA	NA	NA	NA	NA	NA	NA	NA
NA	Intergenic_980_971035_971268	Intergenic_980_971035_971268	NA	971035	971268	.	Intergenic_980_971035_971268	Intergenic_980_971035_971268	NA	NA	NA	NA	NA	NA	NA	NA	NA
ENOG4105C4H	OG1RF_RS04850	OG1RF_10929	COG0116	971269	972432	+	NA	site-specific DNA-methyltransferase	AEA93616.1	GI:327534782	PF01170	IPR000241	NA	J	23S rRNA G2445 N2-methylase RlmL	L	Specifically methylates the guanine in position 2445 (m2G2445) and the guanine in position 2069 (m7G2069) of 23S rRNA (By similarity)
NA	Intergenic_981_972433_972450	Intergenic_981_972433_972450	NA	972433	972450	.	Intergenic_981_972433_972450	Intergenic_981_972433_972450	NA	NA	NA	NA	NA	NA	NA	NA	NA
ENOG4105CTD	OG1RF_RS04855	OG1RF_10930	COG2317	972451	973947	+	taq	putative carboxypeptidase Taq	AEA93617.1	GI:327534783	PF02074	IPR001333	3.4.17.19	E	Zn-dependent carboxypeptidase, M32 family	E	carboxy-peptidase
NA	Intergenic_982_973948_973979	Intergenic_982_973948_973979	NA	973948	973979	.	Intergenic_982_973948_973979	Intergenic_982_973948_973979	NA	NA	NA	NA	NA	NA	NA	NA	NA
ENOG4108XZ0	OG1RF_RS04860	OG1RF_10931	COG3935	973980	974696	+	dnaD	putative DNA replication protein DnaD	AEA93618.1	GI:327534784	PF04271	IPR006343	NA	L	DNA replication protein DnaD	L	DNA replication protein DnaD
NA	Intergenic_983_974697_974710	Intergenic_983_974697_974710	NA	974697	974710	.	Intergenic_983_974697_974710	Intergenic_983_974697_974710	NA	NA	NA	NA	NA	NA	NA	NA	NA
ENOG4105CSM	OG1RF_RS04865	OG1RF_10932	COG0177	974711	975358	+	nth	endonuclease III	AEA93619.1	GI:327534785	PF00730,PF00633	IPR005759	4.2.99.18	L	Endonuclease III	L	endonuclease III
NA	Intergenic_984_975359_975531	Intergenic_984_975359_975531	NA	975359	975531	.	Intergenic_984_975359_975531	Intergenic_984_975359_975531	NA	NA	NA	NA	NA	NA	NA	NA	NA
ENOG4105FDP	OG1RF_RS04870	OG1RF_10933	COG2188	975532	976296	+	NA	GntR family transcriptional regulator	AEA93620.1	GI:327534786	PF00392,PF07702	IPR011663	NA	K	DNA-binding transcriptional regulator, GntR family	K	GntR family transcriptional regulator
ENOG4107S7W	OG1RF_RS04875	OG1RF_10934	COG0624	976293	977591	+	NA	M20/M25/M40 family peptidase	AEA93621.1	GI:327534787	PF01546	IPR010964	NA	E	Acetylornithine deacetylase/Succinyl-diaminopimelate desuccinylase or related deacylase	E	Dipeptidase
NA	Intergenic_986_977592_977760	Intergenic_986_977592_977760	NA	977592	977760	.	Intergenic_986_977592_977760	Intergenic_986_977592_977760	NA	NA	NA	NA	NA	NA	NA	NA	NA
ENOG4105D44	OG1RF_RS04880	OG1RF_10935	COG1446	977761	978714	+	ansB	N4-(beta-N-acetylglucosaminyl)-L-asparaginase	AEA93622.1	GI:327534788	PF01112	IPR000246	NA	E	Isoaspartyl peptidase or L-asparaginase, Ntn-hydrolase superfamily	E	asparaginase
NA	Intergenic_987_978715_978733	Intergenic_987_978715_978733	NA	978715	978733	.	Intergenic_987_978715_978733	Intergenic_987_978715_978733	NA	NA	NA	NA	NA	NA	NA	NA	NA
ENOG4105VZJ	OG1RF_RS04885	OG1RF_10936	COG1440	978734	979063	+	celA4	PTS family porter, enzyme I	AEA93623.1	GI:327534789	PF02302	IPR003501	2.7.1.69	G	Phosphotransferase system cellobiose-specific component IIB	G	PTS System
NA	Intergenic_988_979064_979081	Intergenic_988_979064_979081	NA	979064	979081	.	Intergenic_988_979064_979081	Intergenic_988_979064_979081	NA	NA	NA	NA	NA	NA	NA	NA	NA
ENOG4105CK1	OG1RF_RS04890	OG1RF_10937	COG1455	979082	980437	+	celB2	PTS family oligomeric beta-glucoside porter component IIC	AEA93624.1	GI:327534790	PF02378	IPR004501	2.7.1.69	G	Phosphotransferase system cellobiose-specific component IIC	G	PTS System
NA	Intergenic_989_980438_980454	Intergenic_989_980438_980454	NA	980438	980454	.	Intergenic_989_980438_980454	Intergenic_989_980438_980454	NA	NA	NA	NA	NA	NA	NA	NA	NA
NA	NA	OG1RF_10938	NA	980455	980721	+	NA	hypothetical protein	AEA93625.1	GI:327534791	PF07355	NA	NA	NA	NA	NA	NA
NA	NA	OG1RF_10939	NA	980669	980962	+	NA	hypothetical protein	AEA93626.1	GI:327534792	NA	NA	NA	NA	NA	NA	NA
NA	Intergenic_991_980963_980998	Intergenic_991_980963_980998	NA	980963	980998	.	Intergenic_991_980963_980998	Intergenic_991_980963_980998	NA	NA	NA	NA	NA	NA	NA	NA	NA
ENOG4107QX6	OG1RF_RS04900	OG1RF_10940	COG1199	980999	983461	+	dnaQ	DNA-directed DNA polymerase III epsilon subunit	AEA93627.1	GI:327534793	PF06733	IPR010614	NA	L	Rad3-related DNA helicase	L	helicase
ENOG4107TGE	OG1RF_RS04905	OG1RF_10941	COG0252	983458	984423	+	ansB2	asparaginase	AEA93628.1	GI:327534794	PF00710	IPR006034	3.5.1.1	JU	L-asparaginase/archaeal Glu-tRNAGln amidotransferase subunit D	E	l-asparaginase (EC 3.5.1.1)
NA	Intergenic_993_984424_984444	Intergenic_993_984424_984444	NA	984424	984444	.	Intergenic_993_984424_984444	Intergenic_993_984424_984444	NA	NA	NA	NA	NA	NA	NA	NA	NA
ENOG4108NQI	OG1RF_RS04910	OG1RF_10942	NA	984445	985161	+	NA	HD domain protein	AEA93629.1	GI:327534795	NA	NA	NA	NA	NA	S	Metal dependent phosphohydrolase
ENOG4108VPT	OG1RF_RS04915	OG1RF_10943	COG1666	985145	985639	-	trpF	N-(5phosphoribosyl)anthranilate isomerase	AEA93630.1	GI:327534796	PF04461	IPR007551	5.3.1.24	S	Uncharacterized conserved protein YajQ, UPF0234 family	S	UPF0234 protein
NA	Intergenic_995_985640_985873	Intergenic_995_985640_985873	NA	985640	985873	.	Intergenic_995_985640_985873	Intergenic_995_985640_985873	NA	NA	NA	NA	NA	NA	NA	NA	NA
ENOG4107AYK	OG1RF_RS04920	OG1RF_10944	COG1284	985874	986830	+	NA	YitT family protein	AEA93631.1	GI:327534797	PF02588	IPR003740	NA	S	Uncharacterized membrane-anchored protein YitT, contains DUF161 and DUF2179 domains	S	membrAne
NA	Intergenic_996_986831_987032	Intergenic_996_986831_987032	NA	986831	987032	.	Intergenic_996_986831_987032	Intergenic_996_986831_987032	NA	NA	NA	NA	NA	NA	NA	NA	NA
ENOG4105D2N	OG1RF_RS04925	OG1RF_10945	COG0191	987033	987902	+	fbaB	fructose-bisphosphate aldolase	AEA93632.1	GI:327534798	PF01116	IPR000771	4.1.2.13	G	Fructose/tagatose bisphosphate aldolase	G	Aldolase
NA	Intergenic_997_987903_988075	Intergenic_997_987903_988075	NA	987903	988075	.	Intergenic_997_987903_988075	Intergenic_997_987903_988075	NA	NA	NA	NA	NA	NA	NA	NA	NA
ENOG4105CDF	OG1RF_RS04935	OG1RF_10946	COG0766	988076	989368	+	murA	UDP-N-acetylglucosamine 1-carboxyvinyltransferase	AEA93633.1	GI:327534799	PF00275	IPR005750	2.5.1.7	M	UDP-N-acetylglucosamine enolpyruvyl transferase	M	Cell wall formation. Adds enolpyruvyl to UDP-N- acetylglucosamine (By similarity)
ENOG4105C4P	OG1RF_RS04940	OG1RF_10947	COG1158	989365	990657	+	rho	transcription termination factor Rho	AEA93634.1	GI:327534800	PF07498,PF07497,PF00006	IPR004665	NA	K	Transcription termination factor Rho	K	Facilitates transcription termination by a mechanism that involves Rho binding to the nascent RNA, activation of Rho's RNA-dependent ATPase activity, and release of the mRNA from the DNA template (By similarity)
NA	Intergenic_999_990658_990726	Intergenic_999_990658_990726	NA	990658	990726	.	Intergenic_999_990658_990726	Intergenic_999_990658_990726	NA	NA	NA	NA	NA	NA	NA	NA	NA
NA	OG1RF_RS04945	OG1RF_10948	COG0254	990727	991026	+	rpmE	50S ribosomal protein L31	AEA93635.1	GI:327534801	PF01197	IPR002150	NA	J	Ribosomal protein L31	NA	NA
NA	Intergenic_1000_991027_991262	Intergenic_1000_991027_991262	NA	991027	991262	.	Intergenic_1000_991027_991262	Intergenic_1000_991027_991262	NA	NA	NA	NA	NA	NA	NA	NA	NA
ENOG4108R4H	OG1RF_RS04950	OG1RF_10949	NA	991263	992327	+	NA	hypothetical protein	AEA93636.1	GI:327534802	PF06030	IPR010317	NA	NA	NA	M	Cell surface protein
NA	OG1RF_RS04955	OG1RF_10950	NA	992320	992532	+	NA	hypothetical protein	AEA93637.1	GI:327534803	NA	NA	NA	NA	NA	NA	NA
NA	Intergenic_1002_992533_992713	Intergenic_1002_992533_992713	NA	992533	992713	.	Intergenic_1002_992533_992713	Intergenic_1002_992533_992713	NA	NA	NA	NA	NA	NA	NA	NA	NA
ENOG4105EVU	OG1RF_RS04960	OG1RF_10951	COG1940	992714	993637	+	cscK	fructokinase	AEA93638.1	GI:327534804	PF00480	IPR000600	2.7.1.4	KG	Sugar kinase of the NBD/HSP70 family, may contain an N-terminal HTH domain	G	fructokinase
NA	Intergenic_1003_993638_993727	Intergenic_1003_993638_993727	NA	993638	993727	.	Intergenic_1003_993638_993727	Intergenic_1003_993638_993727	NA	NA	NA	NA	NA	NA	NA	NA	NA
ENOG4106EMP	OG1RF_RS04965	OG1RF_10952	NA	993728	993976	+	NA	hypothetical protein	AEA93639.1	GI:327534805	PF05532	NA	NA	NA	NA	S	CsbD-like
NA	Intergenic_1004_993977_994033	Intergenic_1004_993977_994033	NA	993977	994033	.	Intergenic_1004_993977_994033	Intergenic_1004_993977_994033	NA	NA	NA	NA	NA	NA	NA	NA	NA
ENOG4108DBC	OG1RF_RS04970	OG1RF_10953	COG0778	994034	994768	-	NA	oxygen-insensitive NADPH nitroreductase	AEA93640.1	GI:327534806	PF00881	IPR000415	1.-.-.-	C	Nitroreductase	C	nitroreductase
NA	Intergenic_1005_994769_994851	Intergenic_1005_994769_994851	NA	994769	994851	.	Intergenic_1005_994769_994851	Intergenic_1005_994769_994851	NA	NA	NA	NA	NA	NA	NA	NA	NA
ENOG4106762	OG1RF_RS04975	OG1RF_10954	COG1854	994852	995310	-	luxS	S-ribosylhomocysteine lyase	AEA93641.1	GI:327534807	PF02664	IPR003815	4.4.1.21	T	S-ribosylhomocysteine lyase LuxS, autoinducer biosynthesis	T	Involved in the synthesis of autoinducer 2 (AI-2) which is secreted by bacteria and is used to communicate both the cell density and the metabolic potential of the environment. The regulation of gene expression in response to changes in cell density is called quorum sensing. Catalyzes the transformation of S-ribosylhomocysteine (RHC) to homocysteine (HC) and 4,5- dihydroxy-2,3-pentadione (DPD) (B…
NA	Intergenic_1006_995311_995516	Intergenic_1006_995311_995516	NA	995311	995516	.	Intergenic_1006_995311_995516	Intergenic_1006_995311_995516	NA	NA	NA	NA	NA	NA	NA	NA	NA
ENOG4105CM3	OG1RF_RS04980	OG1RF_10955	COG0136	995517	996584	+	asd	aspartate-semialdehyde dehydrogenase	AEA93642.1	GI:327534808	PF01118,PF02774	IPR005986	1.2.1.11	E	Aspartate-semialdehyde dehydrogenase	E	Catalyzes the NADPH-dependent formation of L-aspartate- semialdehyde (L-ASA) by the reductive dephosphorylation of L- aspartyl-4-phosphate (By similarity)
NA	Intergenic_1007_996585_996617	Intergenic_1007_996585_996617	NA	996585	996617	.	Intergenic_1007_996585_996617	Intergenic_1007_996585_996617	NA	NA	NA	NA	NA	NA	NA	NA	NA
ENOG4105CDP	OG1RF_RS04985	OG1RF_10956	COG0329	996618	997490	+	dapA	dihydrodipicolinate synthase	AEA93643.1	GI:327534809	PF00701	IPR002220	4.3.3.7	EM	Dihydrodipicolinate synthase/N-acetylneuraminate lyase	E	Catalyzes the condensation of (S)-aspartate-beta- semialdehyde (S)-ASA and pyruvate to 4-hydroxy- tetrahydrodipicolinate (HTPA) (By similarity)
NA	Intergenic_1008_997491_997520	Intergenic_1008_997491_997520	NA	997491	997520	.	Intergenic_1008_997491_997520	Intergenic_1008_997491_997520	NA	NA	NA	NA	NA	NA	NA	NA	NA
ENOG4105CN5	OG1RF_RS04990	OG1RF_10957	COG0595	997521	999209	+	NA	metallo-beta-lactamase superfamily protein	AEA93644.1	GI:327534810	PF00753,PF07521	IPR001279	NA	J	mRNA degradation ribonuclease J1/J2	O	Metallo-Beta-Lactamase
NA	Intergenic_1009_999210_999333	Intergenic_1009_999210_999333	NA	999210	999333	.	Intergenic_1009_999210_999333	Intergenic_1009_999210_999333	NA	NA	NA	NA	NA	NA	NA	NA	NA
ENOG4107R8B	OG1RF_RS04995	OG1RF_10958	COG0737	999334	1000716	+	NA	Ser/Thr protein phosphatase	AEA93645.1	GI:327534811	PF00149	IPR011240	NA	FV	2',3'-cyclic-nucleotide 2'-phosphodiesterase/5'- or 3'-nucleotidase, 5'-nucleotidase family	F	5'-nucleotidase
NA	Intergenic_1010_1000717_1000766	Intergenic_1010_1000717_1000766	NA	1000717	1000766	.	Intergenic_1010_1000717_1000766	Intergenic_1010_1000717_1000766	NA	NA	NA	NA	NA	NA	NA	NA	NA
ENOG4105MMD	OG1RF_RS05000	OG1RF_10959	COG4470	1000767	1001396	+	NA	hypothetical protein	AEA93646.1	GI:327534812	PF06265	IPR009370	NA	S	Uncharacterized protein YutD	S	transcriptional regulator
NA	Intergenic_1011_1001397_1001401	Intergenic_1011_1001397_1001401	NA	1001397	1001401	.	Intergenic_1011_1001397_1001401	Intergenic_1011_1001397_1001401	NA	NA	NA	NA	NA	NA	NA	NA	NA
ENOG4105D4U	OG1RF_RS05005	OG1RF_10960	COG0647	1001402	1002172	+	NA	HAD-superfamily subfamily IIA hydrolase	AEA93647.1	GI:327534813	PF00702	IPR006354	NA	F	Ribonucleotide monophosphatase NagD, HAD superfamily	G	had-superfamily hydrolase, subfamily iia
ENOG4105XTF	OG1RF_RS05010	OG1RF_10961	COG4478	1002160	1002813	+	NA	integral membrane protein	AEA93648.1	GI:327534814	PF07314	IPR010178	NA	S	Uncharacterized membrane protein	S	integral membrane protein
NA	Intergenic_1013_1002814_1002939	Intergenic_1013_1002814_1002939	NA	1002814	1002939	.	Intergenic_1013_1002814_1002939	Intergenic_1013_1002814_1002939	NA	NA	NA	NA	NA	NA	NA	NA	NA
ENOG4105ITR	OG1RF_RS05015	OG1RF_10962	NA	1002940	1003509	+	NA	hypothetical protein	AEA93649.1	GI:327534815	PF08876	IPR014975	NA	NA	NA	S	Domain of unknown function (DUF1836)
ENOG41080UH	OG1RF_RS05020	OG1RF_10963	COG1307	1003502	1004362	+	NA	DegV family protein	AEA93650.1	GI:327534816	PF02645	IPR003797	NA	I	Fatty acid-binding protein DegV (function unknown)	S	degv family
NA	Intergenic_1015_1004363_1004479	Intergenic_1015_1004363_1004479	NA	1004363	1004479	.	Intergenic_1015_1004363_1004479	Intergenic_1015_1004363_1004479	NA	NA	NA	NA	NA	NA	NA	NA	NA
ENOG4107RDT	OG1RF_RS05025	OG1RF_10964	COG0580	1004480	1005181	+	aqpZ	MIP family major intrinsic protein water channel AqpZ	AEA93651.1	GI:327534817	PF00230	IPR000425	NA	G	Glycerol uptake facilitator and related aquaporins (Major Intrinsic Protein Family)	G	Channel that permits osmotically driven movement of water in both directions. It is involved in the osmoregulation and in the maintenance of cell turgor during volume expansion in rapidly growing cells. It mediates rapid entry or exit of water in response to abrupt changes in osmolarity (By similarity)
NA	Intergenic_1016_1005182_1005354	Intergenic_1016_1005182_1005354	NA	1005182	1005354	.	Intergenic_1016_1005182_1005354	Intergenic_1016_1005182_1005354	NA	NA	NA	NA	NA	NA	NA	NA	NA
ENOG4105CK6	OG1RF_RS05030	OG1RF_10965	COG0745	1005355	1006059	+	NA	response regulator	AEA93652.1	GI:327534818	PF00072,PF00486	IPR001789	NA	TK	DNA-binding response regulator, OmpR family, contains REC and winged-helix (wHTH) domain	T	Two component transcriptional regulator (Winged helix family
NA	Intergenic_1017_1006060_1006065	Intergenic_1017_1006060_1006065	NA	1006060	1006065	.	Intergenic_1017_1006060_1006065	Intergenic_1017_1006060_1006065	NA	NA	NA	NA	NA	NA	NA	NA	NA
ENOG4105EB3	OG1RF_RS05035	OG1RF_10966	COG5002	1006066	1007895	+	NA	sensor histidine kinase	AEA93653.1	GI:327534819	PF00672,PF00989,PF00512,PF02518	IPR003594	2.7.13.3	T	Signal transduction histidine kinase	T	Histidine kinase
ENOG410874A	OG1RF_RS05040	OG1RF_10967	NA	1007892	1009202	+	NA	hypothetical protein	AEA93654.1	GI:327534820	PF07435	IPR009996	NA	NA	NA	S	YycH protein
ENOG4108X3F	OG1RF_RS05045	OG1RF_10968	NA	1009202	1010056	+	NA	hypothetical protein	AEA93655.1	GI:327534821	NA	NA	NA	NA	NA	S	YycI protein
NA	Intergenic_1020_1010057_1010112	Intergenic_1020_1010057_1010112	NA	1010057	1010112	.	Intergenic_1020_1010057_1010112	Intergenic_1020_1010057_1010112	NA	NA	NA	NA	NA	NA	NA	NA	NA
ENOG4105Q2H	OG1RF_RS05050	OG1RF_10969	COG1235	1010113	1010919	+	NA	beta-lactamase	AEA93656.1	GI:327534822	PF00753	IPR001279	3.5.2.6	P	Phosphoribosyl 1,2-cyclic phosphodiesterase	S	domain protein
NA	Intergenic_1021_1010920_1011129	Intergenic_1021_1010920_1011129	NA	1010920	1011129	.	Intergenic_1021_1010920_1011129	Intergenic_1021_1010920_1011129	NA	NA	NA	NA	NA	NA	NA	NA	NA
ENOG4108PJD	OG1RF_RS05055	OG1RF_10970	COG0701	1011130	1012044	+	NA	ABC superfamily ATP binding cassette transporter, membrane protein	AEA93657.1	GI:327534823	PF03773	IPR005524	NA	S	Uncharacterized membrane protein YraQ, UPF0718 family	S	permease
NA	Intergenic_1022_1012045_1012062	Intergenic_1022_1012045_1012062	NA	1012045	1012062	.	Intergenic_1022_1012045_1012062	Intergenic_1022_1012045_1012062	NA	NA	NA	NA	NA	NA	NA	NA	NA
ENOG4108NNR	OG1RF_RS05060	OG1RF_10971	COG3689	1012063	1012929	+	ycgQ	hypothetical protein	AEA93658.1	GI:327534824	PF09323	IPR015402	NA	S	Uncharacterized membrane protein YcgQ, UPF0703/DUF1980 family	S	transporter substrate-binding protein
NA	Intergenic_1023_1012930_1012980	Intergenic_1023_1012930_1012980	NA	1012930	1012980	.	Intergenic_1023_1012930_1012980	Intergenic_1023_1012930_1012980	NA	NA	NA	NA	NA	NA	NA	NA	NA
ENOG4105WDI	OG1RF_RS05065	OG1RF_10972	COG3610	1012981	1013481	-	NA	hypothetical protein	AEA93659.1	GI:327534825	NA	NA	NA	S	Uncharacterized membrane protein YjjB, DUF3815 family	S	Membrane
NA	Intergenic_1024_1013482_1013486	Intergenic_1024_1013482_1013486	NA	1013482	1013486	.	Intergenic_1024_1013482_1013486	Intergenic_1024_1013482_1013486	NA	NA	NA	NA	NA	NA	NA	NA	NA
ENOG4105DWK	OG1RF_RS05070	OG1RF_10973	COG2966	1013487	1014239	-	NA	protein of hypothetical function DUF1212	AEA93660.1	GI:327534826	PF06738	IPR010619	NA	S	Uncharacterized membrane protein YjjP, DUF1212 family	S	Membrane
NA	Intergenic_1025_1014240_1014674	Intergenic_1025_1014240_1014674	NA	1014240	1014674	.	Intergenic_1025_1014240_1014674	Intergenic_1025_1014240_1014674	NA	NA	NA	NA	NA	NA	NA	NA	NA
ENOG4105VBH	OG1RF_RS05075	OG1RF_10974	COG4472	1014675	1014944	+	NA	protein of hypothetical function DUF965	AEA93661.1	GI:327534827	PF06135	IPR009309	NA	S	Uncharacterized protein, UPF0297 family	S	UPF0297 protein
ENOG4108Z08	OG1RF_RS05080	OG1RF_10975	COG0816	1014941	1015363	+	NA	crossover junction endodeoxyribonuclease	AEA93662.1	GI:327534828	PF03652	IPR005227	NA	K	RNase H-fold protein, predicted Holliday junction resolvase in Firmicutes and mycoplasms, involved in anti-termination at Rho-dependent terminators	L	Could be a nuclease that resolves Holliday junction intermediates in genetic recombination (By similarity)
NA	Intergenic_1027_1015364_1015400	Intergenic_1027_1015364_1015400	NA	1015364	1015400	.	Intergenic_1027_1015364_1015400	Intergenic_1027_1015364_1015400	NA	NA	NA	NA	NA	NA	NA	NA	NA
ENOG4105VPH	OG1RF_RS05085	OG1RF_10976	COG3906	1015401	1015706	+	NA	protein of hypothetical function DUF1292	AEA93663.1	GI:327534829	PF06949	IPR009711	NA	S	Uncharacterized protein YrzB, UPF0473 family	S	UPF0473 protein
NA	Intergenic_1028_1015707_1016206	Intergenic_1028_1015707_1016206	NA	1015707	1016206	.	Intergenic_1028_1015707_1016206	Intergenic_1028_1015707_1016206	NA	NA	NA	NA	NA	NA	NA	NA	NA
ENOG4107KKK	OG1RF_RS05090	OG1RF_10977	NA	1016207	1017055	+	NA	cro/CI family TPR domain transcriptional regulator	AEA93664.1	GI:327534830	PF01381,PF00515	NA	NA	NA	NA	K	HTH_XRE
NA	Intergenic_1029_1017056_1017127	Intergenic_1029_1017056_1017127	NA	1017056	1017127	.	Intergenic_1029_1017056_1017127	Intergenic_1029_1017056_1017127	NA	NA	NA	NA	NA	NA	NA	NA	NA
ENOG4107QU4	OG1RF_RS05095	OG1RF_10978	COG0281	1017128	1018297	-	mdh	malate dehydrogenase (oxaloacetate-decarboxylating) (NADP(+))	AEA93665.1	GI:327534831	PF00390,PF03949	IPR016040	1.1.1.40	C	Malic enzyme	C	malate dehydrogenase (Oxaloacetate-decarboxylating)
NA	Intergenic_1030_1018298_1018328	Intergenic_1030_1018298_1018328	NA	1018298	1018328	.	Intergenic_1030_1018298_1018328	Intergenic_1030_1018298_1018328	NA	NA	NA	NA	NA	NA	NA	NA	NA
ENOG4105D2K	OG1RF_RS05100	OG1RF_10979	COG3493	1018329	1019654	-	NA	CCS family citrate carrier protein	AEA93666.1	GI:327534832	PF03390	IPR004679	NA	C	Na+/citrate or Na+/malate symporter	C	citrate carrier protein
NA	NA	OG1RF_10980	NA	1019653	1019805	+	NA	hypothetical protein	AEA93667.1	GI:327534833	NA	NA	NA	NA	NA	NA	NA
ENOG4105CEQ	OG1RF_RS05105	OG1RF_10981	COG3290	1019802	1021352	+	NA	putative histidine kinase	AEA93668.1	GI:327534834	PF00989	NA	2.7.13.3	T	Sensor histidine kinase regulating citrate/malate metabolism	T	signal transduction histidine kinase regulating citrate malate metabolism
ENOG4108MRH	OG1RF_RS05110	OG1RF_10982	COG4565	1021333	1022025	+	NA	response regulator	AEA93669.1	GI:327534835	PF00072	IPR001789	NA	KT	Response regulator of citrate/malate metabolism	T	transcriptional regulatory protein
NA	Intergenic_1034_1022026_1022150	Intergenic_1034_1022026_1022150	NA	1022026	1022150	.	Intergenic_1034_1022026_1022150	Intergenic_1034_1022026_1022150	NA	NA	NA	NA	NA	NA	NA	NA	NA
ENOG4107QMW	OG1RF_RS05115	OG1RF_10983	COG0446	1022151	1023554	+	npr	NADH peroxidase	AEA93670.1	GI:327534836	PF07992,PF00070,PF02852	IPR013027	1.11.1.1	I	NADPH-dependent 2,4-dienoyl-CoA reductase, sulfur reductase, or a related oxidoreductase	P	pyridine nucleotide-disulfide oxidoreductase
NA	Intergenic_1035_1023555_1023606	Intergenic_1035_1023555_1023606	NA	1023555	1023606	.	Intergenic_1035_1023555_1023606	Intergenic_1035_1023555_1023606	NA	NA	NA	NA	NA	NA	NA	NA	NA
ENOG4108KGH	OG1RF_RS05120	OG1RF_10984	COG1316	1023607	1024518	-	NA	transcriptional regulator	AEA93671.1	GI:327534837	PF03816	IPR004474	NA	M	Anionic cell wall polymer biosynthesis enzyme, LytR-Cps2A-Psr (LCP) family	K	TRANSCRIPTIONal
NA	Intergenic_1036_1024519_1024795	Intergenic_1036_1024519_1024795	NA	1024519	1024795	.	Intergenic_1036_1024519_1024795	Intergenic_1036_1024519_1024795	NA	NA	NA	NA	NA	NA	NA	NA	NA
ENOG4107R63	OG1RF_RS05125	OG1RF_10985	COG0028	1024796	1026448	+	alsS	acetolactate synthase	AEA93672.1	GI:327534838	PF02776,PF00205,PF02775	IPR012782	2.2.1.6	EH	Acetolactate synthase large subunit or other thiamine pyrophosphate-requiring enzyme	E	acetolactate synthase
NA	Intergenic_1037_1026449_1026459	Intergenic_1037_1026449_1026459	NA	1026449	1026459	.	Intergenic_1037_1026449_1026459	Intergenic_1037_1026449_1026459	NA	NA	NA	NA	NA	NA	NA	NA	NA
ENOG4107FQX	OG1RF_RS05130	OG1RF_10986	COG3527	1026460	1027164	+	budA	alpha-acetolactate decarboxylase	AEA93673.1	GI:327534839	PF03306	IPR005128	4.1.1.5	Q	Alpha-acetolactate decarboxylase	Q	Alpha-acetolactate decarboxylase
NA	Intergenic_1038_1027165_1027321	Intergenic_1038_1027165_1027321	NA	1027165	1027321	.	Intergenic_1038_1027165_1027321	Intergenic_1038_1027165_1027321	NA	NA	NA	NA	NA	NA	NA	NA	NA
ENOG41067PE	OG1RF_RS05135	OG1RF_10987	NA	1027322	1028404	+	NA	hypothetical protein	AEA93674.1	GI:327534840	NA	NA	NA	NA	NA	S	NA
NA	Intergenic_1039_1028405_1028517	Intergenic_1039_1028405_1028517	NA	1028405	1028517	.	Intergenic_1039_1028405_1028517	Intergenic_1039_1028405_1028517	NA	NA	NA	NA	NA	NA	NA	NA	NA
ENOG4105Z32	OG1RF_RS05140	OG1RF_10988	NA	1028518	1029237	-	NA	extracellular protein	AEA93675.1	GI:327534841	NA	NA	NA	NA	NA	M	surface protein
NA	Intergenic_1040_1029238_1029485	Intergenic_1040_1029238_1029485	NA	1029238	1029485	.	Intergenic_1040_1029238_1029485	Intergenic_1040_1029238_1029485	NA	NA	NA	NA	NA	NA	NA	NA	NA
NA	OG1RF_RS05145	OG1RF_10989	NA	1029486	1029890	+	NA	putative lipoprotein	AEA93676.1	GI:327534842	NA	NA	NA	NA	NA	NA	NA
NA	Intergenic_1041_1029891_1030098	Intergenic_1041_1029891_1030098	NA	1029891	1030098	.	Intergenic_1041_1029891_1030098	Intergenic_1041_1029891_1030098	NA	NA	NA	NA	NA	NA	NA	NA	NA
ENOG4105F38	OG1RF_RS05150	OG1RF_10990	COG1176	1030099	1030935	+	NA	spermidine/putrescine ABC superfamily ATP binding cassette transporter, membrane protein	AEA93677.1	GI:327534843	PF00528	IPR000515	NA	E	ABC-type spermidine/putrescine transport system, permease component I	P	ABC transporter, permease
ENOG4105D6R	OG1RF_RS05155	OG1RF_10991	COG1177	1030928	1031707	+	NA	spermidine/putrescine ABC superfamily ATP binding cassette transporter, permease protein	AEA93678.1	GI:327534844	PF00528	IPR000515	NA	E	ABC-type spermidine/putrescine transport system, permease component II	E	Binding-protein-dependent transport systems, inner membrane component
NA	Intergenic_1043_1031708_1031745	Intergenic_1043_1031708_1031745	NA	1031708	1031745	.	Intergenic_1043_1031708_1031745	Intergenic_1043_1031708_1031745	NA	NA	NA	NA	NA	NA	NA	NA	NA
ENOG4105C53	OG1RF_RS05160	OG1RF_10992	COG3842	1031746	1032786	+	NA	ABC superfamily ATP binding cassette transporter, ABC protein	AEA93679.1	GI:327534845	PF00005,PF08402	IPR003593	3.6.3.-	E	ABC-type Fe3+/spermidine/putrescine transport systems, ATPase components	E	Part of the ABC transporter complex PotABCD involved in spermidine putrescine import. Responsible for energy coupling to the transport system (By similarity)
NA	Intergenic_1044_1032787_1032812	Intergenic_1044_1032787_1032812	NA	1032787	1032812	.	Intergenic_1044_1032787_1032812	Intergenic_1044_1032787_1032812	NA	NA	NA	NA	NA	NA	NA	NA	NA
ENOG4105F5K	OG1RF_RS05165	OG1RF_10993	NA	1032813	1033877	+	NA	spermidine/putrescine ABC superfamily ATP binding cassette transporter	AEA93680.1	GI:327534846	PF01547	IPR006059	NA	NA	NA	S	ABC transporter substrate-binding protein
ENOG4105CPN	OG1RF_RS05170	OG1RF_10994	COG1001	1033853	1035637	+	ade	adenine deaminase	AEA93681.1	GI:327534847	PF01979	IPR006680	3.5.4.2	F	Adenine deaminase	F	adenine deaminase
ENOG4105D6T	OG1RF_RS05175	OG1RF_10995	COG0402	1035621	1036949	+	mtaD	putative S-adenosylhomocysteine deaminase	AEA93682.1	GI:327534848	PF01979	IPR006680	3.5.4.28	FR	Cytosine/adenosine deaminase or related metal-dependent hydrolase	F	Catalyzes the deamination of 5-methylthioadenosine and S-adenosyl-L-homocysteine into 5-methylthioinosine and S-inosyl-L- homocysteine, respectively. Is also able to deaminate adenosine (By similarity)
NA	Intergenic_1047_1036950_1037133	Intergenic_1047_1036950_1037133	NA	1036950	1037133	.	Intergenic_1047_1036950_1037133	Intergenic_1047_1036950_1037133	NA	NA	NA	NA	NA	NA	NA	NA	NA
ENOG4108SU3	OG1RF_RS05180	OG1RF_10996	NA	1037134	1038024	+	NA	cro/CI family transcriptional regulator	AEA93683.1	GI:327534849	PF01381	IPR001387	NA	NA	NA	K	transcriptional regulator
NA	Intergenic_1048_1038025_1038192	Intergenic_1048_1038025_1038192	NA	1038025	1038192	.	Intergenic_1048_1038025_1038192	Intergenic_1048_1038025_1038192	NA	NA	NA	NA	NA	NA	NA	NA	NA
ENOG4105CJ2	OG1RF_RS05185	OG1RF_10997	COG1477	1038193	1039179	+	NA	putative thiamine biosynthesis lipoprotein	AEA93684.1	GI:327534850	PF02424	IPR003374	NA	H	Thiamine biosynthesis lipoprotein ApbE	H	(LipO)protein
NA	Intergenic_1049_1039180_1039205	Intergenic_1049_1039180_1039205	NA	1039180	1039205	.	Intergenic_1049_1039180_1039205	Intergenic_1049_1039180_1039205	NA	NA	NA	NA	NA	NA	NA	NA	NA
ENOG4107T21	OG1RF_RS05190	OG1RF_10998	COG0431	1039206	1039814	+	NA	NADPH-dependent FMN reductase domain protein	AEA93685.1	GI:327534851	PF03358	IPR005025	NA	C	NAD(P)H-dependent FMN reductase	S	NADPH-dependent FMN reductase
NA	Intergenic_1050_1039815_1039832	Intergenic_1050_1039815_1039832	NA	1039815	1039832	.	Intergenic_1050_1039815_1039832	Intergenic_1050_1039815_1039832	NA	NA	NA	NA	NA	NA	NA	NA	NA
ENOG4107U8T	OG1RF_RS05195	OG1RF_10999	COG0431	1039833	1041089	+	NA	NADPH-dependent FMN reductase domain protein	AEA93686.1	GI:327534852	PF03358	IPR005025	1.-.-.-	C	NAD(P)H-dependent FMN reductase	S	Nadph-dependent fmn reductase
NA	Intergenic_1051_1041090_1041500	Intergenic_1051_1041090_1041500	NA	1041090	1041500	.	Intergenic_1051_1041090_1041500	Intergenic_1051_1041090_1041500	NA	NA	NA	NA	NA	NA	NA	NA	NA
ENOG4106XVG	OG1RF_RS05200	OG1RF_11000	NA	1041501	1042991	+	NA	M protein trans-acting positive regulator	AEA93687.1	GI:327534853	PF05043	NA	NA	NA	NA	S	NA
ENOG4105VU4	OG1RF_RS05205	OG1RF_11001	NA	1042933	1043616	+	NA	hypothetical protein	AEA93688.1	GI:327534854	NA	NA	NA	NA	NA	S	NA
NA	Intergenic_1053_1043617_1043873	Intergenic_1053_1043617_1043873	NA	1043617	1043873	.	Intergenic_1053_1043617_1043873	Intergenic_1053_1043617_1043873	NA	NA	NA	NA	NA	NA	NA	NA	NA
ENOG4105DIN	OG1RF_RS05215	OG1RF_11002	COG1408	1043874	1044764	+	NA	DNA repair exonuclease	AEA93689.1	GI:327534855	PF00149	IPR004843	NA	R	Predicted phosphohydrolase, MPP superfamily	S	metallophosphoesterase
NA	Intergenic_1054_1044765_1045055	Intergenic_1054_1044765_1045055	NA	1044765	1045055	.	Intergenic_1054_1044765_1045055	Intergenic_1054_1044765_1045055	NA	NA	NA	NA	NA	NA	NA	NA	NA
ENOG4105EEA	OG1RF_RS05220	OG1RF_11003	COG4209	1045056	1045967	+	NA	ABC superfamily ATP binding cassette transporter, membrane protein	AEA93690.1	GI:327534856	PF00528	IPR000515	NA	G	ABC-type polysaccharide transport system, permease component	G	Binding-protein-dependent transport systems, inner membrane component
NA	Intergenic_1055_1045968_1045981	Intergenic_1055_1045968_1045981	NA	1045968	1045981	.	Intergenic_1055_1045968_1045981	Intergenic_1055_1045968_1045981	NA	NA	NA	NA	NA	NA	NA	NA	NA
ENOG4105DUB	OG1RF_RS05225	OG1RF_11004	COG0395	1045982	1046863	+	NA	ABC superfamily ATP binding cassette transporter, membrane protein	AEA93691.1	GI:327534857	PF00528	NA	NA	G	ABC-type glycerol-3-phosphate transport system, permease component	P	Binding-protein-dependent transport systems inner membrane component
NA	Intergenic_1056_1046864_1046880	Intergenic_1056_1046864_1046880	NA	1046864	1046880	.	Intergenic_1056_1046864_1046880	Intergenic_1056_1046864_1046880	NA	NA	NA	NA	NA	NA	NA	NA	NA
ENOG4105FDN	OG1RF_RS05230	OG1RF_11005	NA	1046881	1048479	+	NA	ABC superfamily ATP binding cassette transporter, substrate-binding protein	AEA93692.1	GI:327534858	NA	NA	NA	NA	NA	G	extracellular solute-binding protein family 1
NA	Intergenic_1057_1048480_1048535	Intergenic_1057_1048480_1048535	NA	1048480	1048535	.	Intergenic_1057_1048480_1048535	Intergenic_1057_1048480_1048535	NA	NA	NA	NA	NA	NA	NA	NA	NA
ENOG4105G9I	OG1RF_RS05235	OG1RF_11006	NA	1048536	1049129	+	NA	hypothetical protein	AEA93693.1	GI:327534859	NA	NA	NA	NA	NA	S	integral membrane protein
ENOG4105I82	OG1RF_RS05240	OG1RF_11007	COG3458	1049122	1050039	+	NA	acetyl xylan esterase	AEA93694.1	GI:327534860	PF05448	IPR008391	NA	Q	Cephalosporin-C deacetylase or related acetyl esterase	Q	acetyl xylan esterase
ENOG4108KC3	OG1RF_RS05245	OG1RF_11008	NA	1050020	1050784	+	NA	endonuclease/exonuclease/phosphatase	AEA93695.1	GI:327534861	PF03372	IPR005135	NA	NA	NA	I	Endonuclease Exonuclease phosphatase
ENOG4107QK4	OG1RF_RS05250	OG1RF_11009	COG1472	1050771	1052939	+	bglX	putative beta-glucosidase	AEA93696.1	GI:327534862	PF00933,PF01915	IPR002772	3.2.1.21	G	Periplasmic beta-glucosidase and related glycosidases	G	glycoside hydrolase, family 3 domain protein
NA	Intergenic_1061_1052940_1052956	Intergenic_1061_1052940_1052956	NA	1052940	1052956	.	Intergenic_1061_1052940_1052956	Intergenic_1061_1052940_1052956	NA	NA	NA	NA	NA	NA	NA	NA	NA
ENOG4107T40	OG1RF_RS05255	OG1RF_11010	NA	1052957	1056232	+	NA	cellobiose-phosphorylase	AEA93697.1	GI:327534863	NA	NA	NA	NA	NA	G	Inherit from COG: Glycosyltransferase 36
NA	Intergenic_1062_1056233_1056247	Intergenic_1062_1056233_1056247	NA	1056233	1056247	.	Intergenic_1062_1056233_1056247	Intergenic_1062_1056233_1056247	NA	NA	NA	NA	NA	NA	NA	NA	NA
ENOG4105FA5	OG1RF_RS05260	OG1RF_11011	COG1609	1056248	1057213	+	NA	LacI family sugar-binding transcriptional regulator	AEA93698.1	GI:327534864	PF00356,PF00532	IPR000843	NA	K	DNA-binding transcriptional regulator, LacI/PurR family	K	transcriptional regulator
NA	Intergenic_1063_1057214_1057245	Intergenic_1063_1057214_1057245	NA	1057214	1057245	.	Intergenic_1063_1057214_1057245	Intergenic_1063_1057214_1057245	NA	NA	NA	NA	NA	NA	NA	NA	NA
ENOG4107A2J	OG1RF_RS05265	OG1RF_11012	NA	1057246	1057776	-	NA	hypothetical protein	AEA93699.1	GI:327534865	NA	NA	NA	NA	NA	S	NA
NA	Intergenic_1064_1057777_1058046	Intergenic_1064_1057777_1058046	NA	1057777	1058046	.	Intergenic_1064_1057777_1058046	Intergenic_1064_1057777_1058046	NA	NA	NA	NA	NA	NA	NA	NA	NA
ENOG4107RTS	OG1RF_RS05270	OG1RF_11013	COG2188	1058047	1058760	-	NA	GntR family transcriptional regulator	AEA93700.1	GI:327534866	PF00392,PF07702	IPR011663	NA	K	DNA-binding transcriptional regulator, GntR family	K	GntR family transcriptional regulator
NA	Intergenic_1065_1058761_1059002	Intergenic_1065_1058761_1059002	NA	1058761	1059002	.	Intergenic_1065_1058761_1059002	Intergenic_1065_1058761_1059002	NA	NA	NA	NA	NA	NA	NA	NA	NA
ENOG4105CS2	OG1RF_RS05275	OG1RF_11014	COG2723	1059003	1060436	+	yckE	beta-glucosidase	AEA93701.1	GI:327534867	PF00232	IPR001360	3.2.1.21	G	Beta-glucosidase/6-phospho-beta-glucosidase/beta-galactosidase	G	ec 3.2.1.21
NA	Intergenic_1066_1060437_1060460	Intergenic_1066_1060437_1060460	NA	1060437	1060460	.	Intergenic_1066_1060437_1060460	Intergenic_1066_1060437_1060460	NA	NA	NA	NA	NA	NA	NA	NA	NA
ENOG4107R29	OG1RF_RS05280	OG1RF_11015	COG0673	1060461	1061510	+	NA	gfo/Idh/MocA family oxidoreductase	AEA93702.1	GI:327534868	PF01408,PF02894	IPR016040	NA	R	Predicted dehydrogenase	S	oxidoreductase
NA	Intergenic_1067_1061511_1061983	Intergenic_1067_1061511_1061983	NA	1061511	1061983	.	Intergenic_1067_1061511_1061983	Intergenic_1067_1061511_1061983	NA	NA	NA	NA	NA	NA	NA	NA	NA
ENOG4108VMM	OG1RF_RS05285	OG1RF_11016	COG2707	1061984	1062442	+	NA	integral membrane protein	AEA93703.1	GI:327534869	PF04284	IPR007382	NA	S	Uncharacterized membrane protein, DUF441 family	S	UPF0756 membrane protein
NA	Intergenic_1068_1062443_1062480	Intergenic_1068_1062443_1062480	NA	1062443	1062480	.	Intergenic_1068_1062443_1062480	Intergenic_1068_1062443_1062480	NA	NA	NA	NA	NA	NA	NA	NA	NA
ENOG410662Q	OG1RF_RS05290	OG1RF_11017	NA	1062481	1062936	-	NA	hypothetical protein	AEA93704.1	GI:327534870	NA	NA	NA	NA	NA	S	NA
ENOG41074WZ	OG1RF_RS05295	OG1RF_11018	NA	1062896	1063159	-	NA	hypothetical protein	AEA93705.1	GI:327534871	NA	NA	NA	NA	NA	S	NA
NA	Intergenic_1070_1063160_1063314	Intergenic_1070_1063160_1063314	NA	1063160	1063314	.	Intergenic_1070_1063160_1063314	Intergenic_1070_1063160_1063314	NA	NA	NA	NA	NA	NA	NA	NA	NA
ENOG4105F23	OG1RF_RS05300	OG1RF_11019	COG1293	1063315	1065027	-	pavA	fibronectin binding protein A	AEA93706.1	GI:327534872	PF05833,PF05670	IPR008616	NA	J	Predicted component of the ribosome quality control (RQC) complex, YloA/Tae2 family, contains fibronectin-binding (FbpA) and DUF814 domains	K	Fibronectin-binding protein
NA	Intergenic_1071_1065028_1065234	Intergenic_1071_1065028_1065234	NA	1065028	1065234	.	Intergenic_1071_1065028_1065234	Intergenic_1071_1065028_1065234	NA	NA	NA	NA	NA	NA	NA	NA	NA
NA	OG1RF_RS05305	OG1RF_11020	NA	1065235	1065906	+	NA	hypothetical protein	AEA93707.1	GI:327534873	NA	NA	NA	NA	NA	NA	NA
NA	Intergenic_1072_1065907_1066339	Intergenic_1072_1065907_1066339	NA	1065907	1066339	.	Intergenic_1072_1065907_1066339	Intergenic_1072_1065907_1066339	NA	NA	NA	NA	NA	NA	NA	NA	NA
NA	NA	OG1RF_11021	NA	1066340	1066885	-	NA	hypothetical protein	AEA93708.1	GI:327534874	NA	NA	NA	NA	NA	NA	NA
ENOG4105DAZ	OG1RF_RS05315	OG1RF_11022	COG2984	1066827	1067876	+	NA	ABC superfamily ATP binding cassette transporter, binding protein	AEA93709.1	GI:327534875	PF04392	IPR007487	NA	R	ABC-type uncharacterized transport system, periplasmic component	S	ABC transporter
NA	Intergenic_1074_1067877_1067900	Intergenic_1074_1067877_1067900	NA	1067877	1067900	.	Intergenic_1074_1067877_1067900	Intergenic_1074_1067877_1067900	NA	NA	NA	NA	NA	NA	NA	NA	NA
ENOG4105C7J	OG1RF_RS05320	OG1RF_11023	COG4120	1067901	1068788	+	NA	ABC superfamily ATP binding cassette transporter, membrane protein	AEA93710.1	GI:327534876	PF02653	IPR001851	NA	R	ABC-type uncharacterized transport system, permease component	S	ABC transporter, permease
ENOG4105DB0	OG1RF_RS05325	OG1RF_11024	COG1101	1068785	1069552	+	NA	ABC superfamily ATP binding cassette transporter, ABC protein	AEA93711.1	GI:327534877	PF00005	IPR003593	NA	R	ABC-type uncharacterized transport system, ATPase component	S	abc transporter atp-binding protein
NA	Intergenic_1076_1069553_1069583	Intergenic_1076_1069553_1069583	NA	1069553	1069583	.	Intergenic_1076_1069553_1069583	Intergenic_1076_1069553_1069583	NA	NA	NA	NA	NA	NA	NA	NA	NA
ENOG4105WDI	OG1RF_RS05330	OG1RF_11025	COG3610	1069584	1070045	-	NA	integral membrane protein	AEA93712.1	GI:327534878	NA	NA	NA	S	Uncharacterized membrane protein YjjB, DUF3815 family	S	Membrane
NA	Intergenic_1077_1070046_1070056	Intergenic_1077_1070046_1070056	NA	1070046	1070056	.	Intergenic_1077_1070046_1070056	Intergenic_1077_1070046_1070056	NA	NA	NA	NA	NA	NA	NA	NA	NA
ENOG4105DWK	OG1RF_RS05335	OG1RF_11026	COG2966	1070057	1070833	-	NA	protein of hypothetical function DUF1212	AEA93713.1	GI:327534879	PF06738	IPR010619	NA	S	Uncharacterized membrane protein YjjP, DUF1212 family	S	Membrane
NA	Intergenic_1078_1070834_1071064	Intergenic_1078_1070834_1071064	NA	1070834	1071064	.	Intergenic_1078_1070834_1071064	Intergenic_1078_1070834_1071064	NA	NA	NA	NA	NA	NA	NA	NA	NA
NA	OG1RF_RS05340	OG1RF_11027	NA	1071065	1071271	+	NA	hypothetical protein	AEA93714.1	GI:327534880	NA	NA	NA	NA	NA	NA	NA
NA	Intergenic_1079_1071272_1071288	Intergenic_1079_1071272_1071288	NA	1071272	1071288	.	Intergenic_1079_1071272_1071288	Intergenic_1079_1071272_1071288	NA	NA	NA	NA	NA	NA	NA	NA	NA
ENOG4108X4Q	OG1RF_RS05345	OG1RF_11028	COG0561	1071289	1072068	-	NA	haloacid dehalogenase family hydrolase	AEA93715.1	GI:327534881	PF08282	IPR000150	NA	HR	Hydroxymethylpyrimidine pyrophosphatase and other HAD family phosphatases	S	Hydrolase
NA	Intergenic_1080_1072069_1072282	Intergenic_1080_1072069_1072282	NA	1072069	1072282	.	Intergenic_1080_1072069_1072282	Intergenic_1080_1072069_1072282	NA	NA	NA	NA	NA	NA	NA	NA	NA
ENOG4105CK6	OG1RF_RS05350	OG1RF_11029	COG0745	1072283	1073002	+	NA	response regulator	AEA93716.1	GI:327534882	PF00072,PF00486	IPR001789	NA	TK	DNA-binding response regulator, OmpR family, contains REC and winged-helix (wHTH) domain	T	Two component transcriptional regulator (Winged helix family
ENOG4105EB3	OG1RF_RS05355	OG1RF_11030	COG0642	1073002	1074471	+	yclK	sensor histidine kinase	AEA93717.1	GI:327534883	PF00672,PF00512,PF02518	IPR003594	2.7.13.3	T	Signal transduction histidine kinase	T	Histidine kinase
NA	Intergenic_1082_1074472_1074508	Intergenic_1082_1074472_1074508	NA	1074472	1074508	.	Intergenic_1082_1074472_1074508	Intergenic_1082_1074472_1074508	NA	NA	NA	NA	NA	NA	NA	NA	NA
ENOG4108T75	OG1RF_RS05360	OG1RF_11031	NA	1074509	1075060	-	NA	hypothetical protein	AEA93718.1	GI:327534884	NA	NA	NA	NA	NA	E	ABC, transporter
NA	Intergenic_1083_1075061_1075074	Intergenic_1083_1075061_1075074	NA	1075061	1075074	.	Intergenic_1083_1075061_1075074	Intergenic_1083_1075061_1075074	NA	NA	NA	NA	NA	NA	NA	NA	NA
NA	OG1RF_RS05365	OG1RF_11032	NA	1075075	1075776	-	NA	hypothetical protein	AEA93719.1	GI:327534885	NA	NA	NA	NA	NA	NA	NA
NA	Intergenic_1084_1075777_1075881	Intergenic_1084_1075777_1075881	NA	1075777	1075881	.	Intergenic_1084_1075777_1075881	Intergenic_1084_1075777_1075881	NA	NA	NA	NA	NA	NA	NA	NA	NA
ENOG4108IW3	OG1RF_RS05370	OG1RF_11033	COG1368	1075882	1077990	-	NA	sulfatase domain protein	AEA93720.1	GI:327534886	PF00884	IPR000917	NA	M	Phosphoglycerol transferase MdoB or a related enzyme of AlkP superfamily	M	Sulfatase
NA	Intergenic_1085_1077991_1078247	Intergenic_1085_1077991_1078247	NA	1077991	1078247	.	Intergenic_1085_1077991_1078247	Intergenic_1085_1077991_1078247	NA	NA	NA	NA	NA	NA	NA	NA	NA
ENOG4105DR4	OG1RF_RS05375	OG1RF_11034	COG1092	1078248	1079420	+	NA	methyltransferase	AEA93721.1	GI:327534887	NA	NA	2.1.1.-	J	23S rRNA G2069 N7-methylase RlmK or C1962 C5-methylase RlmI	S	Methyltransferase
NA	Intergenic_1086_1079421_1079486	Intergenic_1086_1079421_1079486	NA	1079421	1079486	.	Intergenic_1086_1079421_1079486	Intergenic_1086_1079421_1079486	NA	NA	NA	NA	NA	NA	NA	NA	NA
ENOG4107FSS	OG1RF_RS05380	OG1RF_11035	COG1039	1079487	1080404	-	rnhC	ribonuclease H	AEA93722.1	GI:327534888	PF01351	IPR004641	3.1.26.4	L	Ribonuclease HIII	L	Endonuclease that specifically degrades the RNA of RNA- DNA hybrids (By similarity)
NA	Intergenic_1087_1080405_1080622	Intergenic_1087_1080405_1080622	NA	1080405	1080622	.	Intergenic_1087_1080405_1080622	Intergenic_1087_1080405_1080622	NA	NA	NA	NA	NA	NA	NA	NA	NA
ENOG4105C52	OG1RF_RS05385	OG1RF_11036	COG0474	1080623	1083043	+	NA	E1-E2 family cation-transporting ATPase	AEA93723.1	GI:327534889	PF00122,PF00702	IPR001757	NA	P	Magnesium-transporting ATPase (P-type)	P	Atpase, p-type (Transporting), had superfamily, subfamily ic
NA	Intergenic_1088_1083044_1083184	Intergenic_1088_1083044_1083184	NA	1083044	1083184	.	Intergenic_1088_1083044_1083184	Intergenic_1088_1083044_1083184	NA	NA	NA	NA	NA	NA	NA	NA	NA
ENOG410825U	OG1RF_RS05390	OG1RF_11037	COG4932	1083185	1085071	+	NA	cell wall surface anchor family protein	AEA93724.1	GI:327534890	PF05737,PF05738,PF00746	IPR011252	NA	S	Uncharacterized surface anchored protein	M	Cna protein B-type domain protein
NA	Intergenic_1089_1085072_1085192	Intergenic_1089_1085072_1085192	NA	1085072	1085192	.	Intergenic_1089_1085072_1085192	Intergenic_1089_1085072_1085192	NA	NA	NA	NA	NA	NA	NA	NA	NA
ENOG4105K7D	OG1RF_RS05395	OG1RF_11038	COG0779	1085193	1085750	+	NA	protein of hypothetical function DUF150	AEA93725.1	GI:327534891	PF02576	IPR003728	NA	J	Ribosome maturation factor RimP	S	Required for maturation of 30S ribosomal subunits (By similarity)
NA	NA	OG1RF_11039	NA	1085747	1085875	-	NA	hypothetical protein	AEA93726.1	GI:327534892	NA	NA	NA	NA	NA	NA	NA
NA	Intergenic_1091_1085876_1085893	Intergenic_1091_1085876_1085893	NA	1085876	1085893	.	Intergenic_1091_1085876_1085893	Intergenic_1091_1085876_1085893	NA	NA	NA	NA	NA	NA	NA	NA	NA
ENOG4105CHV	OG1RF_RS05400	OG1RF_11040	COG0195	1085894	1087093	+	nusA	transcription termination factor NusA	AEA93727.1	GI:327534893	PF08529,PF00575	IPR010213	NA	K	Transcription antitermination factor NusA, contains S1 and KH domains	K	Transcription elongation factor NusA
NA	Intergenic_1092_1087094_1087098	Intergenic_1092_1087094_1087098	NA	1087094	1087098	.	Intergenic_1092_1087094_1087098	Intergenic_1092_1087094_1087098	NA	NA	NA	NA	NA	NA	NA	NA	NA
ENOG4105VZN	OG1RF_RS05405	OG1RF_11041	COG2740	1087099	1087413	+	ylxR	cytosolic protein YlxR	AEA93728.1	GI:327534894	PF04296	IPR007393	NA	R	Predicted RNA-binding protein YlxR, DUF448 family	K	Nucleic-acid-binding protein implicated in transcription termination
ENOG4105VHM	OG1RF_RS05410	OG1RF_11042	COG1358	1087403	1087708	+	rplL	ribosomal protein L7/L12	AEA93729.1	GI:327534895	PF01248	IPR004038	NA	J	Ribosomal protein L7Ae or related RNA K-turn-binding protein	J	ribosomal protein
NA	Intergenic_1094_1087709_1087720	Intergenic_1094_1087709_1087720	NA	1087709	1087720	.	Intergenic_1094_1087709_1087720	Intergenic_1094_1087709_1087720	NA	NA	NA	NA	NA	NA	NA	NA	NA
ENOG4107EEM	OG1RF_RS05415	OG1RF_11043	COG0532	1087721	1090117	+	infB	translation initiation factor IF2	AEA93730.1	GI:327534896	PF04760,PF00009,PF03144	IPR000178	NA	J	Translation initiation factor IF-2, a GTPase	J	One of the essential components for the initiation of protein synthesis. Protects formylmethionyl-tRNA from spontaneous hydrolysis and promotes its binding to the 30S ribosomal subunits. Also involved in the hydrolysis of GTP during the formation of the 70S ribosomal complex (By similarity)
NA	Intergenic_1095_1090118_1090141	Intergenic_1095_1090118_1090141	NA	1090118	1090141	.	Intergenic_1095_1090118_1090141	Intergenic_1095_1090118_1090141	NA	NA	NA	NA	NA	NA	NA	NA	NA
ENOG4105KG7	OG1RF_RS05420	OG1RF_11044	COG0858	1090142	1090492	+	rbfA	ribosome-binding factor A	AEA93731.1	GI:327534897	PF02033	IPR015946	NA	J	Ribosome-binding factor A	J	Associates with free 30S ribosomal subunits (but not with 30S subunits that are part of 70S ribosomes or polysomes). Essential for efficient processing of 16S rRNA. May interact with the 5'-terminal helix region of 16S rRNA (By similarity)
NA	Intergenic_1096_1090493_1090574	Intergenic_1096_1090493_1090574	NA	1090493	1090574	.	Intergenic_1096_1090493_1090574	Intergenic_1096_1090493_1090574	NA	NA	NA	NA	NA	NA	NA	NA	NA
NA	OG1RF_RS05425	OG1RF_11045	NA	1090575	1090805	+	NA	hypothetical protein	AEA93732.1	GI:327534898	NA	NA	NA	NA	NA	NA	NA
NA	Intergenic_1097_1090806_1090864	Intergenic_1097_1090806_1090864	NA	1090806	1090864	.	Intergenic_1097_1090806_1090864	Intergenic_1097_1090806_1090864	NA	NA	NA	NA	NA	NA	NA	NA	NA
ENOG4105Y9K	OG1RF_RS05430	OG1RF_11046	NA	1090865	1091350	-	NA	hypothetical protein	AEA93733.1	GI:327534899	PF06114	NA	NA	NA	NA	S	phage protein
NA	Intergenic_1098_1091351_1091384	Intergenic_1098_1091351_1091384	NA	1091351	1091384	.	Intergenic_1098_1091351_1091384	Intergenic_1098_1091351_1091384	NA	NA	NA	NA	NA	NA	NA	NA	NA
ENOG4108PY0	OG1RF_RS05435	OG1RF_11047	NA	1091385	1091867	-	NA	cro/CI family transcriptional regulator	AEA93734.1	GI:327534900	PF01381	IPR001387	NA	NA	NA	K	Peptidase S24-like protein
NA	Intergenic_1099_1091868_1092083	Intergenic_1099_1091868_1092083	NA	1091868	1092083	.	Intergenic_1099_1091868_1092083	Intergenic_1099_1091868_1092083	NA	NA	NA	NA	NA	NA	NA	NA	NA
NA	NA	OG1RF_11048	NA	1092084	1092218	+	NA	hypothetical protein	AEA93735.1	GI:327534901	NA	NA	NA	NA	NA	NA	NA
NA	Intergenic_1100_1092219_1092248	Intergenic_1100_1092219_1092248	NA	1092219	1092248	.	Intergenic_1100_1092219_1092248	Intergenic_1100_1092219_1092248	NA	NA	NA	NA	NA	NA	NA	NA	NA
ENOG4105GVB	OG1RF_RS05445	OG1RF_11049	NA	1092249	1093019	+	NA	DNA replication protein	AEA93736.1	GI:327534902	PF04271	IPR006343	NA	NA	NA	S	Replication Protein
NA	Intergenic_1101_1093020_1093037	Intergenic_1101_1093020_1093037	NA	1093020	1093037	.	Intergenic_1101_1093020_1093037	Intergenic_1101_1093020_1093037	NA	NA	NA	NA	NA	NA	NA	NA	NA
ENOG4107ZK2	OG1RF_RS05450	OG1RF_11050	COG1484	1093038	1093880	+	NA	DNA replication protein	AEA93737.1	GI:327534903	PF01695	NA	NA	L	DNA replication protein DnaC	L	dna replication protein
NA	Intergenic_1102_1093881_1093946	Intergenic_1102_1093881_1093946	NA	1093881	1093946	.	Intergenic_1102_1093881_1093946	Intergenic_1102_1093881_1093946	NA	NA	NA	NA	NA	NA	NA	NA	NA
NA	OG1RF_RS05460	OG1RF_11051	NA	1093947	1094339	+	NA	hypothetical protein	AEA93738.1	GI:327534904	NA	NA	NA	NA	NA	NA	NA
NA	Intergenic_1103_1094340_1094358	Intergenic_1103_1094340_1094358	NA	1094340	1094358	.	Intergenic_1103_1094340_1094358	Intergenic_1103_1094340_1094358	NA	NA	NA	NA	NA	NA	NA	NA	NA
ENOG4108D9T	OG1RF_RS05465	OG1RF_11052	NA	1094359	1094766	+	NA	RinA family transcriptional regulator	AEA93739.1	GI:327534905	NA	IPR006523	NA	NA	NA	K	NA
NA	Intergenic_1104_1094767_1094768	Intergenic_1104_1094767_1094768	NA	1094767	1094768	.	Intergenic_1104_1094767_1094768	Intergenic_1104_1094767_1094768	NA	NA	NA	NA	NA	NA	NA	NA	NA
NA	NA	OG1RF_11053	NA	1094769	1094906	+	NA	transposase	AEA93740.1	GI:327534906	NA	NA	NA	NA	NA	NA	NA
NA	Intergenic_1105_1094907_1094987	Intergenic_1105_1094907_1094987	NA	1094907	1094987	.	Intergenic_1105_1094907_1094987	Intergenic_1105_1094907_1094987	NA	NA	NA	NA	NA	NA	NA	NA	NA
ENOG4106E9V	OG1RF_RS05470	OG1RF_11054	NA	1094988	1095404	+	NA	hypothetical protein	AEA93741.1	GI:327534907	NA	NA	NA	NA	NA	S	NA
NA	Intergenic_1106_1095405_1095416	Intergenic_1106_1095405_1095416	NA	1095405	1095416	.	Intergenic_1106_1095405_1095416	Intergenic_1106_1095405_1095416	NA	NA	NA	NA	NA	NA	NA	NA	NA
ENOG41065QY	OG1RF_RS05475	OG1RF_11055	NA	1095417	1095929	+	NA	TP901-1 family phage major tail protein	AEA93742.1	GI:327534908	PF06199	IPR009341	NA	NA	NA	S	Phage major tail protein 2
NA	Intergenic_1107_1095930_1095961	Intergenic_1107_1095930_1095961	NA	1095930	1095961	.	Intergenic_1107_1095930_1095961	Intergenic_1107_1095930_1095961	NA	NA	NA	NA	NA	NA	NA	NA	NA
ENOG4106D3D	OG1RF_RS05480	OG1RF_11056	NA	1095962	1096321	+	NA	hypothetical protein	AEA93743.1	GI:327534909	NA	NA	NA	NA	NA	S	Phage protein
NA	Intergenic_1108_1096322_1096338	Intergenic_1108_1096322_1096338	NA	1096322	1096338	.	Intergenic_1108_1096322_1096338	Intergenic_1108_1096322_1096338	NA	NA	NA	NA	NA	NA	NA	NA	NA
NA	NA	OG1RF_11057	NA	1096339	1096707	+	NA	hypothetical protein	AEA93744.1	GI:327534910	NA	NA	NA	NA	NA	NA	NA
ENOG4108MNG	OG1RF_RS05490	OG1RF_11058	NA	1096697	1099630	+	NA	ABC superfamily ATP binding cassette transporter permease subunit	AEA93745.1	GI:327534911	NA	NA	NA	NA	NA	S	Tape measure protein
NA	Intergenic_1110_1099631_1099631	Intergenic_1110_1099631_1099631	NA	1099631	1099631	.	Intergenic_1110_1099631_1099631	Intergenic_1110_1099631_1099631	NA	NA	NA	NA	NA	NA	NA	NA	NA
ENOG410658E	OG1RF_RS05495	OG1RF_11059	NA	1099632	1100558	+	NA	phage tail protein	AEA93746.1	GI:327534912	NA	IPR006520	NA	NA	NA	S	tail component
NA	Intergenic_1111_1100559_1100570	Intergenic_1111_1100559_1100570	NA	1100559	1100570	.	Intergenic_1111_1100559_1100570	Intergenic_1111_1100559_1100570	NA	NA	NA	NA	NA	NA	NA	NA	NA
ENOG4105D1R	OG1RF_RS05500	OG1RF_11060	NA	1100571	1102028	+	NA	phage structural protein	AEA93747.1	GI:327534913	NA	IPR007119	NA	NA	NA	S	Phage minor structural protein
NA	Intergenic_1112_1102029_1102060	Intergenic_1112_1102029_1102060	NA	1102029	1102060	.	Intergenic_1112_1102029_1102060	Intergenic_1112_1102029_1102060	NA	NA	NA	NA	NA	NA	NA	NA	NA
ENOG41068G1	OG1RF_RS05505	OG1RF_11061	NA	1102061	1103830	+	NA	hypothetical protein	AEA93748.1	GI:327534914	NA	NA	NA	NA	NA	S	NA
NA	Intergenic_1113_1103831_1103853	Intergenic_1113_1103831_1103853	NA	1103831	1103853	.	Intergenic_1113_1103831_1103853	Intergenic_1113_1103831_1103853	NA	NA	NA	NA	NA	NA	NA	NA	NA
ENOG4105XSJ	OG1RF_RS05510	OG1RF_11062	NA	1103854	1104249	+	NA	holin	AEA93749.1	GI:327534915	PF05105	IPR006480	NA	NA	NA	S	toxin secretion phage lysis holin
NA	Intergenic_1114_1104250_1104367	Intergenic_1114_1104250_1104367	NA	1104250	1104367	.	Intergenic_1114_1104250_1104367	Intergenic_1114_1104250_1104367	NA	NA	NA	NA	NA	NA	NA	NA	NA
ENOG4105FPE	OG1RF_RS05515	OG1RF_11063	NA	1104368	1105492	+	amiD2	N-acetylmuramoyl-L-alanine amidase	AEA93750.1	GI:327534916	PF01510,PF08460	IPR002502	3.5.1.28	NA	NA	M	n-acetylmuramoyl-l-alanine amidase
NA	Intergenic_1115_1105493_1105645	Intergenic_1115_1105493_1105645	NA	1105493	1105645	.	Intergenic_1115_1105493_1105645	Intergenic_1115_1105493_1105645	NA	NA	NA	NA	NA	NA	NA	NA	NA
[truncated: 2,800 more rows]
